# Supplementary material for: Crystal structure, Hirshfeld surface analysis and inter­action energy calculation of 1-decyl-2,3-di­hydro-1H-benzimidazol-2-one
Source: Acta Crystallogr E Crystallogr Commun. 2021 Apr 27;77(Pt 5):559–63. doi: 10.1107/S2056989021004291 (PMC8100272; doi:10.1107/S2056989021004291)
Supplement: Supplementary file 1 [file e-77-00559-sup1.cif]

##############################################################################
#                                                                            #
# This CIF contains the data in a paper accepted for publication in          #
# Acta Crystallographica Section E. It conforms to the requirements of       #
# Notes for Authors for Acta Crystallographica Section E, and has been       #
# peer reviewed under the auspices of the IUCr Commission on Journals.       #
#                                                                            #
# Full details of the Crystallographic Information File format               #
# are given in the paper "The Crystallographic Information File (CIF):       #
# a New Standard Archive File for Crystallography" by S. R. Hall, F. H.      #
# Allen and I. D. Brown [Acta Cryst. (1991), A47, 655-685].                  #
#                                                                            #
# The current version of the core CIF dictionary is obtainable from          #
# ftp://ftp.iucr.org/pub/cif_core.dic.                                       #
#                                                                            #
# Software is freely available for graphical display of the structure(s)     #
# in this CIF. For information consult the CIF software page                 #
# http://www.iucr.org/resources/cif/software.                                #
#                                                                            #
# This file may be used for bona fide research purposes within the           #
# scientific community so long as proper attribution is given to the journal # 
# article from which it was obtained.                                        #
#                                                                            #
##############################################################################
data_I
_audit_creation_method     'SHELXL-2018/3'
_chemical_name_systematic
;
1-Decyl-2,3-dihydro-1<i>H</i>-benzimidazol-2-one
;
_chemical_name_common     ?
_chemical_formula_moiety     'C17 H26 N2 O'
_chemical_formula_sum     'C17 H26 N2 O'
_chemical_formula_iupac     'C17 H26 N2 O'
_chemical_formula_weight     274.40
_chemical_melting_point     ?
_space_group_crystal_system     monoclinic
_space_group_name_H-M_alt     'P 21/c'
_space_group_name_Hall     '-P 2ybc'
loop_
    _space_group_symop_operation_xyz
    'x, y, z'
    '-x, y+1/2, -z+1/2'
    '-x, -y, -z'
    'x, -y-1/2, z-1/2'
_cell_length_a     17.3256(5)
_cell_length_b     5.5662(2)
_cell_length_c     16.7244(5)
_cell_angle_alpha     90
_cell_angle_beta     97.4330(10)
_cell_angle_gamma     90
_cell_volume     1599.31(9)
_cell_formula_units_Z     4
_cell_measurement_reflns_used     9927
_cell_measurement_theta_min     2.5719
_cell_measurement_theta_max     72.4018
_cell_measurement_temperature     150(2)
_exptl_crystal_description     parallelepiped
_exptl_crystal_colour     colourless
_exptl_crystal_size_max     0.264
_exptl_crystal_size_mid     0.169
_exptl_crystal_size_min     0.096
_exptl_crystal_density_diffrn     1.140
_exptl_crystal_density_meas     ?
_exptl_crystal_density_method     'not measured'
_exptl_crystal_F_000     600
_exptl_absorpt_coefficient_mu     0.549
_exptl_absorpt_correction_type     numerical
_exptl_absorpt_process_details
;
(<i>SADABS</i>; Krause <i>et al.</i>, 2015)
;
_exptl_absorpt_correction_T_min     0.88
_exptl_absorpt_correction_T_max     0.95
_diffrn_ambient_temperature     150(2)
_diffrn_source     'INCOATEC I\mS micro--focus source'
_diffrn_radiation_type     CuK\a
_diffrn_radiation_wavelength     1.54178
_diffrn_radiation_monochromator     mirror
_diffrn_measurement_device_type     'Bruker D8 VENTURE PHOTON 100 CMOS'
_diffrn_measurement_method     '\w scans'
_diffrn_detector_area_resol_mean     10.4167
_diffrn_reflns_number     11457
_diffrn_reflns_av_R_equivalents     0.0280
_diffrn_reflns_av_unetI/netI     0.0282
_diffrn_reflns_theta_min     5.616
_diffrn_reflns_theta_max     72.255
_diffrn_reflns_theta_full     68.000
_diffrn_measured_fraction_theta_max     0.975
_diffrn_measured_fraction_theta_full     0.986
_diffrn_reflns_limit_h_min     -19
_diffrn_reflns_limit_h_max     21
_diffrn_reflns_limit_k_min     -6
_diffrn_reflns_limit_k_max     6
_diffrn_reflns_limit_l_min     -20
_diffrn_reflns_limit_l_max     17
_refine_special_details
;
Refinement of F^2^ against ALL reflections.  The weighted R-factor wR and
goodness of fit S are based on F^2^, conventional R-factors R are based
on F, with F set to zero for negative F^2^. The threshold expression of
F^2^ > 2sigma(F^2^) is used only for calculating R-factors(gt) etc. and is
not relevant to the choice of reflections for refinement.  R-factors based
on F^2^ are statistically about twice as large as those based on F, and R-
factors based on ALL data will be even larger.
;
_reflns_number_total     3082
_reflns_number_gt     2857
_reflns_threshold_expression     'I > 2\s(I)'
_refine_ls_structure_factor_coef     Fsqd
_refine_ls_matrix_type     full
_refine_ls_R_factor_all     0.0432
_refine_ls_R_factor_gt     0.0408
_refine_ls_wR_factor_gt     0.0983
_refine_ls_wR_factor_ref     0.1009
_refine_ls_goodness_of_fit_ref     1.084
_refine_ls_restrained_S_all     1.084
_refine_ls_number_reflns     3082
_refine_ls_number_parameters     286
_refine_ls_number_restraints     0
_refine_ls_hydrogen_treatment     refall
_refine_ls_weighting_scheme     calc
_refine_ls_weighting_details
              'w=1/[\s^2^(Fo^2^)+(0.0505P)^2^+0.3296P] where P=(Fo^2^+2Fc^2^)/3'
_atom_sites_solution_hydrogens     difmap
_atom_sites_solution_primary     dual
_atom_sites_solution_secondary     difmap
_refine_ls_shift/su_max     0.001
_refine_ls_shift/su_mean     0.000
_refine_diff_density_max     0.188
_refine_diff_density_min     -0.262
_refine_ls_extinction_method
;
<i>SHELXL 2018/3</i> (Sheldrick, 2015<i>b</i>)
;
_refine_ls_extinction_coef     0.0415(17)
_refine_ls_extinction_expression
                                  'Fc^*^=kFc[1+0.001xFc^2^\l^3^/sin(2\q)]^-1/4^'
loop_
    _atom_type_symbol
    _atom_type_description
    _atom_type_scat_dispersion_real
    _atom_type_scat_dispersion_imag
    _atom_type_scat_source
    'C' 'C' 0.0181 0.0091
                         'International Tables Vol C Tables 4.2.6.8 and 6.1.1.4'
    'H' 'H' 0.0000 0.0000
                         'International Tables Vol C Tables 4.2.6.8 and 6.1.1.4'
    'N' 'N' 0.0311 0.0180
                         'International Tables Vol C Tables 4.2.6.8 and 6.1.1.4'
    'O' 'O' 0.0492 0.0322
                         'International Tables Vol C Tables 4.2.6.8 and 6.1.1.4'
_computing_data_collection
;
<i>APEX3</i> (Bruker, 2016)
;
_computing_cell_refinement
;
<i>SAINT</i> (Bruker, 2016)
;
_computing_data_reduction
;
<i>SAINT</i>  (Bruker, 2016)
;
_computing_structure_solution
;
<i>SHELXT/5</i> (Sheldrick, 2015<i>a</i>)
;
_computing_structure_refinement
;
<i>SHELXL2018/3</i> (Sheldrick, 2015<i>b</i>)
;
_computing_molecular_graphics
;
<i>DIAMOND</i> (Brandenburg & Putz, 2012)
;
_computing_publication_material
;
<i>publCIF</i> (Westrip, 2010)
;
loop_
    _atom_site_type_symbol
    _atom_site_label
    _atom_site_fract_x
    _atom_site_fract_y
    _atom_site_fract_z
    _atom_site_U_iso_or_equiv
    _atom_site_adp_type
    _atom_site_calc_flag
    _atom_site_occupancy
    _atom_site_disorder_assembly
    _atom_site_disorder_group
    O O1 0.04776(4) 0.28130(13) 0.44474(4) 0.0303(2) Uani d 1 . .
    N N1 0.05137(5) 0.31336(16) 0.58449(5) 0.0277(2) Uani d 1 . .
    H H1 0.0208(9) 0.449(3) 0.5834(8) 0.049(4) Uiso d 1 . .
    N N2 0.11079(5) 0.00636(15) 0.53573(5) 0.0257(2) Uani d 1 . .
    C C1 0.11866(6) -0.02174(17) 0.61924(6) 0.0255(2) Uani d 1 . .
    C C2 0.15374(6) -0.20007(19) 0.66878(7) 0.0303(3) Uani d 1 . .
    H H2 0.1796(8) -0.337(3) 0.6474(8) 0.039(3) Uiso d 1 . .
    C C3 0.15165(7) -0.1745(2) 0.75149(7) 0.0337(3) Uani d 1 . .
    H H3 0.1783(8) -0.300(2) 0.7883(8) 0.042(4) Uiso d 1 . .
    C C4 0.11570(7) 0.0218(2) 0.78254(7) 0.0332(3) Uani d 1 . .
    H H4 0.1157(8) 0.039(2) 0.8423(8) 0.037(3) Uiso d 1 . .
    C C5 0.07947(6) 0.19953(19) 0.73228(6) 0.0302(3) Uani d 1 . .
    H H5 0.0528(7) 0.334(2) 0.7533(7) 0.033(3) Uiso d 1 . .
    C C6 0.08152(6) 0.17382(17) 0.65026(6) 0.0261(2) Uani d 1 . .
    C C7 0.06765(6) 0.20902(17) 0.51435(6) 0.0253(2) Uani d 1 . .
    C C8 0.13586(6) -0.16239(18) 0.47772(6) 0.0284(3) Uani d 1 . .
    H H8A 0.1186(7) -0.327(2) 0.4909(7) 0.031(3) Uiso d 1 . .
    H H8B 0.1074(7) -0.116(2) 0.4234(8) 0.030(3) Uiso d 1 . .
    C C9 0.22347(6) -0.16205(19) 0.47500(7) 0.0308(3) Uani d 1 . .
    H H9A 0.2512(8) -0.205(2) 0.5293(8) 0.035(3) Uiso d 1 . .
    H H9B 0.2344(8) -0.290(2) 0.4382(8) 0.035(3) Uiso d 1 . .
    C C10 0.25501(6) 0.0740(2) 0.44707(7) 0.0325(3) Uani d 1 . .
    H H10A 0.2498(8) 0.199(3) 0.4881(8) 0.042(4) Uiso d 1 . .
    H H10B 0.2229(8) 0.128(2) 0.3965(8) 0.038(3) Uiso d 1 . .
    C C11 0.33982(7) 0.0550(2) 0.43186(7) 0.0355(3) Uani d 1 . .
    H H11A 0.3717(8) -0.020(2) 0.4812(8) 0.041(3) Uiso d 1 . .
    H H11B 0.3434(8) -0.060(3) 0.3859(8) 0.042(4) Uiso d 1 . .
    C C12 0.37542(7) 0.2942(2) 0.41212(8) 0.0371(3) Uani d 1 . .
    H H12A 0.3739(8) 0.409(3) 0.4593(8) 0.044(4) Uiso d 1 . .
    H H12B 0.3426(8) 0.369(3) 0.3659(8) 0.040(3) Uiso d 1 . .
    C C13 0.45872(7) 0.2725(2) 0.39272(8) 0.0374(3) Uani d 1 . .
    H H13A 0.4913(9) 0.197(3) 0.4389(9) 0.045(4) Uiso d 1 . .
    H H13B 0.4594(8) 0.161(3) 0.3467(9) 0.044(4) Uiso d 1 . .
    C C14 0.49438(7) 0.5123(2) 0.37418(8) 0.0383(3) Uani d 1 . .
    H H14A 0.4944(9) 0.622(3) 0.4218(9) 0.050(4) Uiso d 1 . .
    H H14B 0.4604(8) 0.589(3) 0.3278(8) 0.042(4) Uiso d 1 . .
    C C15 0.57697(7) 0.4932(2) 0.35263(8) 0.0383(3) Uani d 1 . .
    H H15A 0.6106(9) 0.409(3) 0.3983(9) 0.047(4) Uiso d 1 . .
    H H15B 0.5772(8) 0.385(3) 0.3040(8) 0.044(4) Uiso d 1 . .
    C C16 0.61285(7) 0.7340(2) 0.33601(8) 0.0416(3) Uani d 1 . .
    H H16A 0.6112(9) 0.842(3) 0.3852(9) 0.054(4) Uiso d 1 . .
    H H16B 0.5799(10) 0.814(3) 0.2910(9) 0.053(4) Uiso d 1 . .
    C C17 0.69572(9) 0.7119(3) 0.31580(10) 0.0540(4) Uani d 1 . .
    H H17A 0.7312(11) 0.646(3) 0.3640(11) 0.072(5) Uiso d 1 . .
    H H17B 0.6977(10) 0.598(3) 0.2673(10) 0.066(5) Uiso d 1 . .
    H H17C 0.7161(11) 0.872(4) 0.3005(11) 0.076(5) Uiso d 1 . .
loop_
    _atom_site_aniso_label
    _atom_site_aniso_U_11
    _atom_site_aniso_U_22
    _atom_site_aniso_U_33
    _atom_site_aniso_U_12
    _atom_site_aniso_U_13
    _atom_site_aniso_U_23
    O1 0.0355(4) 0.0285(4) 0.0273(4) 0.0019(3) 0.0055(3) 0.0041(3)
    N1 0.0307(4) 0.0240(4) 0.0289(5) 0.0026(3) 0.0066(3) 0.0010(3)
    N2 0.0292(4) 0.0237(4) 0.0251(4) 0.0005(3) 0.0063(3) 0.0006(3)
    C1 0.0261(5) 0.0245(5) 0.0264(5) -0.0041(4) 0.0051(4) -0.0002(4)
    C2 0.0343(5) 0.0253(5) 0.0315(6) 0.0005(4) 0.0049(4) 0.0011(4)
    C3 0.0391(6) 0.0307(6) 0.0307(6) -0.0021(4) 0.0022(4) 0.0053(4)
    C4 0.0376(6) 0.0359(6) 0.0267(6) -0.0055(4) 0.0061(4) 0.0006(4)
    C5 0.0329(5) 0.0288(5) 0.0301(6) -0.0031(4) 0.0087(4) -0.0032(4)
    C6 0.0255(5) 0.0246(5) 0.0284(5) -0.0035(4) 0.0049(4) 0.0012(4)
    C7 0.0255(5) 0.0231(5) 0.0279(5) -0.0033(4) 0.0061(4) 0.0011(4)
    C8 0.0337(5) 0.0235(5) 0.0288(5) -0.0009(4) 0.0071(4) -0.0030(4)
    C9 0.0340(6) 0.0294(6) 0.0299(6) 0.0050(4) 0.0072(4) 0.0000(4)
    C10 0.0321(5) 0.0309(6) 0.0355(6) 0.0020(4) 0.0080(5) 0.0003(4)
    C11 0.0336(6) 0.0365(6) 0.0376(6) 0.0025(5) 0.0090(5) 0.0021(5)
    C12 0.0339(6) 0.0375(6) 0.0408(7) -0.0002(5) 0.0081(5) 0.0009(5)
    C13 0.0347(6) 0.0385(6) 0.0399(7) 0.0005(5) 0.0086(5) 0.0020(5)
    C14 0.0355(6) 0.0377(7) 0.0423(7) -0.0010(5) 0.0070(5) -0.0013(5)
    C15 0.0366(6) 0.0370(6) 0.0423(7) -0.0022(5) 0.0081(5) -0.0007(5)
    C16 0.0389(6) 0.0401(7) 0.0454(7) -0.0055(5) 0.0037(5) -0.0002(5)
    C17 0.0432(7) 0.0588(9) 0.0612(9) -0.0130(6) 0.0111(7) 0.0003(7)
_geom_special_details
;
 All esds (except the esd in the dihedral angle between two l.s. planes)
 are estimated using the full covariance matrix.  The cell esds are taken
 into account individually in the estimation of esds in distances, angles
 and torsion angles; correlations between esds in cell parameters are only
 used when they are defined by crystal symmetry.  An approximate (isotropic)
 treatment of cell esds is used for estimating esds involving l.s. planes.
;
loop_
    _geom_bond_atom_site_label_1
    _geom_bond_atom_site_label_2
    _geom_bond_site_symmetry_2
    _geom_bond_distance
    _geom_bond_publ_flag
    O1 C7 . 1.2378(12) ?
    N1 C7 . 1.3706(13) ?
    N1 C6 . 1.3920(13) ?
    N1 H1 . 0.923(16) ?
    N2 C7 . 1.3747(13) ?
    N2 C1 . 1.3944(13) ?
    N2 C8 . 1.4564(12) ?
    C1 C2 . 1.3823(14) ?
    C1 C6 . 1.3981(14) ?
    C2 C3 . 1.3958(16) ?
    C2 H2 . 0.974(14) ?
    C3 C4 . 1.3910(16) ?
    C3 H3 . 1.003(14) ?
    C4 C5 . 1.3940(16) ?
    C4 H4 . 1.004(13) ?
    C5 C6 . 1.3841(15) ?
    C5 H5 . 0.970(13) ?
    C8 C9 . 1.5246(15) ?
    C8 H8A . 0.995(13) ?
    C8 H8B . 1.009(13) ?
    C9 C10 . 1.5195(15) ?
    C9 H9A . 1.000(13) ?
    C9 H9B . 0.974(13) ?
    C10 C11 . 1.5269(15) ?
    C10 H10A . 0.988(14) ?
    C10 H10B . 0.996(14) ?
    C11 C12 . 1.5214(16) ?
    C11 H11A . 1.021(14) ?
    C11 H11B . 1.009(14) ?
    C12 C13 . 1.5245(16) ?
    C12 H12A . 1.017(14) ?
    C12 H12B . 0.989(14) ?
    C13 C14 . 1.5197(16) ?
    C13 H13A . 0.990(15) ?
    C13 H13B . 0.990(15) ?
    C14 C15 . 1.5239(16) ?
    C14 H14A . 1.004(16) ?
    C14 H14B . 1.007(14) ?
    C15 C16 . 1.5182(17) ?
    C15 H15A . 1.014(15) ?
    C15 H15B . 1.013(15) ?
    C16 C17 . 1.5221(19) ?
    C16 H16A . 1.020(16) ?
    C16 H16B . 0.989(16) ?
    C17 H17A . 1.017(19) ?
    C17 H17B . 1.033(18) ?
    C17 H17C . 1.00(2) ?
loop_
    _geom_contact_atom_site_label_1
    _geom_contact_atom_site_label_2
    _geom_contact_distance
    _geom_contact_site_symmetry_1
    _geom_contact_site_symmetry_2
    _geom_contact_publ_flag
    O1 N2 3.2324(11) . 3_556 no
    O1 C1 3.2784(12) . 3_556 yes
    O1 N1 2.8394(11) . 3_566 yes
    C4 O1 3.2820(14) . 4_566 yes
    O1 H8B 2.486(11) . . yes
    O1 H1 1.934(16) . 3_566 yes
    O1 H8A 2.571(11) . 1_565 yes
    H4 O1 2.417(13) . 4_566 yes
    N1 C2 3.4382(14) . 1_565 no
    N1 C8 3.3820(14) . 3_556 no
    N2 C7 3.3206(14) . 3_556 no
    N1 H8A 2.878(12) . 1_565 yes
    N1 H8B 2.949(12) . 3_556 yes
    N2 H10A 2.843(14) . . yes
    C7 C8 3.5550(15) . 3_556 no
    C7 C7 3.2937(14) . 3_556 yes
    C2 H17C 2.90(2) . 3_666 yes
    C7 H1 2.828(16) . 3_566 yes
    C7 H8A 2.774(11) . 1_565 yes
    H2 H9A 2.572(19) . . yes
    H2 H17A 2.34(2) . 3_656 yes
    H8B H10B 2.507(18) . . yes
    H9A H11A 2.550(19) . . yes
    H9B H11B 2.53(2) . . yes
    H10A H12A 2.55(2) . . yes
    H10B H12B 2.58(2) . . yes
    H11A H13A 2.58(2) . . yes
    H11A H16A 2.43(2) . 3_666 yes
    H11B H13B 2.51(2) . . yes
    H12A H14A 2.55(2) . . yes
    H12A H15A 2.57(2) . 3_666 yes
    H12B H14B 2.53(2) . . yes
    H13A H15A 2.55(2) . . yes
    H13A H14A 2.52(2) . 3_666 yes
    H13B H15B 2.57(2) . . yes
    H13B H16B 2.47(2) . 2_645 yes
    H14A H16A 2.51(2) . . yes
    H14B H16B 2.56(2) . . yes
    H14B H16B 2.54(2) . 2_645 yes
    H15A H17A 2.60(2) . . yes
    H15B H17B 2.54(2) . . yes
loop_
    _geom_angle_atom_site_label_1
    _geom_angle_atom_site_label_2
    _geom_angle_atom_site_label_3
    _geom_angle_site_symmetry_1
    _geom_angle_site_symmetry_3
    _geom_angle
    _geom_angle_publ_flag
    C7 N1 C6 . . 110.01(9) ?
    C7 N1 H1 . . 120.8(9) ?
    C6 N1 H1 . . 129.0(9) ?
    C7 N2 C1 . . 109.39(8) ?
    C7 N2 C8 . . 123.71(8) ?
    C1 N2 C8 . . 126.57(8) ?
    C2 C1 N2 . . 131.25(9) ?
    C2 C1 C6 . . 121.63(9) ?
    N2 C1 C6 . . 107.11(8) ?
    C1 C2 C3 . . 117.07(10) ?
    C1 C2 H2 . . 121.9(8) ?
    C3 C2 H2 . . 121.0(8) ?
    C4 C3 C2 . . 121.36(10) ?
    C4 C3 H3 . . 120.8(8) ?
    C2 C3 H3 . . 117.9(8) ?
    C3 C4 C5 . . 121.38(10) ?
    C3 C4 H4 . . 120.4(7) ?
    C5 C4 H4 . . 118.3(7) ?
    C6 C5 C4 . . 117.19(10) ?
    C6 C5 H5 . . 120.9(7) ?
    C4 C5 H5 . . 121.9(7) ?
    C5 C6 N1 . . 132.10(10) ?
    C5 C6 C1 . . 121.36(9) ?
    N1 C6 C1 . . 106.55(9) ?
    O1 C7 N1 . . 127.16(10) ?
    O1 C7 N2 . . 125.96(9) ?
    N1 C7 N2 . . 106.88(8) ?
    N2 C8 C9 . . 113.76(9) ?
    N2 C8 H8A . . 108.7(7) ?
    C9 C8 H8A . . 109.7(7) ?
    N2 C8 H8B . . 106.3(7) ?
    C9 C8 H8B . . 110.2(7) ?
    H8A C8 H8B . . 108.0(10) ?
    C10 C9 C8 . . 114.16(9) ?
    C10 C9 H9A . . 109.6(7) ?
    C8 C9 H9A . . 109.6(8) ?
    C10 C9 H9B . . 109.2(8) ?
    C8 C9 H9B . . 107.1(8) ?
    H9A C9 H9B . . 106.9(11) ?
    C9 C10 C11 . . 112.56(9) ?
    C9 C10 H10A . . 108.9(8) ?
    C11 C10 H10A . . 109.9(8) ?
    C9 C10 H10B . . 109.7(8) ?
    C11 C10 H10B . . 108.8(8) ?
    H10A C10 H10B . . 106.7(11) ?
    C12 C11 C10 . . 113.68(10) ?
    C12 C11 H11A . . 109.9(8) ?
    C10 C11 H11A . . 109.0(8) ?
    C12 C11 H11B . . 109.0(8) ?
    C10 C11 H11B . . 109.0(8) ?
    H11A C11 H11B . . 106.0(11) ?
    C11 C12 C13 . . 113.47(10) ?
    C11 C12 H12A . . 109.2(8) ?
    C13 C12 H12A . . 109.6(8) ?
    C11 C12 H12B . . 109.1(8) ?
    C13 C12 H12B . . 109.3(8) ?
    H12A C12 H12B . . 105.9(11) ?
    C14 C13 C12 . . 113.26(10) ?
    C14 C13 H13A . . 109.1(8) ?
    C12 C13 H13A . . 109.1(8) ?
    C14 C13 H13B . . 110.2(8) ?
    C12 C13 H13B . . 108.7(8) ?
    H13A C13 H13B . . 106.1(12) ?
    C13 C14 C15 . . 113.93(10) ?
    C13 C14 H14A . . 109.3(9) ?
    C15 C14 H14A . . 109.1(9) ?
    C13 C14 H14B . . 108.6(8) ?
    C15 C14 H14B . . 108.7(8) ?
    H14A C14 H14B . . 106.9(12) ?
    C16 C15 C14 . . 113.62(10) ?
    C16 C15 H15A . . 109.7(9) ?
    C14 C15 H15A . . 108.7(8) ?
    C16 C15 H15B . . 109.5(8) ?
    C14 C15 H15B . . 109.4(8) ?
    H15A C15 H15B . . 105.7(12) ?
    C15 C16 C17 . . 112.95(11) ?
    C15 C16 H16A . . 108.4(9) ?
    C17 C16 H16A . . 110.6(9) ?
    C15 C16 H16B . . 109.0(9) ?
    C17 C16 H16B . . 109.6(9) ?
    H16A C16 H16B . . 106.0(13) ?
    C16 C17 H17A . . 110.1(11) ?
    C16 C17 H17B . . 110.6(10) ?
    H17A C17 H17B . . 108.8(14) ?
    C16 C17 H17C . . 111.0(11) ?
    H17A C17 H17C . . 109.1(15) ?
    H17B C17 H17C . . 107.1(14) ?
loop_
    _geom_torsion_atom_site_label_1
    _geom_torsion_atom_site_label_2
    _geom_torsion_atom_site_label_3
    _geom_torsion_atom_site_label_4
    _geom_torsion_site_symmetry_1
    _geom_torsion_site_symmetry_2
    _geom_torsion_site_symmetry_3
    _geom_torsion_site_symmetry_4
    _geom_torsion
    _geom_torsion_publ_flag
    C7 N2 C1 C2 . . . . 177.13(10) ?
    C8 N2 C1 C2 . . . . 3.56(17) ?
    C7 N2 C1 C6 . . . . -2.02(11) ?
    C8 N2 C1 C6 . . . . -175.60(9) ?
    N2 C1 C2 C3 . . . . 179.89(10) ?
    C6 C1 C2 C3 . . . . -1.06(15) ?
    C1 C2 C3 C4 . . . . 0.11(16) ?
    C2 C3 C4 C5 . . . . 0.78(17) ?
    C3 C4 C5 C6 . . . . -0.69(16) ?
    C4 C5 C6 N1 . . . . 179.37(10) ?
    C4 C5 C6 C1 . . . . -0.26(15) ?
    C7 N1 C6 C5 . . . . -178.81(10) ?
    C7 N1 C6 C1 . . . . 0.86(11) ?
    C2 C1 C6 C5 . . . . 1.17(15) ?
    N2 C1 C6 C5 . . . . -179.58(9) ?
    C2 C1 C6 N1 . . . . -178.55(9) ?
    N2 C1 C6 N1 . . . . 0.70(10) ?
    C6 N1 C7 O1 . . . . 177.92(9) ?
    C6 N1 C7 N2 . . . . -2.09(11) ?
    C1 N2 C7 O1 . . . . -177.48(9) ?
    C8 N2 C7 O1 . . . . -3.68(15) ?
    C1 N2 C7 N1 . . . . 2.53(11) ?
    C8 N2 C7 N1 . . . . 176.33(8) ?
    C7 N2 C8 C9 . . . . 111.38(11) ?
    C1 N2 C8 C9 . . . . -75.91(12) ?
    N2 C8 C9 C10 . . . . -63.87(12) ?
    C8 C9 C10 C11 . . . . -170.56(9) ?
    C9 C10 C11 C12 . . . . -174.11(10) ?
    C10 C11 C12 C13 . . . . -177.01(10) ?
    C11 C12 C13 C14 . . . . -179.20(10) ?
    C12 C13 C14 C15 . . . . -178.58(10) ?
    C13 C14 C15 C16 . . . . -178.72(11) ?
    C14 C15 C16 C17 . . . . 179.15(11) ?
loop_
    _geom_hbond_atom_site_label_D
    _geom_hbond_atom_site_label_H
    _geom_hbond_atom_site_label_A
    _geom_hbond_site_symmetry_A
    _geom_hbond_distance_DH
    _geom_hbond_distance_HA
    _geom_hbond_distance_DA
    _geom_hbond_angle_DHA
    _geom_hbond_publ_flag
    N1 H1 O1 3_566 0.923(16) 1.932(16) 2.8393(12) 167.0(13) yes
    C8 H8A O1 1_545 0.995(13) 2.573(13) 3.4648(12) 149.1(9) yes
    C17 H17C Cg2 3_666 1.00(2) 2.985(19) 3.6656(17) 126.0(14) yes
_shelx_space_group_comment
;
The symmetry employed for this shelxl refinement is uniquely defined
by the following loop, which should always be used as a source of
symmetry information in preference to the above space-group names.
They are only intended as comments.
;
_shelx_estimated_absorpt_T_min     0.869
_shelx_estimated_absorpt_T_max     0.949
_shelx_hkl_file
;
   0   0   3    0.00    0.10
   0   0   4  350.76   12.90
   0   0   5    0.10    0.10
   0   0   5   -0.10    0.10
   0   0   6  115.69    4.90
   0   0   6  119.09    4.90
   0   0   7    0.20    0.20
   0   0   7   -0.20    0.30
   0   0   8    8.00    1.50
   0   0   8    7.70    1.50
   0   0  -8    9.90    2.00
   0   0   9    0.30    0.50
   0   0  -9   -0.60    1.10
   0   0 -10 1595.14   58.59
   0   0  10 1633.84   58.99
   0   0 -11    0.20    1.30
   0   0 -11    1.20    1.20
   0   0 -11    6.40    2.30
   0   0 -12   36.90    2.80
   0   0 -12   35.30    3.10
   0   0 -12   33.10    2.90
   0   0 -13    0.50    1.10
   0   0 -13   -2.10    1.20
   0   0 -14   58.49    3.70
   0   0 -14   64.99    3.60
   0   0 -15    1.20    1.10
   0   0 -15    1.10    1.00
   0   0 -16  106.69    5.10
   0   0 -16  106.29    4.90
   0   0 -17   -0.10    1.20
   0   0 -17   -0.40    1.00
   0   0 -18    0.40    1.00
   0   1   0    1.00    0.20
   0   1   1 2266.27   80.79
   0   1   2   11.20    0.70
   0   1   2    9.50    0.70
   0   1   3 4291.67  148.29
   0  -1   3 4024.50  147.99
   0   1   4 2670.13  102.69
   0   1   4 3062.69  102.49
   0  -1   4 2862.51  102.09
   0   1   5  323.87   13.10
   0  -1   5  364.96   12.80
   0  -1   5  355.56   12.80
   0   1   6  610.84   22.60
   0  -1   6  626.94   22.20
   0  -1   6  586.24   22.10
   0   1   7   22.70    2.00
   0   1   7   19.40    1.70
   0  -1   7   21.30    1.50
   0  -1  -7   20.60    1.90
   0  -1   7   23.90    1.50
   0   1   8  495.65   18.70
   0  -1   8  491.65   18.20
   0  -1   8  477.95   18.20
   0  -1  -8  487.65   18.50
   0   1   9  354.06   13.20
   0   1  -9  305.77   12.60
   0  -1  -9  329.67   12.70
   0  -1   9  339.57   12.70
   0  -1   9  288.97   12.60
   0  -1 -10  706.43   25.20
   0  -1  10  683.13   25.40
   0  -1 -10  621.54   24.60
   0  -1 -10  653.73   24.70
   0   1 -11   64.19    4.10
   0   1 -11   68.79    4.40
   0   1 -11   66.69    4.00
   0  -1 -11   64.39    3.70
   0  -1 -11   71.09    4.00
   0  -1 -11   70.69    3.70
   0   1 -12  201.18    9.70
   0   1 -12  220.88    9.40
   0   1 -12  219.28    9.20
   0   1 -12  221.78    9.10
   0  -1 -12  231.38    9.10
   0  -1 -12  238.68    9.70
   0  -1 -12  227.98    9.10
   0   1 -13  324.07   13.20
   0   1 -13  346.37   13.90
   0   1 -13  325.07   13.40
   0  -1 -13  329.97   12.90
   0  -1 -13  322.77   13.00
   0  -1 -13  349.87   13.70
   0   1 -14 1303.77   48.10
   0   1 -14 1322.67   48.20
   0  -1 -14 1328.97   48.10
   0  -1 -14 1323.27   48.00
   0   1 -15   70.19    4.10
   0   1 -15   64.39    4.50
   0  -1 -15   66.49    3.60
   0  -1 -15   68.49    3.60
   0   1 -16  466.05   18.10
   0  -1 -16  482.65   17.90
   0  -1 -16  469.85   17.90
   0  -1 -17   27.50    2.30
   0  -1 -17   23.60    2.00
   0  -1 -18  107.79    4.70
   0  -1 -18  106.59    4.70
   0  -1 -19   21.10    1.70
   0   2   0 3927.31  139.89
   0   2   1   46.20    2.10
   0   2   1   46.90    2.10
   0   2   2    4.40    0.70
   0   2   2    4.70    0.70
   0   2   3   11.00    1.10
   0   2   3   10.00    0.90
   0   2   4  561.14   20.70
   0   2   4  555.94   20.70
   0   2   5    6.00    1.40
   0   2   5    4.00    1.10
   0   2   6   14.10    1.60
   0   2   6   13.20    2.20
   0   2  -7  358.56   14.40
   0   2   7  396.56   14.90
   0   2   8  300.67   13.20
   0   2  -9  825.22   30.30
   0   2  -9  829.42   30.20
   0  -2  -9  796.92   30.10
   0  -2  -9  820.02   30.10
   0   2 -10   53.09    3.20
   0   2 -10   55.49    3.40
   0   2 -10   48.30    3.60
   0  -2 -10   50.79    3.10
   0  -2 -10   54.39    3.20
   0   2 -11 1025.90   37.40
   0   2 -11 1038.00   37.20
   0   2 -11  979.80   37.20
   0  -2 -11  995.40   37.00
   0  -2 -11 1021.40   37.20
   0   2 -12 2435.76   84.19
   0   2 -12 2308.27   84.29
   0  -2 -12 2304.57   84.09
   0  -2 -12 2279.37   83.99
   0   2 -13   12.20    2.10
   0   2 -13    9.10    1.90
   0   2 -13    6.60    1.50
   0  -2 -13    9.80    1.90
   0  -2 -13    8.40    1.80
   0   2 -14  146.69    6.40
   0   2 -14  143.49    6.70
   0   2 -14  139.79    6.50
   0  -2 -14  147.69    6.40
   0  -2 -14  151.38    6.50
   0   2 -15  409.26   16.00
   0   2 -15  418.86   16.20
   0  -2 -15  428.46   16.20
   0  -2 -15  424.86   16.10
   0   2 -16   14.80    2.00
   0   2  16   21.90    3.60
   0   2 -16   12.50    1.90
   0  -2 -16   16.80    1.80
   0   2 -17    6.90    2.00
   0  -2 -17    7.80    1.60
   0  -2 -18   -0.10    0.60
   0  -2 -19    0.30    0.60
   0   3   0    0.30    0.70
   0   3   1   41.90    2.20
   0   3   1   39.50    2.40
   0   3  -1   37.70    2.50
   0   3   1   37.20    2.50
   0   3  -2   87.09    4.10
   0   3   2   78.79    4.20
   0   3   2   78.49    3.90
   0   3   2   83.29    4.10
   0   3   3  479.85   18.20
   0   3  -3  482.15   18.00
   0   3   3  469.25   18.10
   0   3   3  472.05   17.90
   0   3   4  267.47   12.00
   0   3  -4  294.37   11.10
   0   3   4  279.57   11.20
   0   3  -5 2746.83   96.69
   0   3  -5 2657.43   96.69
   0   3   5 2743.03   97.19
   0   3  -5 2671.23   96.79
   0  -3  -5 2625.24   96.59
   0   3  -6  191.38    7.90
   0   3  -6  181.98    8.20
   0   3   6  172.98   10.50
   0   3  -6  192.98    7.80
   0   3  -6  188.18    7.80
   0  -3  -6  184.08    7.70
   0   3  -7 1686.83   61.49
   0   3  -7 1698.23   61.59
   0   3  -7 1706.03   61.69
   0   3  -7 1750.92   61.59
   0  -3  -7 1681.23   61.39
   0  -3  -7 1661.53   61.39
   0   3  -8    8.30    1.90
   0   3  -8    7.30    1.70
   0   3  -8   11.40    2.80
   0  -3  -8    7.80    1.90
   0  -3  -8    6.50    2.20
   0   3  -9  284.47   11.20
   0   3  -9  270.37   11.20
   0   3  -9  283.37   11.30
   0  -3  -9  271.67   11.00
   0  -3  -9  282.07   11.10
   0   3 -10    0.30    0.90
   0   3 -10    4.40    1.20
   0  -3 -10    0.50    0.90
   0  -3 -10    2.80    0.90
   0   3 -11  234.18    9.90
   0   3 -11  236.58   10.00
   0   3 -11  243.58   10.10
   0  -3 -11  243.88    9.90
   0  -3 -11  246.68    9.80
   0   3 -12   63.59    4.00
   0   3 -12   58.19    3.50
   0   3 -12   60.79    3.40
   0  -3 -12   59.89    3.40
   0  -3 -12   59.79    3.50
   0   3  13  315.67   13.60
   0   3 -13  353.06   14.90
   0   3 -13  319.17   12.90
   0   3 -13  311.87   13.10
   0  -3 -13  341.17   13.30
   0  -3 -13  332.67   12.80
   0   3 -14   15.90    1.80
   0   3 -14   20.40    2.00
   0  -3 -14   17.70    1.80
   0  -3 -14   14.80    1.90
   0   3  15   10.50    2.40
   0   3 -15   11.50    1.50
   0  -3 -15    9.80    1.60
   0  -3 -15   12.30    2.20
   0   3  16   23.40    3.20
   0   3 -16   25.60    1.70
   0   3 -16   23.90    1.90
   0  -3 -16   21.00    1.70
   0  -3 -16   23.10    1.80
   0   3 -17   49.10    2.50
   0   3 -17   50.29    2.60
   0  -3 -17   52.09    2.80
   0  -3 -17   48.80    2.50
   0  -3 -18   41.40    2.00
   0   4   0 3006.60  104.09
   0  -4   0 2753.12  103.59
   0   4   1   14.30    1.80
   0   4  -1   14.10    1.90
   0  -4  -1   15.40    2.20
   0  -4   1   13.60    2.20
   0   4  -2    8.10    2.60
   0   4  -2    6.20    1.60
   0   4   2    4.40    1.60
   0   4  -2   11.80    3.00
   0  -4   2    9.10    2.30
   0  -4  -2    6.50    1.90
   0   4  -3 1200.18   43.60
   0   4  -3 1166.28   43.60
   0   4  -3 1200.28   43.80
   0   4   3 1206.98   44.20
   0  -4  -3 1179.98   43.60
   0   4  -4  359.56   13.80
   0   4  -4  363.76   13.90
   0   4   4  353.56   14.20
   0   4  -4  355.36   13.70
   0  -4  -4  322.37   13.60
   0  -4  -4  341.77   13.60
   0   4   5  476.05   18.90
   0   4  -5  502.45   18.50
   0   4  -5  481.15   18.30
   0   4  -5  479.05   18.50
   0  -4  -5  458.05   18.20
   0   4  -6    1.40    1.30
   0   4  -6    0.30    1.00
   0   4  -6    0.60    1.40
   0   4   6    2.20    0.90
   0  -4  -6    1.30    0.90
   0  -4  -6    1.30    1.50
   0   4  -7   61.19    3.50
   0   4  -7   57.59    3.60
   0   4   7   58.49    3.80
   0  -4  -7   59.29    3.40
   0  -4  -7   58.59    3.60
   0   4  -8    0.50    1.00
   0   4   8   -0.30    1.00
   0  -4  -8    0.10    0.90
   0  -4  -8    1.50    1.10
   0   4  -9  351.96   13.70
   0   4  -9  341.57   13.50
   0   4   9  313.47   14.10
   0  -4  -9  337.07   13.30
   0  -4  -9  355.56   13.50
   0   4 -10    2.70    0.90
   0   4 -10    3.00    1.60
   0   4  10    2.30    1.00
   0  -4 -10    2.90    0.90
   0  -4 -10    2.10    0.90
   0   4 -11  157.98    6.90
   0   4  11  147.29    7.50
   0   4 -11  164.58    7.10
   0  -4 -11  163.18    6.90
   0  -4 -11  161.08    6.80
   0   4 -12  119.69    5.60
   0   4  12  110.09    5.90
   0   4 -12  122.79    5.70
   0  -4 -12  122.79    5.40
   0  -4 -12  121.09    5.50
   0   4 -13   99.49    4.60
   0   4  13   91.69    5.20
   0   4 -13   97.29    4.50
   0  -4 -13  101.39    4.40
   0  -4 -13   96.09    4.50
   0   4 -14    0.60    0.80
   0   4  14    0.50    1.20
   0   4 -14   -0.20    0.90
   0  -4 -14    0.90    0.60
   0  -4 -14    1.00    0.70
   0   4 -15   19.80    1.50
   0   4  15   23.70    2.70
   0   4 -15   20.00    1.60
   0  -4 -15   20.50    1.50
   0   4 -16   -0.70    0.60
   0  -4 -16   -0.40    0.60
   0   5   0   -0.50    0.90
   0  -5   0    0.80    1.00
   0   5   1   20.60    2.20
   0   5  -1   20.30    2.40
   0  -5  -1   22.20    2.20
   0  -5   1   21.00    2.30
   0   5   2  495.05   19.70
   0   5  -2  486.35   19.40
   0  -5  -2  514.15   19.20
   0  -5   2  503.35   19.20
   0   5   3  135.99    6.60
   0   5  -3  127.99    6.20
   0   5  -3  136.79    6.10
   0   5  -3  130.29    6.30
   0  -5  -3  133.49    6.10
   0  -5   3  134.19    6.10
   0   5   4  456.45   18.80
   0   5  -4  444.36   18.30
   0   5  -4  479.75   18.00
   0   5  -4  450.45   18.00
   0  -5   4  484.35   18.20
   0  -5  -4  517.25   18.50
   0   5  -5  709.33   26.00
   0   5   5  634.94   26.60
   0   5  -5  713.43   25.90
   0  -5   5  716.73   26.10
   0  -5  -5  697.53   26.00
   0   5   6  102.39    5.60
   0   5  -6  111.99    5.20
   0   5  -6  109.99    5.10
   0  -5   6  118.49    5.30
   0  -5  -6  108.19    5.10
   0  -5  -6  100.99    5.50
   0   5  -7  497.15   18.50
   0   5   7  453.95   19.20
   0   5  -7  501.45   18.60
   0  -5  -7  491.85   18.50
   0  -5   7  496.85   18.50
   0  -5  -7  469.85   18.30
   0   5  -8    0.90    1.30
   0   5  -8    0.70    0.90
   0   5   8    0.90    0.90
   0  -5  -8    1.80    0.80
   0  -5   8   -0.20    1.20
   0  -5  -8   -0.50    1.10
   0   5  -9   47.90    2.90
   0   5  -9   53.99    3.10
   0   5   9   47.60    3.30
   0  -5  -9   47.00    2.90
   0  -5   9   51.29    3.30
   0  -5  -9   51.29    2.80
   0   5 -10   48.30    2.70
   0   5  10   45.50    3.10
   0   5 -10   41.90    2.60
   0  -5 -10   46.40    2.70
   0  -5  10   41.20    4.20
   0  -5 -10   42.50    2.50
   0   5 -11    9.60    1.30
   0   5 -11   12.50    2.20
   0   5  11    9.60    1.80
   0  -5 -11   11.00    1.60
   0  -5 -11   11.50    1.30
   0   5 -12    9.90    1.20
   0   5 -12    8.30    1.20
   0   5  12   11.00    1.90
   0  -5 -12    9.40    1.90
   0   5 -13    7.50    0.90
   0   5  13   12.30    4.10
   0   5 -13    5.90    1.20
   0  -5 -13    6.60    1.30
   0  -5 -13    7.60    1.00
   0   5 -14    2.80    1.00
   0   5 -14    1.40    0.50
   0  -5 -14    2.80    0.80
   0   6   0  928.71   34.40
   0  -6   0  926.71   34.00
   0   6   1    0.80    1.80
   0   6  -1    1.20    1.40
   0  -6  -1    1.80    0.70
   0  -6   1    1.90    0.80
   0   6   2    0.60    1.80
   0  -6  -2    1.00    0.70
   0  -6   2    1.20    0.80
   0   6   3   11.00    2.20
   0  -6   3   15.30    1.70
   0  -6  -3   15.80    1.60
   0  -6   4   21.80    1.90
   0  -6  -4   23.10    1.70
   0   6   5  143.69    6.40
   0  -6   5  145.39    5.90
   0  -6  -5  137.29    5.80
   0   6   6   35.10    2.50
   0   6  -6   27.90    3.20
   0  -6   6   39.30    2.40
   0  -6  -6   34.00    2.00
   0   6   7    6.20    1.70
   0   6  -7    5.60    1.40
   0   6  -7    3.40    1.40
   0  -6  -7    7.30    1.50
   0   6   8  307.37   11.50
   0   6  -8  274.57   10.80
   0   6  -8  274.77   10.80
   0  -6  -8  290.87   10.80
   0   6  -9   19.10    1.90
   0   6  -9   22.10    1.50
   0  -6 -10   13.00    1.10
   1   0 -19   -0.10    1.10
   1   0 -18    6.20    1.70
   1   0 -18    6.60    2.00
   1   0 -17   -1.80    0.90
   1   0 -17   -1.20    1.00
   1   0 -16  276.87   11.10
   1   0 -16  280.77   11.00
   1   0 -15   -0.10    1.00
   1   0 -15   -0.10    0.90
   1   0 -14   28.20    2.60
   1   0 -14   27.30    2.30
   1   0 -13    0.20    1.00
   1   0 -13   -1.00    1.00
   1   0 -12   23.40    2.60
   1   0 -12   29.40    2.60
   1   0 -11    0.90    1.10
   1   0 -11   -0.70    1.10
   1   0 -10 1284.67   45.20
  -1   0  10 1186.98   45.50
   1   0  -9   -0.10    1.50
  -1   0   9   -0.20    0.40
  -1   0   8  734.93   28.10
  -1   0   8  784.82   28.10
  -1   0   7    0.30    0.30
  -1   0   7    0.00    0.20
  -1   0   6 4045.80  144.59
  -1   0   5    0.00    0.20
  -1   0   4   18.60    1.10
  -1   0   3    0.20    0.10
  -1   0   2 1914.71   68.29
   1   0   1    0.00    0.10
  -1   0  -1    0.00    0.10
   1   0   2  112.69    4.30
  -1   0  -2  114.09    4.30
   1   0   3    0.40    0.10
   1   0   5    1.90    0.70
   1   0   6 1156.98   42.50
   1   0   6 1191.58   42.50
   1   0   7    0.20    0.30
   1   0   7   -0.10    0.20
  -1   0  -8  509.65   19.10
   1   0   8  485.95   19.20
   1   0   8  535.15   19.30
  -1   0  -9    1.10    0.90
   1   0  10  196.88    8.80
  -1   0 -10  199.88    8.30
  -1   0 -11   -0.60    1.10
  -1   0 -11   -0.40    1.20
  -1   0 -11    0.80    1.50
  -1   0 -12   19.40    2.60
  -1   0 -12   27.20    2.60
  -1   0 -12   18.60    2.70
  -1   0 -13    0.10    1.10
  -1   0 -13   -0.30    1.40
  -1   0 -13   -1.20    1.30
  -1   0 -14   51.59    3.50
  -1   0 -14   54.49    3.40
  -1   0 -14   59.09    4.70
  -1   0 -15    0.70    1.30
  -1   0 -15   -0.50    1.00
  -1   0 -17   -0.80    1.10
   1  -1 -20  172.18    6.60
   1  -1 -19   44.60    2.70
   1  -1 -19   44.50    2.30
   1  -1 -18   19.90    2.00
   1  -1 -18   19.30    1.70
   1   1 -17   79.69    4.10
   1  -1 -17   84.59    4.00
   1  -1 -17   84.89    4.00
   1   1 -16  261.07   10.60
   1   1 -16  252.47   11.50
   1   1 -16  280.47   10.80
   1  -1 -16  270.47   10.60
   1  -1 -16  264.47   10.60
   1   1 -15  102.69    5.30
   1   1 -15  101.99    5.10
   1   1 -15  107.49    5.10
   1  -1 -15  109.39    5.80
   1  -1 -15  104.59    4.90
   1   1 -14  355.16   13.60
   1   1 -14  341.97   13.60
   1   1 -14  334.77   13.40
   1  -1 -14  351.76   13.50
   1  -1 -14  343.37   13.40
   1   1 -13  133.09    6.40
   1   1 -13  143.19    7.40
   1  -1 -13  147.29    6.20
   1  -1 -13  142.79    6.20
   1   1 -12  128.49    6.00
   1   1 -12  127.29    6.10
   1   1 -12  132.29    6.20
   1   1 -12  124.69    6.00
   1  -1 -12  131.09    6.20
   1  -1 -12  135.69    5.80
   1  -1 -12  135.89    5.90
   1   1 -11   17.50    3.30
   1   1 -11   21.30    3.00
   1   1 -11   21.20    3.10
   1   1 -11   17.70    2.60
   1  -1 -11   16.30    2.40
   1  -1 -11   17.60    2.20
   1  -1 -11   14.00    2.20
   1  -1 -10  367.16   14.10
   1  -1 -10  352.96   14.10
   1  -1 -10  380.86   14.50
  -1  -1  10  371.66   14.60
  -1   1   9  267.67   10.50
  -1  -1   9  256.37   10.00
   1  -1  -9  250.47   10.10
  -1  -1   9  221.28   10.00
  -1   1   8   15.10    1.90
  -1  -1   8   13.40    1.80
   1  -1  -8   18.70    2.00
  -1  -1   8   12.50    1.60
  -1   1   7 1400.56   51.79
  -1   1   7 1497.45   51.79
   1  -1  -7 1405.06   51.69
  -1  -1   7 1397.56   51.29
  -1  -1   7 1423.06   51.39
  -1   1   6   33.90    2.10
  -1  -1   6   34.10    1.80
  -1  -1   6   33.80    1.70
  -1   1   5  401.86   15.10
  -1  -1   5  406.66   14.80
  -1  -1   4 4455.35  158.68
  -1   1   3 3419.56  113.19
  -1  -1   3 2920.41  112.89
  -1   1   2 1758.52   62.89
  -1   1   1 3410.96  104.99
  -1  -1   1 2475.55  104.79
  -1  -1   0 2111.69   75.29
  -1  -1  -1 1765.52   63.09
   1   1   2  825.62   29.80
   1   1   3  117.59    4.70
   1  -1   3  119.59    4.40
   1   1   4    0.20    0.10
   1  -1   4    0.40    0.10
   1  -1   4    0.30    0.10
   1   1   5   61.09    3.00
   1  -1   5   74.29    2.80
   1  -1   5   60.19    2.70
   1   1   6 1006.70   37.40
   1   1   6 1042.30   37.50
   1  -1   6 1026.00   37.00
  -1  -1  -6 1014.60   37.40
   1  -1   6 1032.50   37.00
   1   1   7 5046.80  179.78
   1  -1   7 4674.03  179.18
  -1  -1  -7 5294.87  179.58
   1  -1   7 5070.99  179.28
  -1   1  -8 2941.61  108.09
   1   1   8 3175.98  108.69
  -1  -1  -8 3005.30  108.39
   1  -1   8 2946.01  108.09
   1  -1   8 3011.50  108.09
  -1   1  -9   26.00    2.30
   1   1   9   27.90    2.60
   1  -1   9   28.40    2.40
   1  -1   9   23.80    3.20
  -1  -1  -9   30.30    2.20
  -1   1 -10  722.73   27.00
  -1  -1 -10  744.43   27.40
  -1  -1 -10  693.03   26.90
   1  -1  10  724.43   27.80
  -1  -1 -10  753.42   27.40
  -1   1 -11  678.43   24.90
  -1   1 -11  670.83   25.10
  -1   1 -11  654.23   25.10
  -1   1 -11  618.44   25.20
  -1  -1 -11  715.13   25.50
  -1  -1 -11  666.73   24.80
  -1  -1 -11  692.83   25.00
  -1   1 -12  330.07   12.50
  -1   1 -12  312.77   12.70
  -1   1 -12  303.77   12.60
  -1  -1 -12  335.57   13.10
  -1  -1 -12  311.57   12.40
  -1  -1 -12  318.17   12.50
  -1   1 -13  267.37   12.10
  -1   1 -13  229.28   12.40
  -1  -1 -13  258.07   10.30
  -1  -1 -13  266.57   11.00
  -1  -1 -13  265.97   10.40
  -1   1 -14 1740.43   63.69
  -1  -1 -14 1789.92   64.29
  -1  -1 -14 1752.42   63.49
  -1  -1 -14 1732.93   63.49
  -1  -1 -15    7.10    2.10
  -1  -1 -15    7.10    1.80
  -1  -1 -16  351.96   13.40
  -1  -1 -16  337.07   13.40
  -1  -1 -17   21.10    2.60
  -1  -1 -17   20.60    1.90
  -1  -1 -18   93.49    4.10
  -1  -1 -19   27.70    1.90
   1  -2 -18   -0.60    0.80
   1   2 -17   70.89    3.60
   1  -2 -17   69.99    3.40
   1  -2 -17   67.39    3.40
   1   2 -16   58.59    3.50
   1   2 -16   60.59    4.00
   1   2 -16   63.69    3.50
   1  -2 -16   65.19    3.40
   1  -2 -16   63.09    3.50
   1   2 -15    8.10    2.00
   1   2 -15    6.60    1.90
   1   2 -15    8.50    2.50
   1  -2 -15    8.30    1.60
   1  -2 -15    9.90    2.40
   1   2 -14  558.34   21.10
   1   2 -14  551.74   21.10
   1   2 -14  564.24   21.30
   1  -2 -14  562.04   21.10
   1  -2 -14  555.74   21.10
   1   2 -13  290.17   11.80
   1   2 -13  285.97   11.90
   1   2 -13  306.87   11.80
   1  -2 -13  299.47   11.70
   1  -2 -13  296.47   11.80
   1   2 -12   -0.30    1.20
   1   2 -12   -0.70    1.10
   1  -2 -12    0.50    0.90
   1  -2 -12    0.20    0.90
   1   2 -11  164.48    7.10
   1   2 -11  162.28    7.20
   1   2 -11  159.18    7.10
   1  -2 -11  165.38    7.00
   1  -2 -11  164.88    6.90
   1   2 -10 2508.65   92.49
   1   2 -10 2644.74   92.49
   1   2 -10 2558.04   92.49
   1  -2 -10 2572.94   92.39
   1  -2 -10 2552.14   92.29
   1   2  -9  891.91   32.90
   1   2  -9  850.81   32.80
   1   2  -9  925.91   32.80
   1  -2  -9  900.21   32.60
   1  -2  -9  877.81   32.60
  -1   2   8    0.80    0.70
  -1   2   7 2189.68   79.29
  -1   2   6  380.56   14.20
  -1   2   6  349.07   14.30
  -1   2   5  438.16   15.90
  -1   2   5  396.66   15.90
  -1   2   4 1017.00   37.80
  -1   2   4 1064.09   37.90
  -1   2   3    0.50    0.20
  -1   2   3    0.60    0.20
  -1   2   2 1061.99   38.90
  -1   2   2 1098.69   39.00
  -1   2   1  549.85   19.40
   1   2  -1  543.65   19.10
   1   2  -1  520.55   19.10
  -1   2   1  514.45   19.30
  -1   2   0 2202.98   78.49
   1   2   0 2199.28   78.59
   1   2   1  181.18    6.90
   1   2   1  182.58    6.90
   1   2   2    3.90    0.70
   1   2   2    3.40    0.90
   1   2   3    4.00    0.90
   1   2   3    5.30    1.10
   1   2   4 3402.46  120.89
   1   2   4 3406.66  120.89
  -1  -2  -4 3312.77  120.99
   1   2   5   46.10    2.60
   1   2   5   45.10    2.80
  -1   2  -5   42.70    2.70
  -1  -2  -5   43.70    2.70
  -1   2  -6  197.98    8.40
   1   2   6  214.88    8.70
  -1  -2  -6  218.78    8.80
  -1   2  -7  630.24   23.60
   1   2   7  636.74   24.10
  -1  -2  -7  643.34   24.00
  -1   2  -8   48.30    3.60
  -1   2  -8   44.80    3.20
  -1   2  -8   45.60    3.00
  -1  -2  -8   49.10    3.40
  -1  -2  -8   52.79    3.20
  -1   2  -9  243.38    9.80
  -1   2  -9  238.28    9.90
  -1   2  -9  248.98    9.80
  -1  -2  -9  232.88    9.80
  -1  -2  -9  249.38   10.20
  -1   2 -10   17.80    2.00
  -1   2 -10   10.30    3.50
  -1   2 -10   14.80    2.40
  -1  -2 -10   14.60    2.10
  -1  -2 -10   14.80    2.00
  -1  -2 -10   13.50    2.00
  -1   2 -11  123.29    5.70
  -1   2 -11  130.79    5.90
  -1  -2 -11  127.39    5.70
  -1  -2 -11  123.99    5.70
  -1   2 -12  760.92   27.70
  -1   2 -12  738.53   27.80
  -1  -2 -12  725.83   27.70
  -1  -2 -12  748.73   27.50
  -1   2 -13    4.00    1.30
  -1   2 -13    3.90    1.10
  -1  -2 -13    2.30    0.90
  -1  -2 -13    1.60    1.00
  -1   2 -14  122.39    5.80
  -1   2 -14  123.69    5.60
  -1  -2 -14  120.09    5.60
  -1  -2 -14  125.89    5.50
  -1   2 -15  262.07   10.70
  -1   2 -15  276.17   10.90
  -1  -2 -15  274.17   10.70
  -1  -2 -15  277.37   10.90
  -1   2 -16  207.88    8.50
  -1   2 -16  217.78    8.70
  -1  -2 -16  208.78    8.50
  -1  -2 -16  221.08    8.70
  -1   2 -17   50.29    3.20
  -1  -2 -17   55.29    2.80
  -1  -2 -17   49.80    2.90
  -1  -2 -18   66.79    3.40
  -1  -2 -19  148.89    5.80
   1   3 -18   23.60    1.90
   1  -3 -18   26.20    1.80
   1  -3 -18   28.50    1.70
   1   3 -17   -0.20    0.80
   1   3 -17    1.00    1.10
   1  -3 -17    0.80    0.70
   1  -3 -17    0.10    0.50
   1   3 -16   57.19    3.00
   1   3 -16   57.59    2.90
   1  -3 -16   58.29    2.90
   1  -3 -16   53.59    2.80
   1   3 -15  209.88    8.60
   1   3 -15  206.78    8.40
  -1   3  15  203.78    9.00
   1  -3 -15  200.18    8.40
   1  -3 -15  212.08    8.40
   1   3 -14  223.08    9.30
   1   3 -14  225.68    9.50
  -1   3  14  210.48    9.70
   1  -3 -14  251.87   10.30
   1  -3 -14  230.78    9.20
  -1   3  13  206.88    9.60
   1   3 -13  219.38    9.20
   1   3 -13  213.68    9.00
   1   3 -13  219.48    9.00
   1  -3 -13  223.08    8.90
   1  -3 -13  223.38    9.00
   1   3 -12   51.49    3.10
  -1   3  12   40.20    3.30
   1   3 -12   55.19    3.40
   1   3 -12   48.60    3.20
   1  -3 -12   53.39    3.00
   1  -3 -12   48.20    3.10
   1   3 -11  497.45   18.90
   1   3 -11  494.45   19.10
  -1   3  11  508.15   19.70
   1   3 -11  483.85   18.90
   1  -3 -11  493.65   18.90
   1  -3 -11  489.95   18.80
   1   3 -10   52.29    3.50
   1   3 -10   56.09    3.80
   1   3 -10   54.19    3.20
  -1   3  10   54.69    3.80
   1  -3 -10   56.69    3.40
   1  -3 -10   52.29    3.10
   1   3  -9   21.50    2.90
  -1   3   9   22.30    2.40
   1   3  -9   24.60    2.40
   1   3  -9   21.90    2.10
   1  -3  -9   26.20    2.40
   1  -3  -9   21.80    2.20
  -1   3   8 1196.58   43.90
   1   3  -8 1195.08   43.30
   1   3  -8 1136.29   43.30
   1   3  -8 1212.68   43.50
   1  -3  -8 1189.08   43.20
   1  -3  -8 1168.48   43.20
  -1   3   7  288.97   11.90
   1   3  -7  284.97   11.60
   1   3  -7  294.37   11.50
   1   3  -7  288.47   11.60
   1  -3  -7  273.97   11.40
   1  -3  -7  302.37   11.40
  -1   3   6  725.33   26.70
   1   3  -6  659.23   25.60
   1   3  -6  679.23   25.70
  -1   3   6  716.63   26.10
   1   3  -6  691.43   25.70
   1  -3  -6  674.73   25.60
   1  -3  -6  671.33   25.50
   1   3  -5  774.42   29.60
  -1   3   5  820.92   29.90
   1   3  -5  818.12   29.50
  -1   3   5  813.12   30.00
   1  -3  -5  769.22   29.40
   1   3  -4   85.59    4.10
  -1   3   4   76.09    5.40
  -1   3   4   74.99    5.50
  -1   3   4   87.39    4.40
  -1   3   3  229.58    9.40
  -1   3   3  234.38    9.20
   1   3  -3  231.18    9.30
  -1   3   3  226.08    9.50
  -1   3   2   69.89    3.80
   1   3  -2   68.89    3.60
  -1   3   2   65.69    3.30
  -1   3   2   68.89    3.60
   1   3  -1    3.00    0.80
  -1   3   1    6.40    1.90
  -1   3   1    3.50    1.30
  -1   3   1    3.90    1.20
  -1   3   0   52.89    2.90
   1   3   0   47.80    2.90
   1   3   1  352.56   13.30
   1   3   1  337.27   13.10
   1   3   1  357.06   13.70
  -1   3  -1  358.46   13.70
  -1   3  -2   10.00    1.40
   1   3   2    8.80    2.10
   1   3   2   11.00    1.70
   1   3   3   33.30    3.60
  -1   3  -3   31.10    2.10
   1   3   3   24.20    2.20
   1   3   3   24.90    2.60
  -1   3  -4  102.49    4.80
   1   3   4  102.39    5.20
  -1   3  -5 1652.53   63.39
  -1   3  -5 1787.02   63.49
   1   3   5 1811.12   63.89
  -1   3  -5 1748.43   63.49
  -1  -3  -5 1762.92   63.39
  -1   3  -6   93.29    4.60
  -1   3  -6   96.19    4.90
  -1   3  -6   97.89    4.80
  -1  -3  -6   97.99    4.70
  -1  -3  -6   92.69    4.60
  -1   3  -7  307.17   12.00
  -1   3  -7  303.87   12.10
  -1   3  -7  284.27   12.20
  -1   3  -7  308.17   11.90
  -1  -3  -7  301.67   11.80
  -1   3  -8  148.39    6.60
  -1   3  -8  154.08    6.70
  -1   3  -8  144.29    7.10
  -1   3  -8  150.58    6.50
  -1  -3  -8  143.19    6.40
  -1  -3  -8  142.69    6.40
  -1   3  -9  189.58    8.00
  -1   3  -9  189.38    8.40
  -1   3  -9  185.08    8.60
  -1  -3  -9  191.08    8.00
  -1  -3  -9  185.98    7.80
  -1   3 -10  994.00   37.70
  -1   3 -10 1026.10   37.50
  -1  -3 -10 1021.80   37.50
  -1  -3 -10 1028.60   37.40
  -1   3 -11 1909.71   68.59
  -1   3 -11 1906.31   68.79
  -1  -3 -11 1944.51   68.49
  -1  -3 -11 1806.82   68.49
  -1   3 -12  297.57   11.90
  -1   3 -12  300.17   12.10
  -1  -3 -12  301.77   11.80
  -1  -3 -12  298.37   11.90
  -1   3 -13  361.06   14.10
  -1   3 -13  358.96   14.00
  -1  -3 -13  354.86   13.80
  -1  -3 -13  352.56   13.90
  -1   3 -14   36.60    2.50
   1   3  14   39.70    3.10
  -1   3 -14   40.70    2.70
  -1  -3 -14   36.70    2.50
  -1  -3 -14   38.80    2.70
  -1   3 -15   20.90    1.80
  -1   3 -15   19.40    1.90
   1   3  15   16.60    2.50
  -1  -3 -15   17.10    1.80
  -1  -3 -15   21.10    1.90
  -1   3 -16    5.90    1.50
   1   3  16    2.70    1.50
  -1   3 -16    5.60    1.20
  -1  -3 -16    3.20    0.80
  -1  -3 -16    3.60    1.20
  -1   3 -17    6.30    1.30
  -1  -3 -17    6.20    1.20
  -1  -3 -17    7.90    1.70
  -1  -3 -18    1.50    0.50
   1   4 -16    1.70    0.60
   1  -4 -16    2.00    0.60
   1   4 -15    3.00    1.10
   1   4 -15    4.30    1.40
   1  -4 -15    2.30    0.60
   1  -4 -15    4.20    1.10
  -1   4  14    9.60    2.20
   1   4 -14    8.90    1.40
   1   4 -14   10.00    1.40
   1  -4 -14   11.00    1.30
   1  -4 -14   10.40    1.40
  -1   4  13   78.79    4.40
   1   4 -13   80.99    4.10
   1   4 -13   79.89    3.90
   1  -4 -13   77.09    3.80
   1  -4 -13   82.89    3.80
  -1   4  12    5.60    2.00
   1   4 -12    3.50    1.20
   1   4 -12    0.10    1.30
   1  -4 -12    5.50    1.70
   1  -4 -12    2.70    0.80
   1   4 -11  203.88    8.50
  -1   4  11  181.78    8.80
   1   4 -11  198.78    8.30
   1  -4 -11  195.38    8.10
   1  -4 -11  196.38    8.10
  -1   4  10   60.59    4.00
   1   4 -10   68.49    3.80
   1   4 -10   68.49    3.80
   1  -4 -10   65.19    3.60
   1  -4 -10   64.49    3.50
   1   4  -9    9.20    1.80
   1   4  -9    8.70    1.90
   1  -4  -9   13.70    2.10
   1   4  -8  101.19    5.00
  -1   4   8  104.59    5.70
   1   4  -8  103.59    5.20
   1  -4  -8  100.69    4.80
   1  -4  -8   97.99    5.00
   1   4  -7   80.49    4.30
   1   4  -7   74.09    4.00
  -1   4   7   79.29    4.50
   1  -4  -7   73.59    4.00
   1  -4  -7   76.29    4.20
   1   4  -6    1.40    0.90
  -1   4   6    1.00    0.90
   1   4  -6    0.40    1.20
   1  -4  -6    2.20    0.90
   1  -4  -6    3.20    1.30
   1   4  -5    3.10    1.00
  -1   4   5    4.50    1.20
   1   4  -5    4.00    1.40
   1   4  -5    2.90    1.40
   1  -4  -5    4.90    1.60
   1   4  -4  752.42   27.80
   1   4  -4  743.63   27.70
  -1   4   4  747.33   28.40
   1   4  -4  736.33   27.80
   1  -4  -4  739.53   27.70
   1   4  -3   17.80    2.10
   1   4  -3    9.90    3.10
   1   4  -3   12.60    2.40
  -1   4   3   14.20    1.90
   1  -4  -3   16.30    2.20
   1   4  -2  572.04   21.80
  -1   4   2  592.54   22.10
   1   4  -2  550.44   21.50
   1  -4  -2  571.14   21.50
  -1   4   1  787.62   29.50
   1   4  -1  800.92   29.30
   1  -4  -1  764.82   29.00
  -1  -4   1  770.22   29.00
  -1   4   0    4.10    1.60
  -1   4  -1 1026.90   36.40
   1   4   1 1035.70   36.50
  -1   4  -1  828.42   35.80
   1  -4   1 1014.50   36.00
  -1   4  -2    6.90    1.60
  -1   4  -2    5.70    1.80
  -1   4  -2    3.90    1.60
   1   4   2    5.50    1.70
  -1  -4  -2    4.60    2.40
   1  -4   2    9.00    2.20
  -1   4  -3  187.98    7.80
  -1   4  -3  189.38    8.00
   1   4   3  185.38    8.20
  -1   4  -3  182.68    7.90
  -1  -4  -3  176.08    7.70
   1  -4   3  186.68    7.90
  -1  -4  -3  177.18    8.00
   1   4   4  479.15   19.00
  -1   4  -4  483.55   18.50
  -1   4  -4  499.05   18.70
  -1   4  -4  485.65   18.40
  -1  -4  -4  474.65   18.40
  -1  -4  -4  474.85   18.40
  -1   4  -5    2.80    1.00
  -1   4  -5    1.90    1.30
   1   4   5    6.20    1.70
  -1   4  -5    3.40    1.10
  -1  -4  -5    4.40    1.40
  -1  -4  -5    1.90    1.20
  -1   4  -6  177.38    7.90
   1   4   6  183.58    8.30
  -1   4  -6  185.58    7.90
  -1   4  -6  177.98    7.70
  -1  -4  -6  177.08    7.60
  -1  -4  -6  178.48    7.80
   1   4   7  980.20   35.00
  -1   4  -7  909.71   34.20
  -1   4  -7  929.31   34.10
  -1   4  -7  916.41   34.30
  -1  -4  -7  891.11   34.00
  -1  -4  -7  901.71   34.00
   1   4   8 1142.79   41.50
  -1   4  -8 1068.29   40.60
  -1   4  -8 1103.69   40.50
  -1  -4  -8 1090.99   40.40
  -1  -4  -8 1095.69   40.40
   1   4   9 1824.42   70.69
  -1   4  -9 1967.30   70.29
  -1   4  -9 1946.11   69.89
  -1  -4  -9 1918.61   69.79
  -1  -4  -9 1978.10   70.49
  -1   4 -10   88.19    4.50
  -1   4 -10   92.29    4.60
   1   4  10   82.49    4.90
  -1  -4 -10   90.19    4.40
  -1  -4 -10   96.39    4.50
   1   4  11    1.80    1.00
  -1   4 -11    2.70    1.10
  -1   4 -11    3.40    0.90
  -1  -4 -11    2.60    0.80
  -1  -4 -11    2.10    0.80
   1   4  12  373.76   16.20
  -1   4 -12  406.76   16.20
  -1   4 -12  406.56   15.80
  -1  -4 -12  438.76   16.90
  -1   4 -13    3.30    1.20
  -1   4 -13    4.60    1.40
   1   4  13    1.90    1.10
  -1  -4 -13    2.10    0.70
  -1  -4 -13    2.00    0.70
  -1   4 -14   24.40    1.70
  -1   4 -14   23.30    1.80
   1   4  14   24.00    2.40
  -1  -4 -14   24.00    1.90
  -1  -4 -14   23.30    1.70
   1   4  15   19.90    2.50
  -1   4 -15   20.40    1.40
  -1   4 -15   18.70    1.50
  -1  -4 -15   19.50    1.50
  -1  -4 -15   15.50    1.40
  -1   4 -16   17.40    1.30
  -1   4 -16   17.20    1.20
  -1  -4 -16   16.30    1.50
  -1  -4 -16   17.50    1.30
   1   5 -14    0.30    0.50
   1   5 -14   -1.00    0.60
   1   5 -13    0.20    0.50
   1   5 -13    0.60    0.70
   1  -5 -13    1.30    0.70
   1  -5 -13    4.30    1.40
   1   5 -12    9.70    1.20
   1   5 -12   11.00    1.50
  -1   5  12   12.00    2.00
   1  -5 -12   10.30    1.10
   1  -5 -12    8.70    1.50
  -1   5  11   50.79    3.10
   1   5 -11   46.40    2.70
   1   5 -11   48.20    2.60
   1  -5 -11   48.10    2.50
   1  -5 -11   45.90    2.60
  -1  -5  11   47.40    3.20
   1   5 -10   10.30    1.60
   1   5 -10    5.80    1.30
  -1   5  10   10.30    1.80
   1  -5 -10    8.10    1.40
   1  -5 -10    9.60    1.90
  -1  -5  10    8.20    2.10
   1   5  -9  184.78    7.50
   1   5  -9  184.38    7.50
  -1   5   9  167.48    8.20
   1  -5  -9  170.88    7.30
   1  -5  -9  170.68    7.30
  -1  -5   9  178.98    7.40
   1   5  -8    0.60    1.20
  -1   5   8    0.60    0.90
   1   5  -8   -0.70    0.90
   1  -5  -8   -0.20    0.70
   1  -5  -8   -1.00    1.30
  -1   5   7  441.06   18.80
   1   5  -7  486.05   18.10
   1   5  -7  486.25   18.20
  -1  -5   7  485.85   18.20
   1  -5  -7  470.55   18.20
   1   5  -6    5.80    1.70
  -1   5   6    4.60    1.80
   1   5  -6    5.00    1.30
  -1  -5   6    2.80    1.10
  -1   5   5  326.67   14.60
   1   5  -5  360.16   14.00
   1   5  -5  379.46   14.00
  -1  -5   5  367.66   14.20
   1  -5  -5  356.16   14.00
  -1   5   4  163.58    7.90
   1   5  -4  172.28    7.30
   1   5  -4  171.78    7.50
  -1  -5   4  172.08    7.50
   1  -5  -4  166.18    7.60
   1   5  -3   53.59    3.40
   1   5  -3   48.20    3.60
  -1   5   3   43.80    3.20
  -1  -5   3   48.10    3.10
   1  -5  -3   46.10    3.00
  -1   5   2  500.85   20.60
   1   5  -2  531.75   20.40
   1  -5  -2  548.85   20.20
  -1  -5   2  531.85   20.20
   1   5  -1 1200.68   44.10
  -1   5   1 1145.69   44.30
   1  -5  -1 1209.88   43.80
  -1  -5   1 1215.48   43.90
  -1   5   0  612.54   23.50
   1   5   0  577.24   23.40
   1  -5   0  619.54   23.00
  -1  -5   0  629.74   23.70
  -1   5  -1    8.00    1.90
   1   5   1   10.80    2.00
   1  -5   1    8.30    2.00
  -1  -5  -1    7.90    1.80
  -1   5  -2   -0.30    1.10
  -1   5  -2    2.70    1.80
   1   5   2    0.60    1.00
   1  -5   2    2.00    1.00
  -1  -5  -2   -0.40    0.90
  -1   5  -3  320.57   12.40
  -1   5  -3  295.97   12.70
  -1   5  -3  307.77   12.30
   1   5   3  309.97   13.00
   1  -5   3  326.07   12.50
  -1  -5  -3  317.17   12.50
   1   5   4  432.36   17.60
  -1   5  -4  457.65   16.90
  -1   5  -4  445.16   16.90
  -1   5  -4  408.26   17.10
   1  -5   4  451.05   16.90
  -1  -5  -4  440.26   16.90
  -1   5  -5   56.89    3.10
  -1   5  -5   43.00    3.50
   1   5   5   45.80    3.40
  -1   5  -5   50.29    3.10
   1  -5   5   47.20    3.20
  -1  -5  -5   48.60    3.00
  -1  -5  -5   50.69    3.60
   1   5   6   10.50    2.00
  -1   5  -6   10.70    1.80
  -1   5  -6   11.10    1.90
  -1  -5  -6   12.90    1.70
   1  -5   6    8.30    2.30
  -1  -5  -6   16.00    2.30
  -1   5  -7  697.73   25.90
  -1   5  -7  719.73   26.00
   1   5   7  638.74   26.60
  -1  -5  -7  694.63   26.00
  -1  -5  -7  693.83   25.70
   1  -5   7  717.13   25.90
   1   5   8  161.18    7.60
  -1   5  -8  164.68    8.20
   1  -5   8  160.58    7.20
  -1  -5  -8  165.18    6.90
  -1  -5  -8  158.68    6.90
  -1   5  -9    4.70    1.50
   1   5   9    5.40    1.80
  -1   5  -9    3.10    0.90
  -1  -5  -9    5.00    1.80
   1   5  10   56.99    3.50
  -1   5 -10   56.79    3.00
  -1   5 -10   56.59    3.00
  -1  -5 -10   55.39    2.90
  -1  -5 -10   53.19    3.00
   1   5  11    2.60    1.00
  -1   5 -11    0.10    0.60
  -1   5 -11    1.40    0.70
  -1  -5 -11   -0.20    0.70
  -1  -5 -11    1.00    0.60
   1   5  12   17.30    2.00
  -1   5 -12   19.40    1.40
  -1   5 -12   18.10    1.50
  -1  -5 -12   19.40    1.60
  -1  -5 -12   18.10    1.40
  -1   5 -13    0.30    0.50
  -1   5 -13   -0.30    0.60
  -1  -5 -13    0.30    0.60
  -1  -5 -13   -0.50    0.60
   1   6 -10   28.90    1.70
   1  -6 -10   34.50    1.70
   1   6  -8    3.90    1.30
  -1   6   8    1.00    0.90
   1   6  -8    2.30    1.60
  -1  -6   8    2.80    1.40
   1  -6  -8    5.60    1.50
  -1   6   7   87.29    4.20
   1  -6  -7   83.59    3.90
   1   6  -6   30.80    3.10
  -1   6   6   24.20    2.10
  -1  -6   6   26.60    2.00
   1  -6  -6   28.10    1.70
  -1   6   5   50.79    3.10
  -1  -6   5   52.09    2.80
   1  -6  -5   49.99    2.60
  -1   6   4   92.79    4.80
   1  -6  -4   98.69    4.30
  -1  -6   4  101.29    4.40
   1  -6  -3  371.16   14.20
  -1  -6   3  372.06   14.20
  -1   6   2  115.39    5.60
   1  -6  -2  112.79    4.90
  -1  -6   2  110.49    5.00
  -1   6   1   20.80    2.30
  -1  -6   1   17.90    1.80
   1  -6  -1   21.00    1.80
   1   6   0  459.75   17.60
  -1   6   0  406.36   18.40
  -1  -6   0  468.25   17.30
   1  -6   0  491.45   17.30
  -1   6  -1    1.40    1.20
   1   6   1    1.20    1.30
  -1  -6  -1    1.20    0.70
   1  -6   1    0.60    0.80
  -1   6  -2   58.89    3.80
   1   6   2   58.39    3.50
  -1  -6  -2   58.79    3.10
   1  -6   2   59.89    3.10
   1   6   3   37.20    2.90
   1  -6   3   46.00    2.60
  -1  -6  -3   43.40    2.40
   1   6   4   -1.50    1.10
  -1  -6  -4   -0.40    0.60
   1  -6   4    1.00    0.90
   1   6   5  141.69    6.30
  -1  -6  -5  136.49    5.80
   1  -6   5  143.99    5.90
  -1   6  -6    4.60    1.90
  -1  -6  -6    5.80    1.20
  -1   6  -7  122.89    5.20
   1   6   7  133.99    5.70
  -1   6  -7  109.19    5.10
  -1  -6  -7  131.09    5.20
   1   6   8    8.60    1.90
  -1   6  -8    7.40    1.60
  -1  -6  -8    5.60    1.10
  -1   6  -9   66.99    3.00
  -1  -6  -9   64.99    2.90
   2   0 -19    1.30    1.00
   2   0 -18   67.09    3.40
   2   0 -18   69.69    3.40
   2   0 -17   -0.70    1.10
   2   0 -17    0.20    1.10
   2   0 -16   40.60    2.80
   2   0 -16   48.00    2.80
   2   0 -15    0.20    0.80
   2   0 -15   -0.50    0.90
   2   0 -14  484.75   18.20
   2   0 -14  469.55   18.10
   2   0 -13    0.20    1.00
   2   0 -13    0.00    0.80
   2   0 -12   57.69    3.40
   2   0 -12   56.79    3.40
   2   0 -11    0.70    1.10
   2   0 -11   -0.70    1.10
  -2   0  10    1.30    0.80
  -2   0   9    0.10    0.50
  -2   0   8  127.89    5.60
  -2   0   7    0.10    0.20
  -2   0   6 4449.06  158.88
   2   0  -5    1.80    0.60
  -2   0   4  125.69    4.90
   2   0  -4  124.49    4.90
  -2   0   3    0.10    0.10
   2   0  -3    0.00    0.10
  -2   0   2 2841.62  101.39
  -2   0   1    1.30    0.40
  -2   0  -1    1.00    0.30
  -2   0  -2 2227.58   79.49
  -2   0  -3    0.00    0.10
   2   0   3    0.00    0.10
  -2   0  -4 6431.16  229.18
   2   0   5    0.20    0.20
   2   0   6   39.00    2.20
   2   0   7   -0.20    0.30
  -2   0  -7    1.10    0.80
   2   0   8 1214.08   46.00
  -2   0  -8 1213.78   45.70
   2   0   8 1352.86   46.10
  -2   0  -9   -0.70    0.70
   2   0   9   -0.10    0.50
  -2   0 -10    7.40    1.80
  -2   0 -11    0.30    1.40
  -2   0 -11   -0.50    1.00
  -2   0 -12   30.00    2.70
  -2   0 -12   28.90    2.90
  -2   0 -13   -0.10    1.20
  -2   0 -14   18.20    3.00
  -2   0 -14   19.00    2.60
  -2   0 -15   -1.50    1.90
  -2   0 -15    0.60    1.10
  -2   0 -16   -0.50    1.20
   2  -1 -20   64.99    2.90
   2  -1 -19    5.80    1.60
   2  -1 -19   10.20    1.30
   2   1 -18    5.80    1.90
   2  -1 -18    5.90    1.40
   2  -1 -18    3.20    0.90
   2   1 -17   65.39    3.70
   2   1 -17   62.59    3.40
   2  -1 -17   63.59    3.40
   2  -1 -17   66.39    3.40
   2   1 -16   63.79    3.60
   2   1 -16   58.59    3.60
   2   1 -16   62.89    4.10
   2  -1 -16   58.39    3.30
   2  -1 -16   60.59    3.40
   2   1 -15   72.69    4.10
   2   1 -15   71.79    4.10
   2   1 -15   78.39    4.10
   2  -1 -15   76.99    3.90
   2  -1 -15   78.09    3.90
   2   1 -14   10.10    2.80
   2  -1 -14    9.30    1.80
   2  -1 -14    6.70    1.90
   2   1 -13  114.49    5.40
   2   1 -13  100.29    5.50
   2  -1 -13  114.69    5.20
   2  -1 -13  114.79    5.10
   2   1 -12   33.20    3.50
   2   1 -12   35.60    2.80
   2   1 -12   32.90    3.30
   2   1 -12   34.50    3.10
   2  -1 -12   33.70    2.50
   2  -1 -12   34.40    2.50
   2   1 -11   13.30    3.00
   2   1 -11   13.80    2.40
   2   1 -11   10.70    2.80
   2  -1 -11   17.70    2.20
   2  -1 -11   17.90    2.10
   2   1 -10    2.90    1.40
   2   1 -10    2.70    1.90
   2  -1 -10    2.70    1.00
   2  -1 -10    2.30    1.10
  -2   1   9 1371.56   47.90
  -2  -1   9 1158.48   47.30
   2  -1  -9 1340.57   47.40
  -2  -1   9 1325.87   47.30
  -2   1   8   82.99    4.20
  -2  -1   8   82.79    3.80
   2  -1  -8   83.59    4.20
  -2  -1   8   79.39    3.90
  -2   1   7  358.86   13.60
  -2  -1   7  345.77   13.20
  -2   1   6   25.30    1.90
  -2  -1   6   28.70    1.60
  -2   1   5  968.40   34.90
  -2  -1   5  948.11   34.50
   2   1  -4  801.82   28.20
  -2   1   4  799.82   28.50
  -2  -1   4  751.72   28.20
   2   1  -3  133.29    4.60
  -2   1   3  119.89    4.90
   2  -1  -3  117.19    4.80
  -2  -1   3  117.99    4.60
  -2   1   2  473.75   17.50
   2   1  -2  501.25   17.40
  -2  -1   2  465.05   17.30
   2  -1  -2  484.25   17.50
   2   1  -1  406.96   13.90
  -2   1   1  369.86   13.90
   2  -1  -1  385.86   13.90
  -2  -1   1  367.46   13.80
  -2   1   0 2928.61  110.79
  -2  -1   0 3290.27  110.89
   2   1   2  219.98    8.30
  -2   1  -2  218.48    8.10
   2  -1   2  223.68    8.10
  -2  -1  -2  221.68    8.30
   2   1   3   69.09    3.10
  -2   1  -3   70.09    2.80
   2  -1   3   71.79    2.80
   2   1   4   80.49    3.60
   2  -1   4   83.29    3.30
   2   1   5  280.37   11.00
   2  -1   5  292.87   10.70
   2   1   6 1342.17   49.60
  -2  -1  -6 1356.76   49.50
   2  -1   6 1399.96   49.20
   2  -1   7    5.30    1.00
  -2  -1  -7    4.80    1.50
   2  -1   7    5.20    1.60
   2   1   8    6.70    1.80
  -2  -1  -8    4.60    1.50
   2  -1   8    7.10    1.40
  -2   1  -9  376.56   14.40
   2   1   9  383.26   15.20
   2  -1   9  341.37   14.70
  -2  -1  -9  387.66   14.60
   2  -1   9  377.46   14.50
  -2   1 -10  195.28    8.60
  -2   1 -10  159.18    7.40
  -2  -1 -10  171.68    9.30
  -2  -1 -10  163.78    7.20
  -2  -1 -10  175.18    7.60
  -2   1 -11  132.39    5.90
  -2   1 -11  127.49    5.70
  -2   1 -11  129.99    6.10
  -2  -1 -11  113.49    5.70
  -2  -1 -11  138.39    6.20
  -2  -1 -11  127.29    5.80
  -2   1 -12  593.24   23.10
  -2   1 -12  626.54   23.30
  -2   1 -12  613.04   22.90
  -2  -1 -12  619.44   23.00
  -2  -1 -12  640.14   23.60
  -2  -1 -12  588.74   22.80
  -2   1 -13  210.38    9.20
  -2   1 -13  208.08    8.50
  -2   1 -13  203.68    9.00
  -2  -1 -13  211.28    8.60
  -2  -1 -13  195.18    8.40
  -2  -1 -13  212.98    9.20
  -2  -1 -14 1469.05   52.59
  -2  -1 -14 1420.56   52.39
  -2  -1 -15    4.60    1.00
  -2  -1 -15    7.50    2.60
  -2  -1 -16   79.39    3.90
  -2  -1 -17   21.00    1.90
  -2  -1 -18   13.70    1.70
   2  -2 -19   -0.80    0.50
   2  -2 -19    0.60    0.80
   2  -2 -18   14.70    1.40
   2  -2 -18   11.50    1.30
   2   2 -17   26.30    2.50
   2   2 -17   24.60    2.20
   2  -2 -17   25.40    2.50
   2  -2 -17   23.60    1.90
   2   2 -16  104.79    5.00
   2   2 -16  112.39    5.10
   2   2 -16  105.09    5.10
   2  -2 -16  108.79    5.00
   2   2 -15   77.49    4.10
   2   2 -15   75.39    3.90
   2   2 -15   72.79    4.10
   2  -2 -15   76.19    3.90
   2  -2 -15   77.69    3.80
  -2   2  14 1081.79   40.40
   2   2 -14 1077.79   39.70
   2   2 -14 1046.70   39.80
   2   2 -14 1104.79   39.60
   2  -2 -14 1082.69   39.70
   2  -2 -14 1089.09   39.70
   2   2 -13  292.27   11.60
   2   2 -13  293.27   11.90
   2   2 -13  285.27   11.70
   2  -2 -13  297.77   11.70
   2  -2 -13  292.07   11.60
   2   2 -12   29.90    2.80
   2   2 -12   28.10    2.50
   2   2 -12   30.50    2.60
   2  -2 -12   34.90    2.40
   2  -2 -12   34.60    2.60
   2   2 -11   69.29    3.80
   2   2 -11   67.09    4.00
   2   2 -11   71.29    4.00
   2  -2 -11   80.59    3.80
   2  -2 -11   64.69    3.70
   2   2 -10   58.09    3.40
   2   2 -10   56.59    3.70
   2   2 -10   56.89    3.60
   2  -2 -10   58.99    3.30
   2  -2 -10   57.79    3.40
   2   2  -9   11.80    2.50
   2   2  -9   11.20    2.60
   2  -2  -9   13.60    2.10
   2  -2  -9   16.40    1.90
  -2   2   8 2889.41  116.19
   2  -2  -8 3558.44  116.99
  -2   2   7   72.89    4.10
  -2   2   6 4229.98  138.59
  -2   2   6 3486.85  138.39
  -2   2   5   68.69    3.40
  -2   2   4  941.61   36.30
  -2   2   4 1043.20   36.20
  -2   2   3  152.48    6.00
  -2   2   3  147.59    6.30
  -2   2   2 1279.17   48.10
   2   2  -2 1393.86   47.70
  -2   2   1 1930.31   69.09
  -2   2   0  442.26   15.90
   2   2   0  433.86   16.00
   2   2   1    3.30    0.70
   2   2   2 1155.48   41.80
  -2   2  -3  305.27   11.90
   2   2   3  329.97   11.90
  -2  -2  -3  292.77   12.00
   2   2   4 2244.58   77.99
  -2   2  -4 2159.18   77.79
  -2  -2  -4 2085.39   77.99
   2   2   5   76.29    4.10
  -2   2  -5   77.09    3.70
  -2  -2  -5   81.09    4.00
   2   2   6  288.77   11.30
  -2   2  -6  267.57   10.90
  -2  -2  -6  284.37   11.30
   2   2   7  491.25   18.90
  -2   2  -7  475.95   18.30
  -2  -2  -7  490.65   18.70
  -2   2  -8  205.18    8.40
  -2   2  -8  197.58    8.60
  -2   2  -8  198.18    8.40
  -2  -2  -8  220.28    8.90
  -2   2  -9  140.09    6.30
  -2   2  -9  137.59    6.10
  -2   2  -9  142.99    6.20
  -2  -2  -9  146.09    6.60
  -2  -2  -9  141.49    6.20
  -2  -2  -9  133.39    6.10
  -2   2 -10    0.40    1.30
  -2   2 -10    2.20    1.20
  -2   2 -10    1.10    1.00
  -2  -2 -10    0.50    0.80
  -2  -2 -10    1.30    1.00
  -2  -2 -10   -1.00    1.10
  -2   2 -11  220.98    9.50
  -2   2 -11  230.48    9.20
  -2   2 -11  229.38    9.40
  -2  -2 -11  212.28    9.50
  -2  -2 -11  236.78   10.00
  -2  -2 -11  222.48    9.10
  -2   2 -12  310.97   12.10
  -2   2 -12  307.87   12.30
  -2  -2 -12  304.87   12.10
  -2  -2 -12  308.07   12.80
  -2  -2 -12  296.17   11.90
  -2   2 -13   10.10    1.80
  -2   2 -13    6.90    2.20
  -2  -2 -13    8.70    2.00
  -2  -2 -13    6.70    2.00
  -2   2 -14  411.56   15.40
  -2   2 -14  387.06   15.50
  -2  -2 -14  399.66   15.30
  -2  -2 -14  403.56   15.50
  -2   2 -15  199.28    8.50
  -2   2 -15  203.98    8.40
  -2  -2 -15  214.88    8.60
  -2  -2 -15  206.48    8.50
  -2   2 -16   50.19    2.80
  -2   2 -16   49.60    3.10
  -2  -2 -16   52.19    2.90
  -2  -2 -16   50.99    3.00
   2   2  17   17.60    5.90
  -2  -2 -17   17.10    1.60
  -2  -2 -18  221.38    8.50
  -2  -2 -19    9.00    1.30
   2   3 -18    5.50    1.50
   2  -3 -18    6.20    1.20
   2  -3 -18    5.20    1.40
   2   3 -17   50.49    2.60
   2  -3 -17   49.10    2.60
   2  -3 -17   51.19    2.50
   2   3 -16    5.80    1.50
   2   3 -16    7.10    2.40
   2   3 -16    4.60    1.30
   2  -3 -16    4.70    1.20
   2  -3 -16    4.30    1.20
   2   3 -15   18.80    1.90
  -2   3  15   15.20    3.10
   2   3 -15   19.10    2.20
   2   3 -15   18.00    1.80
   2  -3 -15   17.30    1.70
   2  -3 -15   17.70    2.00
   2   3 -14   99.19    4.80
   2   3 -14   97.69    4.80
  -2   3  14   92.09    5.10
   2   3 -14   96.29    4.60
   2  -3 -14  102.79    4.60
   2  -3 -14   91.09    4.60
   2   3 -13  199.98    8.10
  -2   3  13  177.98    8.50
   2   3 -13  196.28    8.10
   2   3 -13  190.48    8.20
   2  -3 -13  193.88    8.00
   2  -3 -13  187.58    8.00
   2   3 -12  212.08   11.30
  -2   3  12  231.48   10.10
   2   3 -12  226.28    9.40
   2   3 -12  227.98    9.30
   2  -3 -12  222.78    9.90
   2  -3 -12  227.28    9.20
   2   3 -11 1870.51   69.29
   2   3 -11 1891.01   69.09
  -2   3  11 2017.20   69.89
   2   3 -11 1854.01   69.09
   2  -3 -11 1906.01   68.89
   2  -3 -11 1887.61   68.89
  -2   3  10  305.77   12.30
   2   3 -10  289.57   11.80
   2   3 -10  285.27   11.70
   2   3 -10  290.97   11.80
   2  -3 -10  291.37   11.50
   2  -3 -10  284.07   11.60
  -2   3   9   61.19    3.50
   2   3  -9   57.19    3.60
   2   3  -9   55.89    3.30
   2   3  -9   55.59    3.70
   2  -3  -9   60.49    3.40
   2  -3  -9   54.09    3.10
   2   3  -8    7.70    2.20
   2   3  -8    4.90    1.40
   2   3  -8    3.30    1.20
   2  -3  -8    2.80    1.10
   2   3  -7  351.86   13.80
   2   3  -7  363.96   13.80
   2   3  -7  348.07   13.90
  -2   3   7  372.06   14.30
   2  -3  -7  325.77   13.60
   2  -3  -7  358.36   13.70
  -2   3   6   71.09    6.00
   2   3  -6   71.39    4.10
   2   3  -6   63.09    4.20
   2   3  -6   78.29    3.90
  -2   3   6   71.79    4.60
   2  -3  -6   74.99    4.80
   2  -3  -6   70.09    3.80
   2   3  -5  200.98    8.60
  -2   3   5  195.28    8.90
  -2   3   5  214.28    8.70
   2   3  -5  202.98    8.50
   2  -3  -5  204.58    8.40
  -2   3   4 1760.12   66.99
   2   3  -4 1875.21   66.59
  -2   3   4 1914.91   66.89
  -2   3   4 1827.62   66.99
   2   3  -3 6454.65  228.08
  -2   3   3 6433.76  228.28
  -2   3   3 6137.89  227.98
  -2   3   3 6513.15  228.18
  -2   3   2 2661.33   94.69
  -2   3   2 2552.24   94.19
   2   3  -2 2663.93   94.49
  -2   3   1  221.98    8.90
   2   3  -1  210.98    8.80
  -2   3   1  213.58    8.30
   2   3   0   25.80    1.80
  -2   3   0   27.30    2.00
   2   3   0   24.90    2.10
   2   3   1   38.30    3.20
  -2   3  -1   35.40    2.40
   2   3   1   40.80    2.50
   2   3   1   36.20    2.20
   2   3   2   25.60    2.90
  -2   3  -2   28.00    2.00
   2   3   2   25.50    2.00
   2   3   2   24.90    2.20
  -2   3  -3  333.77   12.70
   2   3   3  328.57   12.60
   2   3   3  308.77   13.10
   2   3   4   63.49    3.90
  -2   3  -4   66.19    3.40
  -2  -3  -4   65.59    3.90
  -2   3  -5  407.36   15.70
  -2   3  -5  375.16   16.50
   2   3   5  428.46   16.40
  -2   3  -5  425.76   15.90
  -2  -3  -5  408.16   15.70
  -2  -3  -5  424.06   15.90
  -2   3  -6  630.24   23.60
  -2   3  -6  636.34   23.80
  -2   3  -6  674.13   23.80
  -2  -3  -6  592.24   23.60
  -2  -3  -6  633.64   23.60
  -2   3  -7  218.48    9.00
  -2   3  -7  222.48    9.20
  -2   3  -7  223.48    9.20
  -2  -3  -7  223.98    9.10
  -2  -3  -7  218.18    9.00
  -2   3  -8    6.70    1.70
  -2   3  -8    9.00    2.10
  -2   3  -8    7.90    2.00
  -2  -3  -8    5.00    1.10
  -2  -3  -8    7.00    2.00
  -2   3  -9   -0.30    1.00
  -2   3  -9   -0.50    1.20
  -2   3  -9   -0.90    1.20
  -2  -3  -9    2.80    1.20
  -2  -3  -9   -1.00    1.30
  -2   3 -10    6.40    1.90
  -2   3 -11  375.76   14.70
  -2   3 -11  372.06   14.90
  -2  -3 -11  377.56   14.60
  -2  -3 -11  383.76   14.80
  -2   3 -12    5.90    1.80
  -2   3 -12    2.90    1.00
  -2  -3 -12    5.40    1.80
  -2  -3 -12    8.90    1.80
  -2   3 -13    5.80    1.90
  -2  -3 -13    7.50    1.70
  -2  -3 -13    7.30    1.70
  -2   3 -14  794.82   29.80
  -2  -3 -14  737.03   28.20
  -2  -3 -14  771.62   28.50
   2   3  15  419.26   16.50
  -2   3 -15  412.06   15.80
  -2   3 -15  413.26   15.90
  -2  -3 -15  421.66   15.90
  -2  -3 -15  425.46   15.70
  -2   3 -16  315.07   11.80
   2   3  16  314.37   12.50
  -2   3 -16  310.87   11.90
  -2  -3 -16  302.37   11.70
  -2  -3 -16  317.27   12.00
  -2   3 -17    8.10    1.70
  -2   3 -17   11.90    1.40
  -2  -3 -17   11.70    1.20
  -2  -3 -18    0.00    0.50
   2   4 -16    3.50    1.10
   2   4 -16    2.70    0.60
   2  -4 -16    4.20    1.20
   2   4 -15   93.59    4.10
  -2   4  15   87.29    5.70
   2   4 -15   94.59    4.00
   2  -4 -15   88.19    4.10
   2  -4 -15   93.09    4.00
  -2   4  14    0.60    1.20
   2   4 -14    1.70    1.10
   2   4 -14    1.50    0.70
   2  -4 -14   -0.10    0.60
   2  -4 -14   -0.10    0.60
   2   4 -13   90.79    4.60
   2   4 -13   84.69    4.20
  -2   4  13   87.59    4.70
   2  -4 -13   89.59    4.10
   2  -4 -13   85.69    4.10
  -2   4  12  102.99    5.50
   2   4 -12  110.09    5.50
   2   4 -12  111.19    5.30
   2  -4 -12  107.49    6.50
   2  -4 -12  111.89    5.10
   2   4 -11   17.00    2.10
   2   4 -11   20.50    1.90
  -2   4  11   18.00    2.20
   2  -4 -11   15.60    2.00
   2  -4 -11   17.10    1.90
   2   4 -10  119.59    5.70
   2   4 -10  119.19    5.60
  -2   4  10  111.69    6.10
   2  -4 -10  119.99    5.50
   2  -4 -10  130.09    6.00
   2   4  -9   15.70    2.10
  -2   4   9   19.80    2.50
   2   4  -9   16.60    1.90
   2  -4  -9   12.60    2.30
   2  -4  -9   15.80    1.80
   2   4  -8   81.29    4.30
   2   4  -8   81.29    4.30
  -2   4   8   85.89    5.10
   2  -4  -8   78.89    4.00
   2  -4  -8   77.99    4.30
  -2   4   7    0.40    0.90
   2   4  -7    0.10    1.10
   2   4  -7   -0.60    0.90
   2  -4  -7    1.00    1.30
   2  -4  -7   -0.90    0.80
   2   4  -6    1.10    1.10
   2   4  -6   -1.20    1.20
  -2   4   6    0.30    0.90
   2  -4  -6   -0.70    0.90
   2  -4  -6    1.80    1.40
   2   4  -5   48.80    3.20
  -2   4   5   55.69    3.50
   2   4  -5   48.10    3.40
   2  -4  -5   43.40    4.20
   2   4  -4  569.94   21.90
  -2   4   4  590.24   22.40
   2   4  -4  580.14   21.80
   2   4  -4  553.14   21.80
   2  -4  -4  585.44   21.70
   2   4  -3   30.40    2.60
   2   4  -3   25.40    2.90
   2   4  -3   26.30    3.40
   2  -4  -3   24.70    2.50
  -2   4   2  338.47   13.50
   2   4  -2  325.77   13.10
   2   4  -2  314.77   13.10
   2  -4  -2  340.77   13.00
  -2   4   1   14.60    1.90
   2   4  -1   17.10    2.20
   2   4  -1   13.60    2.70
   2  -4  -1   13.90    2.30
  -2  -4   1   15.80    2.20
   2   4   0 1192.38   42.70
   2  -4   0 1134.19   42.30
  -2  -4   0 1137.99   42.40
   2   4   1  333.07   13.30
  -2   4  -1  339.47   13.30
  -2   4  -1  314.97   12.90
  -2  -4  -1  313.07   13.20
   2  -4   1  340.67   13.00
  -2   4  -2  147.69    6.60
   2   4   2  149.79    6.80
  -2   4  -2  143.99    6.60
  -2   4  -2  145.99    6.50
   2  -4   2  138.99    6.50
  -2  -4  -2  141.89    6.70
  -2  -4  -2  142.49    6.40
  -2   4  -3  876.81   31.60
  -2   4  -3  847.52   31.20
   2   4   3  867.51   31.80
  -2   4  -3  860.71   31.20
   2  -4   3  810.72   31.20
  -2  -4  -3  821.02   31.20
  -2  -4  -3  814.52   31.20
  -2   4  -4  850.71   30.50
   2   4   4  858.41   31.20
  -2   4  -4  855.01   30.80
  -2   4  -4  808.12   30.50
  -2  -4  -4  806.72   30.50
   2  -4   4  771.82   30.40
  -2  -4  -4  803.72   30.50
   2   4   5  259.87   10.60
  -2   4  -5  213.48   10.70
  -2   4  -5  258.67   10.20
  -2  -4  -5  234.68    9.90
  -2  -4  -5  247.18    9.90
   2   4   6   33.80    2.70
  -2   4  -6   29.60    2.70
  -2   4  -6   32.70    2.50
  -2   4  -6   30.20    2.60
  -2  -4  -6   27.70    2.70
  -2  -4  -6   35.80    2.50
  -2   4  -7   12.50    2.40
  -2   4  -7   10.90    2.00
  -2   4  -7   12.20    1.80
   2   4   7   15.80    2.20
  -2  -4  -7   12.20    1.90
  -2  -4  -7   14.90    2.30
  -2   4  -8   82.99    4.40
  -2   4  -8   81.49    4.20
  -2   4  -8   81.89    5.00
  -2  -4  -8   88.29    4.30
  -2  -4  -8   82.89    4.30
   2   4   9  344.67   15.20
  -2   4  -9  368.06   14.40
  -2   4  -9  363.56   14.20
  -2  -4  -9  367.76   14.10
  -2  -4  -9  365.06   14.20
   2   4  10  412.96   18.20
  -2   4 -10  456.05   17.60
  -2   4 -10  467.75   17.60
  -2  -4 -10  457.95   17.40
  -2  -4 -10  481.05   18.10
  -2   4 -11   26.00    2.20
  -2   4 -11   27.80    2.20
   2   4  11   22.30    2.50
  -2  -4 -11   27.40    2.10
  -2  -4 -11   32.90    3.30
  -2   4 -12  821.72   30.20
   2   4  12  807.62   31.40
  -2   4 -12  786.32   30.40
  -2  -4 -12  833.62   30.20
  -2  -4 -12  793.22   29.70
  -2   4 -13  157.78    6.70
   2   4  13  160.98    7.30
  -2   4 -13  161.98    6.80
  -2  -4 -13  154.98    6.40
  -2  -4 -13  152.88    6.60
  -2   4 -14   13.60    1.30
  -2   4 -14   13.20    1.40
   2   4  14   12.80    2.00
  -2  -4 -14   17.30    1.50
  -2  -4 -14   13.90    1.40
  -2   4 -15    2.70    0.70
  -2   4 -15    3.80    0.90
   2   4  15    6.70    2.20
  -2  -4 -15    1.80    0.70
  -2  -4 -15    4.30    1.00
  -2   4 -16   17.20    1.40
  -2   4 -16   17.00    1.20
  -2  -4 -16   19.70    1.30
   2  -5 -14    8.40    0.90
   2   5 -13    0.10    0.50
   2   5 -13    0.30    1.10
   2  -5 -13    0.30    0.50
   2  -5 -13   -1.40    0.80
   2   5 -12   57.69    2.90
  -2   5  12   62.59    3.40
   2   5 -12   54.59    3.20
   2  -5 -12   60.69    3.10
   2  -5 -12   49.80    3.40
  -2  -5  12   56.79    3.30
   2   5 -11   26.80    1.90
  -2   5  11   27.20    2.40
   2   5 -11   23.60    1.80
  -2  -5  11   24.10    2.20
   2  -5 -11   25.20    1.70
   2  -5 -11   22.90    2.10
   2   5 -10   49.40    2.80
  -2   5  10   49.60    3.30
   2   5 -10   42.90    2.60
  -2  -5  10   48.00    2.90
   2  -5 -10   43.50    3.00
   2  -5 -10   45.90    2.60
   2   5  -9  476.65   18.50
  -2   5   9  490.75   19.20
   2   5  -9  518.55   18.60
  -2  -5   9  501.05   18.50
   2  -5  -9  484.05   18.40
   2  -5  -9  455.95   18.30
  -2   5   8    5.50    1.80
   2   5  -8    8.40    1.70
   2  -5  -8    6.30    1.50
  -2  -5   8    9.50    3.20
   2   5  -7  235.08    9.30
   2   5  -7  228.88    9.30
  -2   5   7  210.18    9.80
   2  -5  -7  225.98    9.20
  -2  -5   7  223.48    9.30
  -2   5   6   42.00    3.20
   2   5  -6   45.30    2.80
   2   5  -6   45.70    3.20
   2  -5  -6   44.30    2.90
  -2  -5   6   45.10    3.10
   2   5  -5  155.78    6.90
  -2   5   5  157.58    7.50
   2   5  -5  158.08    7.00
   2  -5  -5  166.68    6.90
  -2  -5   5  156.08    7.00
  -2   5   4  372.66   16.10
   2   5  -4  421.56   15.40
   2   5  -4  375.96   15.40
   2  -5  -4  422.46   15.60
   2   5  -3    9.70    2.40
  -2   5   3   15.70    1.90
   2  -5  -3   14.00    2.00
  -2  -5   3   15.20    2.10
  -2   5   2   41.50    3.00
   2   5  -2   39.00    3.40
   2  -5  -2   43.90    2.90
  -2  -5   2   42.90    2.90
   2   5  -1  365.26   15.00
  -2   5   1  364.86   15.30
  -2  -5   1  397.06   15.40
   2  -5  -1  389.76   14.80
  -2   5   0    1.90    1.00
   2   5   0    0.70    1.00
  -2  -5   0    0.10    0.90
   2  -5   0    0.00    1.00
   2   5   1 1241.88   46.40
  -2   5  -1 1226.58   46.30
   2  -5   1 1264.27   45.80
  -2  -5  -1 1278.77   47.20
  -2   5  -2    0.90    1.00
  -2   5  -2   -1.10    1.50
   2   5   2    2.40    1.10
   2  -5   2    2.00    1.10
  -2  -5  -2    0.20    0.90
   2   5   3  168.48    7.70
  -2   5  -3  163.18    7.40
  -2   5  -3  170.88    7.20
  -2   5  -3  157.78    7.10
  -2  -5  -3  179.08    8.60
   2  -5   3  173.68    7.20
  -2  -5  -3  143.79    7.80
  -2   5  -4  882.71   31.10
  -2   5  -4  860.61   30.90
   2   5   4  780.92   31.70
  -2   5  -4  817.02   31.40
  -2  -5  -4  852.61   31.20
  -2  -5  -4  803.12   30.80
   2  -5   4  857.11   31.00
  -2   5  -5  224.48    8.90
   2   5   5  201.58    9.40
  -2   5  -5  221.68    8.80
  -2   5  -5  206.18    9.00
  -2  -5  -5  215.78    8.80
  -2  -5  -5  209.08    8.80
   2  -5   5  210.78    8.80
  -2   5  -6  105.69    5.00
   2   5   6  101.79    5.50
  -2   5  -6   97.69    5.30
  -2   5  -6  113.19    4.90
  -2  -5  -6   99.39    4.80
   2  -5   6  101.69    5.30
  -2  -5  -6  105.19    5.00
  -2   5  -7  190.18    8.00
  -2   5  -7  197.28    7.90
   2   5   7  172.78    8.50
  -2  -5  -7  187.98    7.90
  -2  -5  -7  197.88    7.90
  -2   5  -8  167.38    7.10
  -2   5  -8  162.98    7.50
   2   5   8  166.98    7.70
  -2  -5  -8  173.88    7.00
  -2  -5  -8  154.38    7.80
   2   5   9  422.56   17.00
  -2   5  -9  436.06   16.20
  -2   5  -9  411.06   16.10
  -2  -5  -9  415.76   16.00
  -2  -5  -9  427.96   16.00
   2   5  10   24.10    2.30
  -2   5 -10   24.20    1.90
  -2  -5 -10   24.30    1.90
  -2  -5 -10   25.00    1.70
   2   5  11   11.10    1.90
  -2   5 -11    6.10    1.30
  -2   5 -11    7.10    1.40
  -2  -5 -11    8.20    1.20
  -2  -5 -11    7.40    1.40
  -2   5 -12    7.50    1.00
   2   5  12   11.20    1.80
  -2   5 -12    6.10    1.20
  -2  -5 -12    7.80    1.20
  -2   5 -13    5.40    1.10
  -2   5 -13    4.90    0.90
  -2  -5 -13    6.20    1.20
   2  -6 -10  100.39    4.00
   2   6  -9    3.10    0.80
   2  -6  -9    1.90    0.60
  -2   6   8   -0.60    1.00
   2   6  -8    0.30    0.80
  -2  -6   8    0.70    0.90
  -2   6   7    5.00    1.80
   2   6  -7    7.10    1.60
  -2  -6   7   10.10    1.50
   2  -6  -7    7.80    1.10
  -2   6   6   45.20    2.90
   2   6  -6   45.30    3.40
  -2  -6   6   48.50    2.60
   2  -6  -6   46.80    2.40
  -2  -6   5    4.30    1.40
   2  -6  -5    6.00    1.80
  -2   6   4   88.69    4.50
  -2  -6   4   92.69    4.20
   2  -6  -4   87.29    4.00
  -2   6   3   16.70    2.70
   2  -6  -3   15.30    1.50
  -2  -6   3   13.00    1.60
  -2   6   2   52.09    3.30
  -2  -6   2   54.79    3.00
   2  -6  -2   59.09    2.90
  -2   6   1   86.09    4.50
   2  -6  -1   85.39    4.00
  -2  -6   1   87.49    4.10
  -2  -6   0   39.60    2.50
   2  -6   0   42.40    2.50
  -2   6  -1   54.79    3.20
   2   6   1   46.40    3.50
   2  -6   1   49.70    2.90
  -2  -6  -1   52.59    2.80
   2   6   2   93.79    4.80
  -2   6  -2   97.19    4.80
  -2  -6  -2   96.19    4.40
   2  -6   2   99.99    4.40
  -2   6  -3   62.59    4.00
   2   6   3   60.59    3.60
   2  -6   3   62.29    3.20
  -2  -6  -3   63.19    3.20
   2   6   4   76.09    4.00
  -2  -6  -4   77.19    3.50
   2  -6   4   61.79    4.50
   2   6   5  165.28    7.10
  -2  -6  -5  155.68    6.50
  -2  -6  -6    2.80    1.00
  -2   6  -7  151.78    5.90
  -2   6  -7  133.09    5.90
   2   6   7  154.88    6.50
  -2  -6  -7  147.99    5.90
  -2   6  -8   24.30    1.80
  -2   6  -8   30.00    1.90
  -2  -6  -8   28.20    1.60
  -2   6  -9   81.19    3.70
  -2   6  -9   89.09    3.70
  -2  -6  -9   92.39    3.60
   3   0 -20    2.40    1.40
   3   0 -20    1.80    1.10
   3   0 -19    0.60    0.80
   3   0 -19   -1.20    0.80
   3   0 -18    1.50    0.70
   3   0 -18    3.10    0.90
   3   0 -16  119.09    5.30
   3   0 -16  114.09    5.30
   3   0 -15    0.60    0.90
   3   0 -15    0.40    0.90
   3   0 -14 1895.41   68.49
   3   0 -14 1886.21   68.39
   3   0 -13   -0.40    1.10
   3   0 -13    4.00    2.30
   3   0 -13   -0.30    0.90
   3   0 -12  229.08   10.30
   3   0 -12  255.77    9.80
   3   0 -12  241.08    9.70
   3   0 -11   -1.60    2.70
   3   0 -11    0.30    1.00
   3   0 -11   -0.60    1.00
  -3   0  10  716.43   29.60
   3   0 -10  863.91   30.70
  -3   0   9   -0.30    0.50
  -3   0   8  307.37   12.00
  -3   0   7    0.20    0.30
  -3   0   6 1599.84   58.69
   3   0  -6 1655.13   58.69
   3   0  -5    0.30    0.10
  -3   0   5    0.00    0.20
   3   0  -4  243.08    9.30
  -3   0   4  249.28    9.30
  -3   0   3    0.00    0.10
   3   0  -3    0.00    0.10
  -3   0   1    1.60    0.50
  -3   0   0 1682.23   60.09
   3   0   2 1118.29   39.80
  -3   0  -2 1095.09   39.80
   3   0   3    0.00    0.10
  -3   0  -3    0.00    0.10
  -3   0  -4  204.98    7.90
   3   0   5    0.90    0.30
  -3   0  -5    2.30    0.70
   3   0   6  757.42   27.90
  -3   0  -6  759.32   27.80
  -3   0  -7    0.10    0.60
   3   0   7    0.30    0.50
  -3   0  -8 9999.00  356.46
  -3   0  -9    0.10    0.70
  -3   0 -10  225.18    9.30
  -3   0 -11    0.20    0.90
  -3   0 -11    1.10    1.50
  -3   0 -12  502.35   19.90
  -3   0 -12  560.04   20.50
  -3   0 -13    0.30    1.20
  -3   0 -13    1.00    1.30
  -3   0 -14   -0.90    1.80
  -3   0 -14    0.00    1.30
  -3   0 -15   -0.80    1.30
  -3   0 -15   -0.30    1.50
   3  -1 -20    0.10    0.60
   3   1 -19   55.89    3.30
   3  -1 -19   63.69    2.90
   3  -1 -19   59.89    2.90
   3   1 -18    4.20    1.20
   3  -1 -18    4.60    1.40
   3  -1 -18    5.60    1.40
   3   1 -17    5.50    1.70
   3   1 -17    7.60    1.90
   3   1 -17    9.70    1.90
   3  -1 -17   10.50    1.60
   3  -1 -17    8.20    1.60
   3   1 -16   30.10    2.50
   3   1 -16   27.90    2.50
   3   1 -16   23.50    2.90
   3  -1 -16   27.60    2.30
   3  -1 -16   30.60    3.20
   3   1 -15   11.90    2.70
   3   1 -15   10.90    2.10
   3  -1 -15   12.80    1.70
   3  -1 -15   12.70    2.10
   3   1 -14    1.60    0.90
   3   1 -14   -1.10    1.00
   3   1 -14   -0.10    1.40
   3  -1 -14    0.00    0.80
   3  -1 -14    0.60    0.90
   3   1 -13   22.60    3.20
   3   1 -13   18.90    2.30
   3   1 -13   22.00    3.30
   3  -1 -13   24.20    2.20
   3  -1 -13   24.50    2.10
   3   1 -12   14.50    2.70
   3   1 -12   10.20    2.10
   3   1 -12   10.70    2.40
   3   1 -12   10.30    2.10
   3  -1 -12    8.40    1.90
   3  -1 -12   13.40    1.80
   3   1 -11  107.99    5.90
   3   1 -11  122.99    5.80
   3   1 -11  121.19    5.50
   3   1 -11  123.69    5.60
   3  -1 -11  124.89    5.40
   3  -1 -11  121.19    5.40
   3   1 -10   82.69    4.20
   3   1 -10   79.79    4.60
   3  -1 -10   78.99    4.10
  -3  -1  10   79.79    4.80
   3  -1 -10   80.19    4.00
  -3   1   9 1037.70   37.80
  -3  -1   9  993.40   37.30
  -3   1   8   53.59    3.30
  -3  -1   8   52.89    2.80
  -3   1   7   63.99    3.30
  -3  -1   7   63.09    3.00
  -3   1   6   93.59    4.20
   3   1  -6   93.19    4.00
  -3  -1   6   92.39    3.90
   3   1  -5 1064.59   37.40
  -3   1   5 1036.90   37.70
  -3  -1   5 1010.00   37.40
  -3   1   4 3302.87  116.69
   3  -1  -4 3274.17  116.59
  -3  -1   4 3202.08  116.39
  -3   1   3   37.00    2.40
   3   1  -3   40.10    1.80
   3  -1  -3   38.10    1.90
  -3  -1   3   36.30    1.70
  -3   1   2    1.40    0.50
   3   1  -2    2.30    0.50
   3  -1  -2    1.30    0.50
  -3   1   1 1184.58   43.50
   3   1  -1 1248.18   43.50
  -3  -1   1 1206.78   43.60
   3  -1  -1 1214.28   43.50
  -3   1   0 6693.03  219.68
  -3  -1   0 5644.13  219.68
  -3   1  -1 2736.03  101.79
  -3  -1  -1 2970.60  101.89
  -3   1  -2 3085.49  114.59
  -3  -1  -2 3341.77  114.79
   3   1   3 1497.05   52.69
  -3   1  -3 1470.15   52.39
  -3  -1  -3 1418.96   52.59
   3   1   4 4861.51  158.08
  -3   1  -4 4201.68  157.68
  -3  -1  -4 4204.98  157.98
   3   1   5 2391.16   85.19
  -3  -1  -5 2305.87   85.09
   3  -1   5 2408.86   84.79
  -3   1  -6 2263.87   82.09
   3   1   6 2279.87   82.39
  -3  -1  -6 2286.77   82.29
   3  -1   6 2311.57   81.99
  -3   1  -7  548.05   20.70
   3  -1   7  558.04   20.70
  -3  -1  -7  566.94   21.00
  -3   1  -8    2.70    0.80
  -3  -1  -8    2.40    0.80
  -3   1  -9  234.98    9.50
   3  -1   9  232.88    9.80
  -3  -1  -9  240.28    9.80
  -3   1 -10  592.44   21.20
  -3   1 -10  525.45   21.20
  -3   1 -10  565.14   20.90
  -3  -1 -10  533.55   20.90
  -3  -1 -10  572.04   21.40
  -3   1 -11  570.94   22.30
  -3   1 -11  590.74   22.40
  -3   1 -11  605.04   22.10
  -3  -1 -11  629.74   22.90
  -3  -1 -11  558.94   22.30
  -3  -1 -11  597.74   22.20
  -3   1 -12  425.66   15.80
  -3   1 -12  413.16   16.10
  -3   1 -12  435.06   16.30
  -3  -1 -12  409.86   16.20
  -3  -1 -12  346.57   16.10
  -3  -1 -12  447.26   16.60
  -3   1 -13  263.27   10.80
  -3   1 -13  254.07   10.20
  -3  -1 -13  244.78   10.20
  -3  -1 -13  261.37   11.00
  -3   1 -14  193.68    9.00
  -3   1 -14  190.48    8.20
  -3  -1 -14  196.18    8.80
  -3  -1 -14  196.18    8.10
  -3  -1 -15  446.06   16.70
  -3  -1 -15  432.16   17.50
  -3  -1 -16  430.96   16.30
  -3  -1 -17  176.88    7.10
   3  -2 -19   10.80    1.40
   3  -2 -19    9.40    1.10
   3   2 -18   54.89    2.90
   3   2 -18   45.50    3.00
   3  -2 -18   52.89    2.60
   3  -2 -18   54.09    2.90
   3   2 -17    1.30    1.10
   3   2 -17    0.30    1.00
   3  -2 -17    1.20    0.60
   3  -2 -17    0.80    0.70
   3   2 -16   99.79    4.90
   3   2 -16  104.09    4.80
   3   2 -16   99.39    4.90
   3  -2 -16  110.69    5.70
   3  -2 -16  102.89    4.90
   3   2 -15   91.99    4.50
   3   2 -15   85.69    4.40
   3   2 -15   90.09    4.60
   3  -2 -15   92.69    4.40
   3  -2 -15   91.29    4.40
   3   2 -14 1210.28   45.00
   3   2 -14 1180.58   45.10
   3   2 -14 1253.07   45.30
   3  -2 -14 1242.08   45.10
   3  -2 -14 1274.27   45.40
   3   2 -13   30.50    2.50
   3   2 -13   30.60    2.60
   3   2 -13   30.50    2.70
   3  -2 -13   30.30    2.40
   3  -2 -13   29.40    2.40
   3   2 -12  490.75   19.00
  -3   2  12  503.55   19.30
   3   2 -12  498.85   18.90
   3   2 -12  468.65   18.90
   3   2 -12  494.15   18.90
   3  -2 -12  502.35   18.80
   3  -2 -12  498.05   18.70
   3   2 -11   21.50    2.30
   3   2 -11   19.00    2.50
   3   2 -11   22.30    2.60
  -3   2  11   21.50    2.70
   3   2 -11   20.00    3.60
   3  -2 -11   19.70    2.10
   3  -2 -11   20.80    2.30
   3   2 -10    2.60    1.80
   3   2 -10    2.50    1.20
   3   2 -10    2.50    1.20
   3   2 -10    1.50    1.30
   3  -2 -10    2.30    1.00
   3  -2 -10    1.30    0.90
   3   2  -9   18.50    2.30
   3   2  -9   19.30    2.60
   3   2  -9   20.50    2.60
   3  -2  -9   17.80    2.40
   3  -2  -9   20.10    2.00
   3   2  -8  348.87   13.40
   3   2  -8  330.87   13.30
   3  -2  -8  338.17   13.10
  -3   2   7 2215.78   77.79
  -3  -2   7 2071.99   76.69
  -3   2   6   79.49    4.10
  -3   2   6   70.59    3.90
  -3  -2   6   80.69    3.20
  -3   2   5 2199.38   80.19
  -3   2   5 2300.27   80.29
  -3  -2   5 2179.08   79.49
  -3   2   4 5041.60  170.28
  -3   2   4 4849.71  170.28
  -3  -2   4 4393.46  169.58
  -3   2   3   -0.20    0.70
  -3   2   3    0.40    0.20
   3   2  -3    1.70    0.70
  -3  -2   3    0.30    0.20
  -3   2   2  539.95   19.80
   3   2  -2  562.14   19.60
  -3   2   2  510.05   20.00
  -3  -2   2  541.35   19.50
  -3   2   1  727.83   27.90
  -3   2   1  753.52   27.60
   3   2  -1  783.12   27.50
  -3  -2   1  770.82   27.50
   3  -2  -1  768.42   27.60
  -3   2   0 1422.26   52.09
   3   2   0 1521.85   52.29
  -3   2   0 1365.36   52.49
   3  -2   0 1437.66   52.09
  -3  -2   0 1518.15   52.19
  -3   2  -1   34.90    2.20
   3   2   1   38.80    2.00
  -3   2  -1   40.00    1.70
  -3  -2  -1   36.80    1.90
  -3   2  -2  790.12   29.20
   3   2   2  825.12   29.20
  -3  -2  -2  774.52   29.30
  -3   2  -3  710.43   26.90
   3   2   3  745.33   27.00
  -3  -2  -3  738.63   27.10
   3   2   4  894.61   32.70
  -3   2  -4  841.82   32.50
  -3  -2  -4  931.41   32.80
  -3   2  -5  451.55   17.20
   3   2   5  455.35   17.80
  -3  -2  -5  465.95   17.60
  -3   2  -6   36.70    2.40
  -3  -2  -6   36.10    2.50
  -3   2  -7  199.08    8.20
   3   2   7  195.58    9.00
  -3  -2  -7  208.78    8.60
  -3   2  -8   95.99    4.60
  -3   2  -8   91.89    4.60
  -3   2  -8   94.79    4.90
  -3  -2  -8   94.69    4.90
  -3  -2  -8   94.09    4.70
  -3  -2  -8  108.99    5.20
  -3   2  -9  243.88    9.70
  -3   2  -9  244.18    9.50
  -3   2  -9  235.88    9.70
  -3  -2  -9  222.68    9.40
  -3  -2  -9  228.28    9.60
  -3  -2  -9  239.98   10.10
  -3   2 -10    6.90    1.70
  -3   2 -10    7.10    2.20
  -3  -2 -10    7.20    1.80
  -3  -2 -10    7.60    2.30
  -3  -2 -10    5.80    1.20
  -3   2 -11  293.47   11.80
  -3   2 -11  297.27   11.60
  -3   2 -11  297.57   13.00
  -3  -2 -11  287.47   11.50
  -3  -2 -11  291.17   11.60
  -3  -2 -11  287.47   12.40
  -3   2 -12  117.39    5.90
  -3   2 -12  116.59    5.30
  -3   2 -12  112.19    5.50
  -3  -2 -12  111.69    5.40
  -3  -2 -12  111.59    5.30
  -3  -2 -12  125.79    6.10
  -3   2 -13   26.50    2.60
  -3   2 -13   27.80    2.20
  -3  -2 -13   24.70    2.30
  -3  -2 -13   29.20    2.60
  -3   2 -14  498.55   18.80
  -3   2 -14  496.35   18.90
  -3  -2 -14  508.75   19.00
  -3  -2 -14  490.85   18.70
  -3   2 -15  219.08    8.80
  -3   2 -15  199.68    8.90
  -3  -2 -15  232.98    8.80
  -3  -2 -15  205.98    8.80
  -3   2 -16   88.59    4.20
  -3   2 -16   93.09    4.50
  -3  -2 -16   94.79    4.30
  -3  -2 -17   27.40    1.90
  -3  -2 -18   23.00    2.20
   3   3 -18    9.90    1.40
   3  -3 -18   13.40    1.20
   3  -3 -18   11.20    1.30
   3   3 -17   62.69    3.00
   3   3 -17   56.09    2.90
   3  -3 -17   64.19    3.50
   3  -3 -17   58.99    3.00
   3   3 -16   18.20    1.80
   3   3 -16   17.40    1.60
   3   3 -16   20.30    2.00
   3  -3 -16   17.70    2.00
   3  -3 -16   18.00    1.60
   3   3 -15   36.20    2.30
   3   3 -15   34.90    2.40
   3   3 -15   34.90    2.50
   3  -3 -15   37.20    2.50
   3  -3 -15   32.00    2.20
   3   3 -14   44.90    2.90
   3   3 -14   48.90    3.00
   3   3 -14   46.80    3.00
  -3   3  14   47.70    3.70
   3  -3 -14   47.10    3.00
   3  -3 -14   49.60    3.00
  -3   3  13   17.20    2.50
   3   3 -13    6.30    2.20
   3   3 -13   10.50    1.80
   3  -3 -13   12.50    1.70
   3  -3 -13   11.70    1.90
   3   3 -12    4.70    1.40
  -3   3  12    5.10    1.40
   3   3 -12    4.60    1.20
   3   3 -12    6.40    1.60
   3  -3 -12    7.70    1.70
   3  -3 -12    5.30    1.80
   3   3 -11  395.76   15.50
  -3   3  11  422.46   16.20
   3   3 -11  388.56   15.70
   3   3 -11  396.86   15.60
   3  -3 -11  403.46   15.40
   3  -3 -11  380.16   15.30
   3   3 -10    2.90    1.20
   3   3 -10    8.40    2.10
  -3   3  10    5.80    2.00
   3  -3 -10    2.80    0.90
   3  -3 -10    3.40    1.10
   3   3  -9  654.63   24.40
   3   3  -9  631.04   24.40
  -3   3   9  673.53   24.90
   3   3  -9  648.94   24.40
   3  -3  -9  649.54   24.20
   3  -3  -9  628.24   24.10
   3   3  -8  143.59    6.60
   3   3  -8  142.99    6.60
  -3   3   8  145.99    6.70
   3   3  -8  142.59    6.40
   3  -3  -8  145.19    6.40
   3  -3  -8  145.19    6.20
   3   3  -7  126.29    5.90
   3   3  -7  124.69    5.90
  -3   3   7  134.49    6.10
   3   3  -7  127.69    5.80
   3  -3  -7  117.79    5.90
   3  -3  -7  127.69    5.70
  -3   3   6  213.48    8.90
   3   3  -6  203.88    8.70
   3   3  -6  208.08    8.60
   3   3  -6  206.88    8.60
   3  -3  -6  200.48    8.40
  -3   3   5  394.86   15.80
  -3   3   5  405.66   15.60
   3   3  -5  390.46   15.30
   3   3  -5  426.46   16.00
   3   3  -5  388.66   15.30
   3  -3  -5  378.66   15.10
   3   3  -4    1.40    1.30
  -3   3   4    2.00    0.60
  -3   3   4    0.20    0.70
   3   3  -3   35.90    3.20
  -3   3   3   39.40    2.90
  -3   3   3   36.30    2.70
  -3   3   2    5.30    1.40
   3   3  -2    7.70    2.00
  -3   3   1  409.66   15.30
  -3   3   1  381.36   14.70
   3   3  -1  392.56   15.10
   3   3   0 3585.44  130.49
  -3   3   0 3655.43  130.49
   3   3   0 3668.23  129.99
   3   3   1 2780.82   99.99
  -3   3  -1 2767.52   99.99
   3   3   1 2780.72   99.59
   3   3   2 1778.72   63.49
  -3   3  -2 1736.03   63.69
  -3   3  -3  358.16   13.80
   3   3   3  348.77   13.70
   3   3   3  343.97   16.20
  -3   3  -4  185.78    8.00
  -3   3  -4  209.78    8.10
  -3   3  -4  190.38    8.10
   3   3   4  194.88    8.50
  -3  -3  -4  184.18    8.30
  -3  -3  -4  189.68    8.10
  -3   3  -5   45.30    3.10
  -3   3  -5   47.00    3.00
  -3   3  -5   45.70    2.80
  -3  -3  -5   42.90    3.20
  -3  -3  -5   45.90    3.10
  -3   3  -6  170.28    7.50
  -3   3  -6  173.98    7.40
  -3   3  -6  171.18    7.30
  -3  -3  -6  169.48    7.40
  -3  -3  -6  173.58    7.30
  -3   3  -7    7.80    2.00
  -3   3  -7    9.30    1.80
  -3   3  -7    7.00    1.80
  -3  -3  -7    9.70    2.10
  -3  -3  -7    8.30    2.00
  -3   3  -8   15.30    1.90
  -3   3  -8   13.90    2.10
  -3   3  -8   14.70    2.10
  -3  -3  -8   12.40    2.20
  -3  -3  -8   15.40    2.10
  -3   3  -9   46.80    3.00
  -3   3  -9   46.50    3.20
  -3   3  -9   46.00    3.10
  -3  -3  -9   47.80    2.90
  -3  -3  -9   49.40    3.10
  -3   3 -10  229.48    9.70
  -3   3 -10  237.68    9.90
  -3   3 -10  246.78    9.70
  -3  -3 -10  223.88    9.40
  -3  -3 -10  233.48    9.70
  -3   3 -11   90.79    4.40
  -3   3 -11   87.59    4.60
  -3  -3 -11   92.59    4.40
  -3  -3 -11   88.79    4.50
  -3   3 -12   44.30    2.80
  -3   3 -12   43.60    2.90
  -3  -3 -12   47.60    3.00
  -3  -3 -12   46.50    2.90
  -3   3 -13  157.38    6.90
  -3   3 -13  162.08    7.00
  -3  -3 -13  161.88    6.80
  -3  -3 -13  164.18    7.00
  -3   3 -14   30.70    2.20
  -3   3 -14   27.10    2.00
  -3  -3 -14   32.20    3.30
  -3  -3 -14   28.40    2.30
  -3   3 -15   36.80    2.30
   3   3  15   38.50    3.00
  -3   3 -15   34.50    2.20
  -3  -3 -15   36.90    2.40
  -3  -3 -15   36.70    2.30
  -3   3 -16   -0.20    0.90
   3   3  16   -2.40    1.40
  -3   3 -16    0.40    0.70
  -3  -3 -16    0.20    0.70
  -3   3 -17   -0.40    0.90
  -3   3 -17    1.10    1.90
  -3  -3 -17    3.30    1.00
   3   4 -16    0.10    0.60
   3   4 -16   -0.40    0.70
   3  -4 -16    0.10    0.50
   3  -4 -16   -0.10    0.60
   3   4 -15   24.60    1.80
   3   4 -15   22.60    1.60
   3  -4 -15   23.70    1.60
   3  -4 -15   20.20    1.50
   3   4 -14   51.29    2.80
  -3   4  14   49.99    3.60
   3   4 -14   48.70    2.70
   3  -4 -14   50.49    2.60
   3  -4 -14   50.49    2.70
  -3   4  13   40.80    3.00
   3   4 -13   32.20    2.30
   3   4 -13   33.80    2.50
   3  -4 -13   34.20    2.30
   3  -4 -13   36.70    2.30
  -3   4  12  266.87   11.70
   3   4 -12  273.37   11.20
   3   4 -12  292.37   11.50
   3  -4 -12  289.37   11.20
  -3   4  11   41.00    3.10
   3   4 -11   42.50    2.90
   3   4 -11   40.30    2.80
   3  -4 -11   42.90    2.60
   3  -4 -11   40.20    2.70
   3   4 -10   15.20    1.70
   3   4 -10   10.80    2.00
  -3   4  10   14.10    2.10
   3  -4 -10   12.20    1.70
   3  -4 -10    8.70    2.10
   3   4  -9  146.69    6.60
  -3   4   9  129.19    6.80
   3   4  -9  137.19    6.20
   3  -4  -9  131.79    6.20
   3  -4  -9  135.19    6.10
   3   4  -8   24.00    2.20
  -3   4   8   22.10    2.70
   3   4  -8   22.50    2.50
   3  -4  -8   23.00    2.70
   3  -4  -8   28.00    2.20
   3   4  -7  118.79    5.70
  -3   4   7  122.19    6.00
   3   4  -7  109.89    5.50
   3  -4  -7  107.39    5.50
   3  -4  -7  117.19    5.30
   3   4  -6   11.80    2.50
   3   4  -6    4.80    1.20
  -3   4   6    7.20    1.80
   3  -4  -6    8.20    1.80
   3   4  -5  106.69    5.30
   3   4  -5   93.59    5.70
  -3   4   5   98.19    5.30
   3   4  -4   85.49    4.80
  -3   4   4   91.69    5.50
   3   4  -4   88.99    4.60
   3  -4  -4   88.39    4.50
   3   4  -3    4.10    1.50
  -3   4   3    6.50    1.60
   3   4  -3   12.20    2.40
   3   4  -3    5.30    2.30
   3  -4  -3    7.70    2.00
  -3   4   2  138.49    6.40
   3   4  -2  132.99    6.20
   3   4  -2  131.99    6.30
   3  -4  -2  130.19    6.00
  -3   4   1   51.49    3.20
   3   4  -1   47.50    4.00
   3   4  -1   50.29    3.30
   3  -4  -1   48.30    3.30
  -3  -4   1   34.90    4.80
  -3   4   0    4.80    1.70
   3   4   0    0.90    1.00
  -3  -4   0    1.60    1.60
  -3  -4   0    1.60    1.10
   3  -4   0    0.90    1.30
  -3   4  -1  104.79    5.10
   3   4   1  100.99    5.10
  -3   4  -1  105.19    5.20
  -3  -4  -1  104.59    5.40
   3  -4   1   97.39    5.10
  -3  -4  -1  103.99    5.00
  -3   4  -2   14.80    2.30
  -3   4  -2    9.70    1.70
  -3   4  -2    9.50    1.70
   3  -4   2   10.20    1.60
  -3  -4  -2    9.30    2.00
  -3  -4  -2    9.10    1.70
  -3   4  -3   47.00    3.30
   3   4   3   52.69    3.40
  -3   4  -3   51.79    3.30
  -3   4  -3   45.60    3.00
   3  -4   3   47.40    3.70
  -3  -4  -3   47.50    3.10
  -3  -4  -3   49.80    3.50
  -3   4  -4  432.46   16.20
   3   4   4  437.56   16.90
  -3   4  -4  451.75   16.60
  -3   4  -4  408.26   16.50
  -3  -4  -4  425.86   17.20
   3  -4   4  392.96   16.30
  -3  -4  -4  402.06   16.20
  -3   4  -5 1419.36   51.59
  -3   4  -5 1474.95   51.89
  -3   4  -5 1404.96   51.49
   3   4   5 1454.25   52.39
  -3  -4  -5 1347.27   51.49
  -3  -4  -5 1379.16   51.49
  -3   4  -6   43.70    2.90
   3   4   6   51.09    3.20
  -3   4  -6   42.50    3.00
  -3   4  -6   46.70    3.20
  -3  -4  -6   43.60    3.00
  -3  -4  -6   44.70    2.90
  -3   4  -7  157.78    6.90
  -3   4  -7  150.68    6.80
  -3   4  -7  166.38    7.00
   3   4   7  147.29    7.30
  -3  -4  -7  153.28    6.80
  -3  -4  -7  146.99    6.70
   3   4   8  738.03   29.30
  -3   4  -8  756.02   28.50
  -3   4  -8  766.22   28.70
  -3   4  -8  776.22   28.70
  -3  -4  -8  768.32   28.30
  -3  -4  -8  764.72   28.40
   3   4   9   47.90    3.20
  -3   4  -9   43.30    2.90
  -3   4  -9   35.50    3.70
  -3   4  -9   44.60    4.10
  -3  -4  -9   46.10    2.70
  -3  -4  -9   46.70    3.50
   3   4  10  112.09    6.30
  -3   4 -10  137.99    6.10
  -3   4 -10  142.89    6.40
  -3  -4 -10  135.89    5.90
  -3  -4 -10  137.69    6.00
  -3   4 -11 1219.98   45.10
  -3   4 -11 1270.47   45.00
   3   4  11 1136.79   46.20
  -3  -4 -11 1246.38   44.80
  -3  -4 -11 1276.47   45.00
   3   4  12   86.49    4.90
  -3   4 -12   91.09    4.40
  -3   4 -12   95.69    4.50
  -3  -4 -12   95.69    4.30
  -3  -4 -12   96.99    4.50
  -3   4 -13    0.10    0.70
   3   4  13    1.60    1.00
  -3   4 -13    0.20    0.70
  -3  -4 -13    0.80    0.80
  -3  -4 -13    1.00    0.80
  -3   4 -14   17.80    1.50
  -3   4 -14   18.30    1.60
   3   4  14   17.70    2.10
  -3  -4 -14   15.70    1.50
  -3  -4 -14   16.10    1.60
   3   4  15   26.70    2.70
  -3   4 -15   25.40    1.60
  -3   4 -15   22.80    1.50
  -3  -4 -15   24.80    1.50
  -3  -4 -15   21.80    2.10
  -3   4 -16    1.60    0.80
  -3   4 -16    1.40    0.60
  -3  -4 -16    1.00    0.50
   3   5 -13   15.90    1.20
   3   5 -13   16.30    1.40
  -3  -5  13   14.60    2.60
   3  -5 -13   14.60    1.20
   3   5 -12   99.69    4.40
  -3   5  12  102.99    4.80
   3   5 -12   97.29    4.30
  -3  -5  12  101.99    4.40
   3  -5 -12   95.19    4.30
   3   5 -11   17.40    1.70
  -3   5  11   16.40    2.10
   3   5 -11   19.70    1.50
   3  -5 -11   19.50    1.50
  -3  -5  11   17.80    1.90
   3   5 -10   76.09    3.80
   3   5 -10   74.29    3.70
  -3   5  10   76.09    4.20
   3  -5 -10   77.49    3.60
   3   5  -9  650.93   25.00
  -3   5   9  670.83   25.70
   3   5  -9  700.73   25.10
   3  -5  -9  662.03   24.90
  -3   5   8   48.50    3.40
   3   5  -8   58.19    3.70
   3   5  -8   49.40    3.50
   3  -5  -8   54.69    3.20
   3   5  -7   86.99    4.30
   3   5  -7   89.79    4.50
  -3   5   7   77.69    4.60
   3  -5  -7   86.29    4.10
   3   5  -6    1.80    1.10
   3   5  -6    2.90    1.40
  -3   5   6    2.50    0.90
  -3  -5   6    7.10    1.90
   3   5  -5  113.99    5.40
  -3   5   5  109.09    5.90
   3   5  -5  112.39    5.70
  -3  -5   5  128.59    5.80
   3  -5  -5  115.29    5.30
  -3   5   4  205.48   10.20
   3   5  -4  257.87    9.90
   3  -5  -4  250.27    9.70
  -3  -5   4  244.88   10.60
  -3   5   3   -0.20    0.80
   3   5  -3   -0.70    1.30
   3  -5  -3   -0.10    0.90
  -3  -5   3   -1.50    0.80
   3   5  -2   11.40    3.30
  -3   5   2   13.00    1.80
  -3  -5   2   11.30    1.90
   3  -5  -2    8.60    2.00
  -3   5   1    0.20    0.90
   3   5  -1    2.80    1.30
   3  -5  -1    1.20    1.00
  -3  -5   1   -0.40    0.90
  -3   5   0    2.10    0.90
   3   5   0    0.60    1.10
  -3  -5   0    0.10    0.90
   3  -5   0    2.40    1.10
  -3   5  -1 1033.50   40.30
   3   5   1 1130.29   41.00
  -3   5  -1 1104.79   41.00
  -3  -5  -1 1088.79   40.70
   3  -5   1 1154.88   40.50
  -3   5  -2   -1.70    1.40
  -3   5  -2   -0.30    1.00
   3   5   2   -0.40    1.10
  -3  -5  -2    2.80    1.40
  -3  -5  -2   -0.30    0.90
   3  -5   2   -1.80    1.20
  -3   5  -3    0.40    1.30
   3   5   3    1.60    1.00
  -3   5  -3   -0.60    1.00
  -3   5  -3    1.70    1.50
   3  -5   3    2.60    1.30
  -3  -5  -3    1.00    1.20
  -3  -5  -3    1.50    0.90
   3   5   4    1.40    1.10
  -3   5  -4    0.70    1.10
  -3   5  -4   -1.70    1.00
  -3   5  -4   -0.10    1.20
  -3  -5  -4    1.00    0.80
  -3  -5  -4    0.30    1.20
   3  -5   4   -0.80    1.40
  -3   5  -5  188.78    8.70
   3   5   5  192.68    9.00
  -3   5  -5  209.18    8.40
  -3   5  -5  211.68    8.50
  -3  -5  -5  199.18    8.40
  -3  -5  -5  217.78    9.10
  -3   5  -6    3.10    1.00
   3   5   6    1.00    1.00
  -3   5  -6    4.60    1.30
  -3   5  -6    4.00    1.10
  -3  -5  -6    6.10    2.10
  -3  -5  -6    2.50    0.80
  -3   5  -7   19.60    2.10
  -3   5  -7   21.20    2.20
   3   5   7   16.80    2.20
  -3   5  -7   21.10    3.10
  -3  -5  -7   16.30    1.80
  -3   5  -8    8.00    1.70
  -3   5  -8    6.00    1.50
   3   5   8    7.10    1.90
  -3  -5  -8    3.80    1.30
  -3   5  -9   16.80    1.70
   3   5   9   19.30    2.10
  -3   5  -9   16.30    1.60
  -3  -5  -9   20.10    1.90
  -3  -5  -9   19.00    1.60
  -3   5 -10  223.78    9.00
   3   5  10  215.68   10.10
  -3   5 -10  227.78    8.90
  -3  -5 -10  230.48    8.90
  -3  -5 -10  226.88    8.80
   3   5  11  270.57   10.60
  -3   5 -11  251.77    9.90
  -3   5 -11  257.37   10.00
  -3  -5 -11  252.47    9.80
  -3  -5 -11  247.78    9.80
   3   5  12  126.89    5.70
  -3   5 -12  123.99    5.10
  -3   5 -12  126.89    5.10
  -3  -5 -12  123.69    5.00
  -3  -5 -12  119.29    5.40
  -3   5 -13    4.80    0.80
  -3   5 -13    7.30    1.00
  -3  -5 -13    8.60    1.30
  -3  -5 -13    5.40    1.10
   3   6  -9   10.10    1.30
   3  -6  -9   13.80    1.20
  -3  -6   9   17.10    1.70
   3   6  -8    0.40    0.80
  -3   6   8    1.20    0.90
   3  -6  -8    0.60    0.60
  -3  -6   8   -0.10    0.80
  -3   6   7   70.49    3.60
   3   6  -7   63.89    3.20
   3  -6  -7   70.09    3.20
  -3  -6   7   74.59    3.30
  -3   6   6   88.49    4.40
   3  -6  -6   89.79    3.90
  -3  -6   6   92.19    4.10
  -3   6   5  209.68    8.90
  -3  -6   5  217.18    8.50
   3  -6  -5  213.78    8.30
  -3   6   4    9.20    1.70
  -3  -6   4    7.20    1.40
   3  -6  -4    8.00    1.30
  -3   6   3    8.80    2.40
  -3  -6   3    5.10    1.40
   3  -6  -3    4.20    1.40
  -3   6   2   92.29    5.20
   3  -6  -2  106.69    4.40
  -3  -6   2  102.29    5.30
  -3   6   1   86.99    5.20
   3  -6  -1   96.69    4.20
  -3  -6   1   98.19    4.40
  -3   6   0  508.25   19.90
  -3  -6   0  505.55   19.20
   3  -6   0  513.95   18.90
  -3   6  -1   21.30    2.30
  -3  -6  -1   19.60    1.90
   3  -6   1   21.20    2.00
   3   6   2  220.58    9.50
  -3   6  -2  240.18    9.50
  -3  -6  -2  228.18    9.10
   3  -6   2  229.18    9.10
   3   6   3   24.20    2.90
  -3   6  -3   35.50    2.90
  -3  -6  -3   33.10    2.00
   3   6   4  124.09    5.80
  -3  -6  -4  125.49    5.30
   3   6   5  113.19    5.30
  -3  -6  -5  111.99    4.90
   3   6   6    2.00    1.10
  -3  -6  -6    1.80    0.50
   3   6   7   90.09    4.70
  -3  -6  -7   93.69    4.20
  -3   6  -8   68.79    3.30
  -3  -6  -9  112.59    4.40
   4   0 -20    4.50    1.50
   4   0 -20    8.70    1.50
   4   0 -19    0.50    0.70
   4   0 -18   86.09    3.90
   4   0 -18   78.29    3.80
   4   0 -17    0.70    1.20
   4   0 -16  771.72   29.10
   4   0 -16  799.02   29.20
   4   0 -15   -0.50    1.00
   4   0 -15    0.60    0.90
   4   0 -14 1033.50   37.30
   4   0 -14  969.90   37.40
   4   0 -14 1044.60   37.40
   4   0 -13    0.80    0.90
   4   0 -13    0.90    1.00
   4   0 -13   -2.50    1.90
   4   0 -12  356.06   13.50
   4   0 -12  336.67   13.70
   4   0 -12  350.16   13.50
   4   0 -11    0.00    0.80
   4   0 -11    0.10    1.00
   4   0 -11   -0.40    1.90
  -4   0  10 1620.84   58.39
   4   0 -10 1564.64   57.59
   4   0 -10 1591.04   57.59
  -4   0   9   -0.80    0.60
  -4   0   8 1570.34   57.09
  -4   0   7   -0.10    0.30
   4   0  -7    0.10    0.40
   4   0  -6  292.67   11.20
  -4   0   6  287.97   11.20
  -4   0   5    0.20    0.20
   4   0  -5    0.10    0.20
  -4   0   4  308.17   11.90
   4   0  -4  324.37   11.90
  -4   0   3    1.50    0.50
  -4   0   2 3431.76  122.49
  -4   0   1    0.00    0.10
   4   0  -1    0.40    0.20
  -4   0  -1    0.00    0.10
   4   0   1   -0.10    0.10
  -4   0  -2  540.65   20.20
   4   0   2  567.04   20.30
  -4   0  -3    0.70    0.20
   4   0   3    0.10    0.20
  -4   0  -4  167.68    6.50
   4   0   4  160.88    6.60
  -4   0  -5    1.00    0.70
   4   0   5   -0.10    0.20
  -4   0  -5   -0.10    0.20
   4   0   6  350.06   13.70
  -4   0  -6  361.56   13.60
   4   0   7    3.90    1.70
  -4   0  -7    2.50    0.80
  -4   0  -8    6.20    1.50
  -4   0  -9    0.20    0.60
  -4   0 -10  458.55   17.70
  -4   0 -11    0.30    1.80
  -4   0 -11    0.10    0.90
  -4   0 -12 2214.08   84.99
  -4   0 -12 2512.95   85.89
  -4   0 -13   10.20    3.40
  -4   0 -14  508.05   19.90
  -4   0 -15   -0.60    1.30
  -4   0 -16   60.89    4.30
   4  -1 -20    5.90    0.70
   4   1 -19   65.39    3.00
   4  -1 -19   58.39    2.90
   4  -1 -19   59.59    2.90
   4   1 -18   23.20    2.10
   4   1 -18   31.30    2.10
   4  -1 -18   29.80    2.00
   4  -1 -18   29.30    2.00
   4   1 -17   99.59    4.50
   4   1 -17   91.69    4.40
   4   1 -17   91.99    4.60
   4  -1 -17   93.19    4.40
   4  -1 -17   97.79    4.50
   4   1 -16   25.60    2.40
   4   1 -16   25.90    2.30
   4   1 -16   25.00    2.80
   4  -1 -16   25.90    2.10
   4  -1 -16   25.00    2.20
   4   1 -15   80.29    4.40
   4   1 -15   82.29    4.20
   4   1 -15   86.59    4.10
   4  -1 -15   79.89    4.30
   4  -1 -15   78.09    4.10
   4   1 -14    7.10    2.10
   4   1 -14    9.80    1.80
   4  -1 -14    9.80    1.60
   4  -1 -14   10.50    1.80
   4   1 -13  149.99    6.60
   4   1 -13  150.38    6.50
   4   1 -13  149.79    6.70
   4  -1 -13  145.09    6.40
   4  -1 -13  145.09    6.40
   4   1 -12   91.69    4.40
   4   1 -12   86.29    4.70
   4   1 -12   88.99    4.40
   4   1 -12   81.79    5.10
   4  -1 -12   88.89    4.20
   4  -1 -12   89.59    4.40
   4   1 -11  195.98    8.40
   4   1 -11  200.88    8.20
   4   1 -11  181.18    8.50
   4   1 -11  204.28    8.20
   4  -1 -11  202.78    8.10
   4   1 -10   49.50    3.30
   4   1 -10   49.90    3.30
   4   1 -10   42.10    3.00
   4  -1 -10   47.20    2.90
  -4  -1  10   43.00    3.90
   4  -1 -10   44.80    3.00
  -4   1   9  826.92   31.70
  -4  -1   9  854.21   31.20
  -4   1   8   47.00    3.00
  -4  -1   8   41.80    2.60
   4   1  -7    9.40    1.50
  -4   1   7   12.90    1.50
  -4  -1   7   11.40    1.30
   4   1  -6  230.38    8.70
  -4   1   6  232.38    9.00
   4  -1  -6  208.48    8.90
  -4  -1   6  222.48    8.70
   4   1  -5  181.98    6.90
  -4   1   5  165.78    7.00
   4  -1  -5  173.38    7.10
  -4  -1   5  177.88    6.90
  -4   1   4 1911.21   69.89
   4   1  -4 2056.69   69.79
   4  -1  -4 1937.01   69.89
  -4  -1   4 1877.21   69.69
  -4   1   3    8.50    1.00
   4   1  -3   10.20    0.90
  -4  -1   3    8.30    0.80
   4  -1  -3    8.70    0.90
  -4   1   2   69.79    3.20
   4   1  -2   84.49    3.20
  -4  -1   2   68.49    3.10
   4  -1  -2   71.59    3.20
  -4   1   1 1104.99   40.80
   4   1  -1 1174.58   40.80
  -4  -1   1 1118.59   40.80
   4  -1  -1 1133.29   40.80
  -4   1   0 7499.45  274.67
  -4  -1   0 7925.41  274.77
   4   1   1 2852.31   99.39
  -4   1  -1 2766.82   99.19
  -4  -1  -1 2712.93   99.39
  -4   1  -2   22.10    1.20
  -4  -1  -2   23.00    1.40
   4  -1   2   23.10    1.30
  -4  -1  -3    7.00    0.90
   4  -1   3    6.70    0.80
   4   1   4 1652.13   58.19
  -4   1  -4 1619.84   57.79
  -4   1  -4 1555.24   58.09
   4  -1   4 1643.54   57.79
  -4  -1  -4 1537.65   58.09
  -4  -1  -4 1643.64   58.09
  -4   1  -5 1852.01   66.19
  -4   1  -5 1793.52   65.89
  -4  -1  -5 1865.31   66.29
  -4  -1  -5 1840.32   66.29
   4  -1   5 1829.22   65.99
   4   1   6   81.49    4.50
  -4   1  -6   78.19    3.80
  -4  -1  -6   84.79    4.00
   4  -1   6   84.39    3.90
  -4   1  -7 1778.22   61.79
   4  -1   7 1611.84   61.79
  -4  -1  -7 1738.33   61.99
  -4   1  -8 1287.97   43.90
  -4  -1  -8 1156.28   44.90
   4  -1   8 1151.58   43.90
  -4   1  -9 1257.67   43.10
  -4   1  -9 1151.18   42.70
  -4  -1  -9 1132.29   42.70
   4  -1   9 1139.59   43.20
  -4  -1  -9 1182.38   43.20
  -4   1 -10 1374.26   48.70
  -4   1 -10 1332.57   48.30
  -4   1 -10 1218.68   48.40
  -4  -1 -10 1378.16   48.90
  -4  -1 -10 1339.27   48.30
  -4   1 -11   65.49    3.70
  -4   1 -11   53.99    4.50
  -4   1 -11   63.09    3.50
  -4  -1 -11   65.49    3.60
  -4  -1 -11   67.69    4.20
  -4   1 -12  504.35   20.00
  -4   1 -12  531.05   20.40
  -4  -1 -12  553.14   20.80
  -4  -1 -12  525.05   19.90
  -4   1 -13  326.47   12.80
  -4  -1 -13  319.77   12.90
  -4  -1 -13  346.17   13.80
  -4   1 -14   35.30    2.90
  -4   1 -14   32.70    3.20
  -4  -1 -14   34.90    2.80
  -4  -1 -14   36.80    3.00
  -4   1 -15   73.09    4.80
  -4  -1 -15   69.09    4.30
  -4  -1 -15   77.59    3.80
  -4  -1 -16   65.39    3.40
  -4  -1 -17    1.50    0.90
   4   2 -19   18.20    3.50
   4  -2 -19   14.30    1.30
   4  -2 -19   10.60    1.20
   4   2 -18   46.90    2.60
   4   2 -18   43.60    2.60
   4  -2 -18   43.40    2.40
   4  -2 -18   43.20    2.40
   4   2 -17    7.60    1.80
   4   2 -17    6.60    1.80
   4  -2 -17    8.50    1.40
   4   2 -16  105.09    5.30
   4   2 -16  109.29    5.20
   4   2 -16  120.79    5.30
   4  -2 -16  122.39    5.60
   4   2 -15   19.00    3.20
   4   2 -15   19.60    2.30
   4   2 -15   23.30    2.30
   4   2 -15   18.70    2.10
   4  -2 -15   22.70    2.00
   4  -2 -15   21.70    1.90
   4   2 -14  466.55   18.90
   4   2 -14  519.25   19.10
   4   2 -14  509.75   19.30
   4   2 -14  510.25   19.20
   4  -2 -14  485.55   19.80
   4  -2 -14  515.65   19.10
   4   2 -13    0.50    1.30
   4   2 -13    1.60    1.00
   4   2 -13   -1.50    1.20
   4   2 -13   -0.90    1.10
   4  -2 -13    0.10    0.90
   4  -2 -13    1.50    1.20
   4   2 -12  540.25   20.70
   4   2 -12  504.65   20.40
   4   2 -12  548.95   20.60
  -4   2  12  559.54   20.90
   4   2 -12  545.85   20.50
   4  -2 -12  549.15   20.40
   4  -2 -12  531.05   20.40
  -4   2  11    1.90    1.30
   4   2 -11    1.10    1.20
   4   2 -11    1.00    1.10
   4   2 -11    1.10    1.10
   4   2 -11    1.60    1.20
   4  -2 -11    2.70    0.90
   4  -2 -11    0.80    0.90
   4   2 -10  251.67   10.20
   4   2 -10  247.58   10.10
   4   2 -10  241.98   10.10
   4   2 -10  242.98   10.20
  -4   2  10  260.07   10.40
   4  -2 -10  249.68   10.00
   4  -2 -10  251.47    9.90
   4   2  -9    2.00    1.10
   4   2  -9    7.90    2.70
   4   2  -9    4.50    1.40
   4   2  -9    2.00    1.20
   4  -2  -9    2.20    1.00
   4  -2  -9    3.20    1.20
   4   2  -8  410.26   15.90
   4   2  -8  416.96   15.90
   4   2  -8  407.96   15.80
  -4   2   8  427.36   16.00
   4  -2  -8  396.86   15.60
  -4   2   7  615.94   23.00
  -4   2   7  600.94   22.60
  -4  -2   7  582.04   22.00
  -4   2   6  458.65   17.50
  -4   2   6  475.25   17.80
  -4  -2   6  451.65   17.00
  -4   2   5 1104.59   39.70
  -4   2   5 1047.90   39.60
   4   2  -5 1124.79   39.00
  -4  -2   5 1056.19   39.00
  -4   2   4   24.10    1.80
   4   2  -4   23.10    1.50
  -4   2   4   24.20    2.00
  -4  -2   4   20.90    1.30
  -4   2   3 1729.83   63.39
  -4   2   3 1738.43   63.49
   4   2  -3 1778.62   62.99
   4  -2  -3 1786.52   63.39
  -4  -2   3 1753.72   62.99
  -4   2   2 4542.15  160.68
  -4   2   2 4531.65  160.48
  -4  -2   2 4282.17  160.28
   4  -2  -2 4614.54  160.48
  -4   2   1  555.04   20.40
  -4   2   1  541.05   20.70
   4   2  -1  569.14   20.40
  -4  -2   1  560.04   20.40
  -4   2   0  186.88    7.30
   4   2   0  190.48    7.50
  -4  -2   0  192.88    7.40
   4  -2   0  192.98    7.30
   4   2   1   72.49    3.40
  -4   2  -1   70.99    2.90
  -4   2  -1   66.39    3.30
  -4  -2  -1   69.59    3.20
   4  -2   1   68.29    2.90
   4   2   2   29.00    2.00
  -4   2  -2   28.70    2.00
  -4   2  -2   31.00    1.50
   4  -2   2   29.20    1.50
  -4  -2  -2   29.90    1.90
  -4  -2  -2   29.60    2.20
  -4   2  -3  276.37    9.90
   4   2   3  263.37   10.60
  -4   2  -3  271.67   10.50
  -4  -2  -3  256.07   10.60
   4  -2   3  273.97    9.90
   4   2   4  476.15   19.20
  -4   2  -4  503.85   18.90
   4  -2   4  514.65   18.20
  -4  -2  -4  515.35   19.10
  -4   2  -5  189.48    7.70
   4  -2   5  178.68    7.10
  -4  -2  -5  191.18    7.90
  -4   2  -6   26.60    2.10
  -4  -2  -6   28.20    2.20
  -4   2  -7  217.88    9.00
  -4   2  -7  227.98    9.20
  -4   2  -7  212.38    9.20
  -4  -2  -7  235.48    9.50
  -4  -2  -7  221.28    9.10
  -4   2  -8   83.79    4.10
  -4   2  -8   81.29    4.30
  -4   2  -8   80.99    4.10
  -4  -2  -8   84.79    4.70
  -4  -2  -8   83.79    4.40
  -4  -2  -8   76.29    4.20
  -4   2  -9   34.10    2.50
  -4   2  -9   28.10    2.80
  -4   2  -9   35.00    2.50
  -4  -2  -9   34.60    2.70
  -4  -2  -9   33.20    2.70
  -4  -2  -9   32.80    3.00
  -4   2 -10    4.30    1.10
  -4   2 -10    8.10    1.80
  -4  -2 -10    7.30    1.90
  -4  -2 -10    6.70    1.80
  -4  -2 -10    5.40    1.40
  -4   2 -11  117.29    5.70
  -4   2 -11  126.09    5.60
  -4   2 -11  124.69    5.80
  -4  -2 -11  127.69    6.30
  -4  -2 -11  116.29    5.60
  -4   2 -12  868.01   32.60
  -4   2 -12  867.41   32.70
  -4   2 -12  909.81   33.00
  -4  -2 -12  887.41   32.60
  -4  -2 -12  853.01   32.40
  -4  -2 -12  909.21   33.60
  -4   2 -13   95.69    5.30
  -4   2 -13  100.29    4.80
  -4   2 -13  101.79    4.60
  -4  -2 -13   98.49    4.90
  -4  -2 -13   91.39    5.20
  -4  -2 -13   89.99    5.00
  -4   2 -14  306.47   12.00
  -4   2 -14  302.27   12.10
  -4  -2 -14  318.07   12.20
  -4   2 -15  215.98    8.80
  -4   2 -15  218.78    8.70
  -4  -2 -15  220.18    9.00
  -4   2 -16  248.88    9.70
  -4  -2 -16  255.97    9.90
  -4  -2 -17    2.20    0.70
  -4  -2 -18    1.50    0.70
   4   3 -18   23.40    1.60
   4  -3 -18   22.50    1.50
   4  -3 -18   22.40    1.60
   4   3 -17   12.60    1.60
   4   3 -17   14.00    1.50
   4   3 -17   13.00    2.60
   4  -3 -17   14.50    1.30
   4  -3 -17   15.20    1.50
   4   3 -16    8.40    1.70
   4   3 -16   11.40    1.50
   4   3 -16   11.30    1.50
   4  -3 -16   10.20    1.30
   4  -3 -16   10.20    1.30
   4   3 -15   46.00    2.80
   4   3 -15   44.10    2.80
   4   3 -15   41.90    2.60
   4  -3 -15   42.20    2.50
   4  -3 -15   43.00    2.70
   4   3 -14    0.60    1.00
  -4   3  14    1.30    1.80
   4   3 -14   -0.80    1.00
   4   3 -14   -0.20    0.90
   4  -3 -14    0.40    0.80
   4  -3 -14    0.50    0.70
   4   3 -13  721.33   26.50
   4   3 -13  712.03   26.70
   4   3 -13  705.83   26.50
  -4   3  13  673.73   26.90
   4  -3 -13  714.93   26.40
   4  -3 -13  719.43   26.40
  -4   3  12    8.10    2.50
   4   3 -12    3.30    1.10
   4   3 -12    2.30    1.20
   4   3 -12    4.70    1.60
   4  -3 -12    3.50    1.00
   4   3 -11   15.80    2.10
   4   3 -11   15.50    2.40
   4   3 -11   16.70    2.30
  -4   3  11   13.00    2.50
   4  -3 -11   14.60    1.90
   4  -3 -11   16.40    2.10
   4   3 -10    9.50    1.90
  -4   3  10   12.60    2.20
   4   3 -10   12.70    2.20
   4   3 -10   11.20    2.30
   4  -3 -10    8.80    2.20
   4  -3 -10   11.00    1.80
  -4   3   9  578.44   21.30
   4   3  -9  520.45   21.60
   4   3  -9  534.95   21.90
   4  -3  -9  547.85   20.50
  -4   3   8   44.10    3.00
   4   3  -8   40.90    3.00
   4   3  -8   41.00    2.80
   4   3  -8   39.90    3.10
   4  -3  -8   43.30    2.70
   4  -3  -8   38.90    3.10
  -4   3   7  703.13   25.60
   4   3  -7  674.93   25.30
   4   3  -7  684.43   25.30
   4   3  -7  699.33   25.30
   4  -3  -7  693.63   25.00
   4  -3  -7  590.34   24.90
   4   3  -6   -1.10    1.20
  -4   3   6   -1.00    0.90
   4   3  -6    0.60    1.10
   4   3  -6    0.80    1.60
   4  -3  -6    0.70    1.10
   4   3  -5   61.19    4.60
  -4   3   5   72.19    5.10
   4   3  -5   77.59    4.00
   4   3  -5   73.49    4.10
  -4   3   5   80.29    4.10
   4  -3  -5   81.19    4.00
   4   3  -4   26.60    2.60
   4   3  -4   20.40    2.70
  -4   3   4   20.80    3.00
  -4   3   4   23.70    2.00
  -4   3   3  304.57   12.10
   4   3  -3  305.37   12.20
  -4   3   2  265.37   12.10
   4   3  -2  289.37   11.40
  -4   3   2  295.37   11.30
  -4   3   1   47.60    3.20
   4   3  -1   45.80    3.00
   4   3   0  357.86   13.70
  -4   3   0  345.77   14.00
  -4   3  -1  696.03   27.40
  -4   3  -2   84.59    4.20
  -4   3  -3  162.48    6.60
  -4   3  -3  149.29    6.70
  -4  -3  -3  146.29    6.80
  -4  -3  -3  143.99    6.70
  -4   3  -4  628.94   23.50
  -4   3  -4  633.24   23.40
  -4   3  -4  651.03   23.70
   4   3   4  639.24   24.20
  -4  -3  -4  600.54   23.40
  -4  -3  -4  615.54   23.50
  -4   3  -5 1006.40   36.20
  -4   3  -5  998.40   35.90
  -4   3  -5  982.80   36.00
  -4  -3  -5  947.71   35.90
  -4  -3  -5  955.80   36.00
  -4   3  -6  100.19    4.60
  -4   3  -6  100.59    4.80
  -4   3  -6   94.99    4.70
  -4  -3  -6   90.39    4.60
  -4  -3  -6   93.99    4.80
  -4   3  -7   34.80    2.50
  -4   3  -7   29.20    2.60
  -4   3  -7   39.10    2.60
  -4  -3  -7   37.60    2.80
  -4  -3  -7   32.30    2.80
  -4   3  -8   10.80    2.60
  -4  -3  -8   13.30    2.30
  -4   3  -9  108.59    5.10
  -4   3  -9  109.79    5.30
  -4   3  -9  104.59    5.10
  -4  -3  -9  102.09    5.10
  -4  -3  -9  103.89    4.90
  -4   3 -10  143.39    6.50
  -4   3 -10  133.19    6.20
  -4  -3 -10  134.89    6.00
  -4  -3 -10  131.89    6.10
  -4   3 -11   62.39    3.40
  -4   3 -11   57.39    4.00
  -4   3 -11   60.59    3.50
  -4  -3 -11   62.09    3.50
  -4  -3 -11   58.79    3.40
  -4   3 -12   46.20    2.90
  -4   3 -12   42.60    2.90
  -4  -3 -12   44.40    3.00
  -4  -3 -12   46.50    2.90
  -4   3 -13  107.19    4.90
  -4   3 -13  108.99    5.00
  -4  -3 -13  106.69    5.00
  -4   3 -14    0.70    0.70
  -4  -3 -14    1.80    1.10
  -4  -3 -14    0.70    0.70
  -4   3 -15   22.40    1.80
  -4   3 -15   19.90    1.60
   4   3  15   19.40    2.40
  -4  -3 -15   20.80    2.00
  -4   3 -16    8.60    1.20
  -4   3 -16    8.00    2.80
  -4  -3 -16   10.40    1.30
  -4   3 -17    0.30    1.20
  -4  -3 -17    0.50    0.50
   4   4 -16   57.19    3.00
   4   4 -16   47.80    2.30
   4  -4 -16   49.70    2.40
   4  -4 -16   47.90    2.40
   4   4 -15   -1.30    0.70
   4   4 -15   -0.30    0.70
   4  -4 -15    0.70    0.60
   4  -4 -15   -0.70    0.50
  -4   4  14   -0.50    1.70
   4   4 -14    1.30    0.80
   4   4 -14    0.40    0.60
   4  -4 -14    1.80    0.70
   4  -4 -14    0.90    0.60
   4   4 -13   52.69    3.00
  -4   4  13   56.19    3.70
   4   4 -13   56.59    3.20
   4  -4 -13   53.59    2.90
   4  -4 -13   51.39    2.90
  -4   4  12  281.97   12.00
   4   4 -12  291.07   11.90
   4   4 -12  289.87   11.60
   4  -4 -12  282.57   11.40
   4  -4 -12  298.17   11.50
   4   4 -11   -0.40    1.00
  -4   4  11   -0.20    1.00
   4   4 -11    0.10    0.90
   4  -4 -11    0.30    0.80
  -4   4  10   75.59    4.50
   4   4 -10   86.39    4.30
   4   4 -10   77.69    4.20
   4  -4 -10   76.29    4.00
   4  -4 -10   78.29    4.10
   4   4  -9   88.89    4.30
  -4   4   9   75.49    4.60
   4   4  -9   76.59    4.10
   4  -4  -9   71.79    4.10
   4  -4  -9   78.19    4.00
  -4   4   8   18.50    2.60
   4   4  -8   11.60    2.20
   4   4  -8   17.00    2.00
   4  -4  -8   19.70    2.80
   4  -4  -8   17.50    2.10
  -4   4   7  250.87   10.70
   4   4  -7  245.18   10.20
   4   4  -7  243.38   10.10
   4  -4  -7  239.48    9.80
   4   4  -6   59.39    3.70
   4   4  -6   56.39    3.50
  -4   4   6   62.19    3.80
   4  -4  -6   57.59    3.40
   4   4  -5  316.17   13.00
   4   4  -5  321.97   12.90
  -4   4   5  330.37   13.40
   4  -4  -5  325.07   12.70
   4   4  -4    7.40    2.10
  -4   4   4    6.00    1.70
   4   4  -4   10.50    3.30
   4  -4  -4    7.40    2.10
   4   4  -3    4.00    1.30
  -4  -4   3    0.90    2.10
   4   4  -2   27.40    3.40
   4   4  -2   27.70    2.80
  -4   4   2   30.20    2.50
   4  -4  -2   31.90    2.80
  -4  -4   2   30.90    3.80
  -4   4   1   28.70    3.50
   4   4  -1   35.60    3.30
   4   4  -1   34.70    3.00
  -4   4   1   39.50    2.70
   4  -4  -1   35.80    3.10
  -4  -4   1   34.80    3.70
  -4   4   0  434.16   16.80
   4   4   0  455.05   17.20
  -4   4   0  442.66   17.20
  -4  -4   0  435.06   16.90
  -4  -4   0  428.56   16.90
   4  -4   0  428.66   16.70
  -4   4  -1   46.80    3.30
   4   4   1   51.79    3.40
  -4   4  -1   48.90    3.10
  -4  -4  -1   46.80    3.60
   4  -4   1   42.70    3.60
  -4  -4  -1   48.40    3.10
  -4   4  -2   46.70    3.40
  -4   4  -2   42.40    3.00
   4   4   2   48.00    3.30
  -4   4  -2   41.00    3.00
  -4  -4  -2   47.00    3.40
   4  -4   2   35.20    4.00
  -4  -4  -2   43.40    2.90
   4   4   3  304.07   12.30
  -4   4  -3  295.27   11.70
  -4   4  -3  288.77   11.90
  -4   4  -3  310.67   12.20
  -4  -4  -3  284.17   11.80
  -4   4  -4    9.80    2.00
  -4   4  -4   15.50    1.90
  -4  -4  -4   11.90    2.30
  -4  -4  -4   14.60    2.10
  -4   4  -5  581.04   22.00
  -4   4  -5  593.84   22.30
  -4   4  -5  593.74   21.90
   4   4   5  575.84   22.60
  -4  -4  -5  557.84   21.90
  -4  -4  -5  577.34   21.90
  -4   4  -6   12.80    2.00
  -4   4  -6   14.90    1.90
  -4   4  -6    8.10    2.10
   4   4   6    9.70    2.20
  -4  -4  -6   11.60    2.00
  -4  -4  -6   11.20    1.90
  -4   4  -7 1385.16   47.80
  -4   4  -7 1260.37   47.10
   4   4   7 1304.77   50.79
  -4   4  -7 1306.47   47.40
  -4  -4  -7 1217.48   47.10
  -4  -4  -7 1256.17   47.00
  -4   4  -8  289.57   11.40
   4   4   8  276.27   12.10
  -4   4  -8  282.97   11.40
  -4   4  -8  272.97   11.60
  -4  -4  -8  284.87   11.20
  -4  -4  -8  281.37   11.30
  -4   4  -9  514.35   19.20
  -4   4  -9  508.35   19.00
   4   4   9  460.55   19.70
  -4   4  -9  494.65   19.20
  -4  -4  -9  503.65   18.80
  -4  -4  -9  502.95   19.00
  -4   4 -10   34.90    4.00
   4   4  10   39.30    3.10
  -4   4 -10   31.10    2.50
  -4   4 -10   32.00    2.40
  -4  -4 -10   33.40    2.40
  -4  -4 -10   36.30    2.80
  -4   4 -11   93.79    4.80
  -4   4 -11   84.59    4.30
  -4  -4 -11   82.49    4.30
  -4  -4 -11   83.09    4.00
  -4   4 -12   95.19    4.50
  -4   4 -12   99.09    4.50
   4   4  12   92.89    5.10
  -4  -4 -12  100.09    4.40
  -4  -4 -12   97.09    4.50
  -4   4 -13    3.60    1.00
  -4   4 -13    4.00    1.20
   4   4  13    2.70    1.10
  -4  -4 -13    4.20    1.20
  -4  -4 -13    6.60    1.50
  -4   4 -14   11.00    1.30
   4   4  14   11.10    1.90
  -4   4 -14    9.70    1.10
  -4  -4 -14    9.60    1.20
  -4  -4 -14    8.40    1.70
  -4   4 -15  395.16   14.60
  -4   4 -15  386.46   14.70
  -4  -4 -15  405.26   14.70
   4  -5 -14   20.80    1.30
   4   5 -13    3.70    0.90
   4  -5 -13    2.80    0.90
  -4  -5  13    0.70    0.90
   4   5 -12    8.40    1.10
   4   5 -12   10.90    1.40
  -4  -5  12    5.20    1.60
   4  -5 -12    8.90    1.20
   4   5 -11  119.09    5.20
   4   5 -11  117.39    5.20
  -4   5  11  122.19    5.70
   4  -5 -11  121.19    5.10
  -4   5  10   81.29    4.40
   4   5 -10   83.09    4.00
   4   5 -10   80.69    3.90
   4  -5 -10   84.19    4.10
   4   5  -9  575.24   22.10
   4   5  -9  602.94   22.10
  -4   5   9  587.34   22.90
   4  -5  -9  590.84   21.90
   4   5  -8   31.40    2.70
   4   5  -8   30.60    2.90
  -4   5   7   28.60    2.50
   4   5  -7   31.70    2.50
   4   5  -7   29.50    4.30
   4  -5  -7   36.20    2.40
   4   5  -6    7.40    1.70
  -4   5   6    8.10    1.70
   4   5  -6   11.50    2.60
   4  -5  -6    8.90    1.70
   4   5  -5  110.59    5.00
  -4   5   5   91.09    5.20
   4   5  -5   96.49    5.60
   4  -5  -5  104.59    4.70
  -4  -5   5  108.39    5.10
  -4   5   4   38.30    3.00
   4   5  -4   43.70    3.00
   4  -5  -4   45.40    2.80
  -4  -5   4   46.50    3.00
   4   5  -3    3.80    1.30
  -4   5   3    5.10    1.60
   4  -5  -3    5.20    1.90
  -4  -5   3    3.30    1.00
  -4   5   2    0.30    0.90
   4   5  -2    4.10    1.60
  -4  -5   2    0.20    0.80
   4  -5  -2    0.70    1.00
  -4   5   1  212.58    9.70
   4  -5  -1  238.78    9.20
  -4  -5   1  223.78   10.10
  -4   5   0   21.70    2.20
   4   5   0   16.60    2.50
  -4  -5   0   22.70    2.20
  -4  -5   0   17.40    3.60
   4  -5   0   17.70    2.50
  -4   5  -1  468.85   18.60
  -4   5  -1  468.95   17.90
   4   5   1  466.15   18.50
  -4  -5  -1  482.25   18.10
   4  -5   1  487.15   18.00
  -4  -5  -1  465.95   18.20
  -4   5  -2   56.49    3.60
   4   5   2   59.99    3.80
  -4   5  -2   57.59    3.50
  -4  -5  -2   58.89    3.70
   4  -5   2   56.49    3.90
  -4  -5  -2   59.99    3.40
  -4   5  -3   15.20    2.60
   4   5   3   13.20    2.20
  -4   5  -3   13.10    2.20
  -4   5  -3   11.20    2.00
  -4  -5  -3    8.80    2.30
  -4   5  -4    0.90    1.00
  -4   5  -4    0.10    1.10
   4   5   4   -0.50    1.10
  -4   5  -4   -0.10    1.20
  -4  -5  -4    0.40    1.00
  -4  -5  -4    0.20    0.80
  -4   5  -5   41.10    2.70
   4   5   5   38.00    3.00
  -4   5  -5   38.10    2.70
  -4   5  -5   36.80    2.90
  -4  -5  -5   41.40    2.60
  -4  -5  -5   36.30    2.80
  -4   5  -6   52.19    3.50
  -4   5  -6   58.49    3.30
  -4   5  -6   63.79    3.50
   4   5   6   56.69    3.70
  -4  -5  -6   61.39    3.50
  -4  -5  -6   63.89    3.20
  -4   5  -7  297.27   11.40
   4   5   7  286.07   12.50
  -4   5  -7  256.07   12.40
  -4   5  -7  289.67   11.70
  -4  -5  -7  314.07   11.90
  -4  -5  -7  293.87   11.40
  -4   5  -8  275.07   10.90
   4   5   8  271.67   11.80
  -4   5  -8  288.17   11.10
  -4  -5  -8  282.57   11.00
  -4  -5  -8  277.47   10.90
  -4   5  -9  239.58    9.30
   4   5   9  234.78    9.90
  -4   5  -9  228.28    9.20
  -4  -5  -9  231.08    9.20
  -4  -5  -9  229.18    9.10
  -4   5 -10   25.90    1.80
  -4   5 -10   28.10    1.90
   4   5  10   29.70    2.40
  -4  -5 -10   29.00    1.80
  -4  -5 -10   28.50    1.90
  -4   5 -11   35.20    2.10
  -4   5 -11   35.10    2.20
   4   5  11   36.90    2.50
  -4  -5 -11   34.10    2.00
  -4  -5 -11   34.70    2.00
  -4   5 -12   20.40    1.40
   4   5  12   23.40    2.30
  -4   5 -12   24.50    1.50
  -4  -5 -12   20.70    1.60
  -4  -5 -13  301.27   11.10
   4   6  -9   16.60    1.40
   4  -6  -9   19.80    1.40
  -4  -6   9   19.40    1.60
  -4   6   8    2.30    1.00
   4   6  -8    0.80    0.80
  -4  -6   8    5.40    1.40
   4  -6  -8    2.20    0.80
  -4   6   7   14.20    1.90
   4   6  -7   15.60    1.70
  -4  -6   7   18.90    1.80
   4  -6  -7   16.80    1.40
   4   6  -6   90.69    4.40
  -4   6   6  105.39    4.80
   4  -6  -6  102.99    4.20
  -4  -6   6  100.59    4.40
  -4   6   5  159.08    6.80
   4  -6  -5  155.08    6.20
  -4  -6   5  149.99    6.40
  -4   6   4    0.10    0.90
   4  -6  -4    1.50    0.70
  -4   6   3    6.40    1.70
   4  -6  -3    7.00    1.40
  -4  -6   3    8.80    1.90
  -4   6   2   17.50    2.00
   4  -6  -2   15.90    1.80
  -4  -6   2   18.10    1.60
  -4   6   1    3.00    0.90
   4  -6  -1    2.50    1.00
  -4  -6   1    2.00    0.70
  -4   6   0  317.27   12.50
   4  -6   0  298.67   11.80
  -4  -6   0  316.97   12.10
  -4   6  -1    4.20    1.10
  -4  -6  -1    6.20    1.30
  -4   6  -2   99.79    4.80
  -4  -6  -2   97.59    4.40
  -4   6  -3    2.20    1.30
   4   6   3    4.20    2.10
  -4  -6  -3    3.70    1.10
   4   6   4  257.47   10.40
  -4   6  -4  256.07   10.30
  -4  -6  -4  248.98    9.90
   4   6   5    2.20    1.40
  -4  -6  -6   12.70    1.40
  -4  -6  -7   70.09    3.10
  -4  -6  -8   31.10    1.70
   5   0 -20    3.60    1.20
   5   0 -20    6.30    1.30
   5   0 -19   -0.10    0.60
   5   0 -19    0.30    0.70
   5   0 -18    0.60    0.70
   5   0 -18   -0.60    0.60
   5   0 -17   -0.30    0.80
   5   0 -16  987.00   36.40
   5   0 -16  992.40   36.50
   5   0 -15   -0.60    0.80
   5   0 -15   -0.90    1.90
   5   0 -15   -0.10    0.80
   5   0 -14 1569.14   57.79
   5   0 -14 1598.04   57.69
   5   0 -14 1595.84   57.69
   5   0 -13    0.90    0.80
   5   0 -13    1.00    0.90
   5   0 -13    0.00    1.90
   5   0 -12  439.36   17.20
   5   0 -12  447.86   17.00
   5   0 -12  448.76   17.00
   5   0 -11    0.10    1.00
   5   0 -11    0.80    0.90
   5   0 -11   -1.40    1.50
   5   0 -10   56.89    3.30
   5   0 -10   55.99    3.30
   5   0 -10   55.19    4.50
  -5   0   9    0.90    0.60
  -5   0   8 3120.99  112.29
   5   0  -6   13.50    1.40
  -5   0   6   13.60    1.40
   5   0  -5    0.10    0.20
  -5   0   5    0.00    0.20
   5   0  -4  785.32   27.80
  -5   0   4  735.53   27.80
  -5   0   3    0.10    0.20
   5   0  -3   -0.10    0.20
   5   0  -1    8.10    1.00
  -5   0   1   10.00    0.90
  -5   0   0 5329.87  190.18
  -5   0  -1    0.30    0.10
   5   0   1   -0.10    0.20
   5   0   2  228.78    8.90
  -5   0  -2  231.58    8.90
   5   0   3    0.20    0.30
  -5   0  -3    0.70    0.20
  -5   0  -4  136.69    5.70
  -5   0  -4  128.59    5.70
   5   0   4  145.19    5.80
  -5   0  -5    1.80    0.70
   5   0   5   -0.10    0.30
  -5   0  -5    0.20    0.30
  -5   0  -6   21.10    1.70
  -5   0  -6   21.50    1.70
   5   0   6   21.00    2.20
  -5   0  -7   -0.60    0.70
  -5   0  -8  128.49    6.90
  -5   0  -9    0.40    0.80
  -5   0 -10   30.80    2.40
  -5   0 -11   -1.00    0.90
  -5   0 -12  805.82   30.40
  -5   0 -13    1.70    1.00
  -5   0 -14  966.30   36.30
  -5   0 -15    0.60    1.30
  -5   0 -16 1269.67   46.90
   5   1 -20    2.60    1.00
   5  -1 -20   -0.10    0.50
   5  -1 -20   -0.10    0.70
   5   1 -19   53.99    2.80
   5   1 -19   55.39    2.70
   5  -1 -19   50.09    2.50
   5  -1 -19   50.79    2.60
   5   1 -18  117.29    5.40
   5   1 -18  103.59    4.70
   5   1 -18  111.09    4.90
   5  -1 -18  104.79    5.80
   5  -1 -18  109.79    4.80
   5   1 -17  108.69    5.00
   5   1 -17  103.69    5.00
   5   1 -17  107.49    4.80
   5  -1 -17  109.29    4.90
   5  -1 -17  111.69    5.00
   5   1 -16  107.79    4.70
   5   1 -16   97.69    5.00
   5   1 -16  100.09    4.90
   5  -1 -16  101.79    4.80
   5  -1 -16   96.59    4.70
   5   1 -15   86.09    4.20
   5   1 -15   83.29    4.60
   5   1 -15   81.79    4.30
   5  -1 -15   84.09    4.90
   5  -1 -15   87.59    4.50
   5   1 -14    9.90    2.30
   5   1 -14   10.60    1.80
   5  -1 -14    8.60    1.90
   5  -1 -14    8.30    1.70
   5   1 -13    3.10    1.40
   5   1 -13    0.10    0.80
   5   1 -13    1.80    0.90
   5  -1 -13    0.90    0.80
   5   1 -12  104.29    4.90
   5   1 -12  108.59    5.00
   5   1 -12   99.69    5.20
   5   1 -12   88.09    5.60
   5  -1 -12  104.39    4.90
   5  -1 -12  111.19    4.90
   5   1 -11   60.89    3.60
   5   1 -11   53.99    4.00
   5   1 -11   56.39    3.30
   5  -1 -11   55.69    3.20
   5  -1 -11   55.29    3.20
   5   1 -10  229.28    9.00
   5   1 -10  231.78    9.10
   5   1 -10  226.58    9.20
   5   1 -10  210.68    9.40
  -5  -1  10  216.38   10.50
   5  -1 -10  226.68    9.00
   5  -1 -10  213.88    8.90
   5   1  -9  103.09    5.40
   5   1  -9  102.69    5.00
   5  -1  -9  101.49    4.90
  -5  -1   9  111.09    5.50
   5  -1  -9  101.69    5.00
  -5   1   8   32.00    2.80
   5   1  -8   27.80    2.70
  -5  -1   8   26.70    2.50
  -5   1   7   38.90    2.70
   5   1  -7   38.60    2.50
  -5  -1   7   37.60    2.40
  -5   1   6  129.69    5.60
   5   1  -6  128.79    5.40
   5  -1  -6  115.89    5.60
  -5  -1   6  132.49    5.40
   5   1  -5  143.39    5.80
  -5   1   5  143.59    6.00
  -5  -1   5  138.79    5.70
   5  -1  -5  137.59    6.00
  -5   1   4   87.99    3.90
   5   1  -4   91.89    3.80
   5  -1  -4   83.19    3.90
  -5  -1   4   80.59    3.70
   5   1  -3  363.06   13.20
  -5   1   3  344.07   13.20
   5  -1  -3  349.77   13.20
  -5  -1   3  348.17   13.10
   5   1  -2 1391.36   49.60
  -5   1   2 1355.76   49.60
  -5  -1   2 1353.26   49.50
   5  -1  -2 1404.96   49.70
  -5   1   1 3997.10  150.28
   5   1  -1 4605.84  150.38
  -5  -1   1 3867.81  150.28
   5  -1  -1 4365.56  150.28
   5   1   0 9831.52  334.87
  -5   1   0 8962.50  334.97
  -5   1  -1   37.70    1.90
   5   1   1   34.30    2.00
  -5  -1  -1   33.10    1.90
  -5   1  -2  107.09    4.30
   5   1   2  106.29    4.50
  -5  -1  -2   99.79    4.70
  -5   1  -3  114.49    4.60
  -5   1  -3  104.09    4.80
   5   1   3  112.49    4.90
   5  -1   3  117.99    4.70
  -5  -1  -3  109.89    4.80
   5   1   4  553.14   20.80
  -5   1  -4  560.14   20.40
  -5   1  -4  542.15   20.50
  -5  -1  -4  547.75   20.60
  -5  -1  -4  542.25   20.60
   5  -1   4  574.04   20.50
   5   1   5  151.88    6.90
  -5   1  -5  168.18    6.50
  -5   1  -5  155.78    6.60
  -5  -1  -5  168.08    6.80
  -5  -1  -5  159.28    6.70
   5  -1   5  155.28    6.60
  -5   1  -6  554.34   20.80
  -5   1  -6  567.24   20.80
  -5  -1  -6  571.94   21.00
   5  -1   6  530.25   20.80
  -5   1  -7  187.48    7.60
   5  -1   7  175.88    7.80
  -5  -1  -7  187.88    7.80
  -5   1  -8  194.28    8.60
  -5   1  -8  214.58    8.70
  -5  -1  -8  223.18    8.90
  -5   1  -9  571.34   24.10
  -5   1  -9  712.53   24.30
  -5   1  -9  640.84   23.80
  -5  -1  -9  621.24   23.90
  -5  -1  -9  652.33   24.30
  -5   1 -10  207.08    8.60
  -5   1 -10  208.38    8.30
  -5   1 -10  189.18    8.80
  -5  -1 -10  202.38    8.50
  -5  -1 -10  206.08    8.90
  -5   1 -11   31.40    2.60
  -5   1 -11   32.20    2.40
  -5  -1 -11   32.20    2.60
  -5  -1 -11   26.80    2.70
  -5   1 -12  138.99    6.40
  -5   1 -12  132.99    6.00
  -5  -1 -12  133.89    6.00
  -5  -1 -12  133.89    6.60
  -5   1 -13    3.10    1.20
  -5   1 -13    1.20    1.10
  -5  -1 -13    1.30    1.10
  -5  -1 -13    2.40    1.10
  -5   1 -14  171.68    7.20
  -5   1 -14  164.08    7.70
  -5  -1 -14  165.88    7.90
  -5  -1 -14  180.48    7.30
  -5   1 -15    1.50    1.60
  -5  -1 -15    1.00    1.20
  -5  -1 -16   -1.30    1.00
  -5  -1 -16    0.80    1.30
   5   2 -19    9.00    1.60
   5  -2 -19   12.30    1.40
   5  -2 -19   11.60    1.10
   5   2 -18   67.89    3.40
   5   2 -18   72.69    3.50
   5  -2 -18   71.09    3.40
   5  -2 -18   83.49    4.20
   5   2 -17    3.40    1.00
   5   2 -17    6.10    1.60
   5  -2 -17    3.70    1.30
   5  -2 -17    2.60    0.70
   5   2 -16   51.49    3.30
   5   2 -16   54.79    3.40
   5   2 -16   52.49    3.10
   5   2 -16   52.79    3.10
   5  -2 -16   52.29    3.40
   5  -2 -16   43.50    4.00
   5   2 -15    5.50    1.30
   5   2 -15    8.80    2.20
   5   2 -15    5.60    1.70
   5   2 -15    2.90    1.30
   5  -2 -15    4.60    1.50
   5   2 -14   23.80    2.40
   5   2 -14   22.60    2.30
   5   2 -14   21.50    2.40
   5   2 -14   23.30    2.20
   5  -2 -14   21.40    2.10
   5  -2 -14   23.20    2.00
   5   2 -13    0.80    1.10
   5   2 -13    2.60    1.10
   5   2 -13    1.30    0.90
   5   2 -13    2.90    1.30
   5  -2 -13    0.60    0.80
   5  -2 -13    1.60    0.80
   5   2 -12   32.50    2.80
   5   2 -12   37.80    2.70
   5   2 -12   31.80    2.80
   5   2 -12   29.20    2.70
   5  -2 -12   31.70    2.40
   5  -2 -12   34.60    2.60
  -5   2  11  112.29    5.60
   5   2 -11  111.79    5.20
   5   2 -11  103.09    6.60
   5   2 -11  114.39    5.30
   5  -2 -11  101.39    5.60
   5  -2 -11  117.29    5.20
   5   2 -10  311.07   12.10
   5   2 -10  306.67   12.20
  -5   2  10  309.47   12.30
   5   2 -10  303.07   12.10
   5   2 -10  286.97   11.90
   5  -2 -10  307.87   11.90
   5  -2 -10  298.37   11.90
   5   2  -9  106.09    5.00
   5   2  -9  102.59    4.90
  -5   2   9  104.79    5.10
   5   2  -9   92.39    4.90
   5   2  -9  101.39    5.00
   5  -2  -9  100.49    4.80
   5  -2  -9   99.09    4.70
   5   2  -8  126.49    6.00
   5   2  -8  137.99    6.00
   5   2  -8  126.89    6.10
  -5   2   8  134.29    6.00
   5   2  -8  142.29    6.00
   5  -2  -8  126.09    5.90
   5  -2  -8  129.89    5.70
  -5   2   7  358.76   15.00
   5   2  -7  448.06   17.00
  -5   2   7  366.96   15.50
  -5   2   6  304.77   12.00
  -5   2   6  288.97   11.60
  -5  -2   6  292.47   11.30
  -5   2   5  508.85   19.60
   5   2  -5  527.35   19.20
  -5   2   5  539.05   19.80
  -5  -2   5  506.45   19.20
   5   2  -4    1.80    0.40
  -5   2   4    1.40    0.70
   5  -2  -4    1.80    0.40
  -5  -2   4    2.20    1.00
  -5   2   3 1214.38   44.50
   5   2  -3 1268.37   44.20
  -5  -2   3 1216.98   44.10
   5  -2  -3 1186.18   44.40
  -5   2   2   12.20    1.40
   5   2  -2    9.70    1.30
  -5   2   2    9.40    1.40
  -5  -2   2   12.60    1.20
   5  -2  -2   12.70    1.30
   5   2  -1  135.99    5.60
  -5   2   1  138.39    5.60
   5  -2  -1  124.99    5.50
  -5  -2   1  141.19    5.60
  -5   2   0 1351.86   50.29
   5   2   0 1426.76   50.39
  -5   2   0 1410.86   50.09
   5  -2   0 1359.56   50.09
  -5  -2   0 1402.06   50.19
  -5   2  -1   91.79    4.20
   5   2   1   93.49    4.40
  -5   2  -1   91.89    3.80
  -5  -2  -1   87.39    4.40
  -5  -2  -1   89.09    4.10
   5  -2   1   91.29    3.90
   5   2   2 1127.89   41.90
  -5   2  -2 1144.69   41.80
  -5   2  -2 1171.88   41.40
  -5  -2  -2 1146.19   41.90
   5  -2   2 1131.99   41.40
  -5  -2  -2 1164.48   41.80
   5   2   3    0.10    0.50
  -5   2  -3    0.50    0.60
  -5   2  -3   -0.20    0.30
  -5  -2  -3    1.50    0.80
  -5  -2  -3   -0.20    0.30
   5  -2   3    0.10    0.30
  -5   2  -4  662.23   24.10
  -5   2  -4  674.93   24.70
  -5  -2  -4  706.83   24.90
   5  -2   4  610.64   24.10
  -5   2  -5  969.90   34.70
  -5  -2  -5  915.61   34.90
  -5   2  -6   93.59    4.50
  -5   2  -6   99.59    4.50
  -5   2  -6   97.19    5.30
  -5  -2  -6   84.79    4.80
  -5  -2  -6   91.59    4.60
  -5   2  -7  365.06   14.70
  -5   2  -7  391.86   14.60
  -5   2  -7  398.06   14.80
  -5  -2  -7  375.86   15.10
  -5  -2  -7  368.26   14.70
  -5   2  -8   55.69    3.40
  -5   2  -8   52.89    3.20
  -5   2  -8   55.39    3.10
  -5  -2  -8   53.29    3.30
  -5  -2  -8   61.49    4.70
  -5  -2  -8   52.49    3.40
  -5   2  -9   78.19    4.00
  -5   2  -9   76.79    4.10
  -5   2  -9   78.99    4.20
  -5  -2  -9   79.69    4.40
  -5  -2  -9   77.59    4.10
  -5   2 -10  305.07   12.30
  -5   2 -10  334.47   12.70
  -5   2 -10  304.37   13.20
  -5  -2 -10  301.57   12.40
  -5  -2 -10  321.37   13.20
  -5   2 -11    0.80    0.90
  -5   2 -11    1.50    1.00
  -5   2 -11    0.00    1.30
  -5  -2 -11    1.50    1.00
  -5  -2 -11    1.30    1.00
  -5   2 -12  833.72   30.10
  -5   2 -12  803.62   31.40
  -5   2 -12  825.62   30.10
  -5  -2 -12  779.82   31.10
  -5  -2 -12  813.82   30.10
  -5   2 -13    0.20    1.30
  -5   2 -13    0.90    1.30
  -5   2 -13   -0.20    0.90
  -5  -2 -13   -0.90    1.00
  -5  -2 -13    0.10    0.80
  -5   2 -14  210.28    9.90
  -5   2 -14  239.28    9.30
  -5  -2 -14  243.68    9.40
  -5   2 -15  105.79    4.70
  -5  -2 -15  108.89    4.80
  -5   2 -16  141.59    6.00
  -5  -2 -16  154.18    6.10
  -5  -2 -17   23.30    1.70
   5   3 -18   86.29    3.60
   5  -3 -18   82.99    3.50
   5  -3 -18   85.59    3.60
   5   3 -17   73.59    3.50
   5   3 -17   79.39    3.70
   5   3 -17   77.89    3.60
   5  -3 -17   82.79    3.70
   5  -3 -17   82.49    3.60
   5   3 -16   14.50    1.60
   5   3 -16   12.40    1.50
   5   3 -16   13.10    1.60
   5  -3 -16   14.50    1.40
   5  -3 -16   13.80    1.40
   5   3 -15    0.10    0.80
   5   3 -15    1.30    0.90
   5   3 -15   -1.20    0.90
   5  -3 -15   -1.00    0.60
   5  -3 -15    1.20    0.70
   5   3 -14   22.10    2.00
   5   3 -14   19.60    2.20
   5   3 -14   16.90    2.10
   5  -3 -14   21.10    2.00
   5  -3 -14   23.00    2.00
   5   3 -13 1371.96   50.19
   5   3 -13 1354.56   49.99
   5   3 -13 1385.36   50.09
  -5   3  13 1286.07   50.39
   5  -3 -13 1368.86   49.80
   5  -3 -13 1445.46   50.39
   5   3 -12   25.90    2.50
   5   3 -12   30.40    2.30
  -5   3  12   30.60    3.00
   5   3 -12   22.30    2.60
   5  -3 -12   28.60    2.40
   5  -3 -12   27.40    2.20
  -5   3  11  451.55   17.20
   5   3 -11  420.06   16.80
   5   3 -11  422.26   16.70
   5   3 -11  417.56   16.70
   5  -3 -11  440.06   16.50
   5  -3 -11  424.96   16.40
   5   3 -10    0.40    1.20
   5   3 -10    0.10    1.10
  -5   3  10    1.50    1.10
   5   3 -10    1.30    1.00
   5  -3 -10    1.90    1.00
   5  -3 -10    0.60    0.80
   5   3  -9  118.59    5.90
   5   3  -9  125.09    5.80
  -5   3   9  126.89    6.10
   5   3  -9  128.79    5.90
   5  -3  -9  120.99    5.50
   5  -3  -9  120.29    5.60
  -5   3   8  121.09    5.80
   5   3  -8  121.09    5.50
   5   3  -8  112.19    5.60
   5   3  -8  115.39    5.60
   5  -3  -8  122.39    5.30
   5  -3  -8  107.09    5.40
   5   3  -7  532.15   19.70
   5   3  -7  508.15   19.70
   5   3  -7  535.85   19.70
  -5   3   7  534.35   20.00
   5  -3  -7  461.95   19.30
   5  -3  -7  518.95   19.40
  -5   3   6   14.90    1.90
   5   3  -6   18.60    2.30
   5   3  -6   13.90    2.10
   5   3  -6   21.50    2.90
   5  -3  -6   19.70    2.20
   5   3  -5   27.10    2.60
  -5   3   5   26.40    2.30
   5   3  -5   29.50    2.60
  -5   3   5   36.60    5.40
   5   3  -5   30.40    3.30
   5  -3  -5   23.00    2.70
   5   3  -4   69.29    4.00
  -5   3   4   65.19    5.30
   5   3  -4   72.09    3.80
  -5   3   4   73.79    3.90
   5  -3  -4   74.19    4.50
   5   3  -3  386.06   15.50
  -5   3   3  417.56   15.70
   5   3  -3  397.26   15.50
  -5   3   2  101.69    4.90
   5   3  -1   84.39    4.30
   5   3   0 1163.08   42.60
  -5   3  -1   38.10    3.70
  -5   3  -1   35.40    2.30
  -5  -3  -1   31.50    3.80
  -5   3  -2   19.40    1.80
  -5   3  -2   18.60    2.40
  -5  -3  -2   21.50    2.90
  -5  -3  -2   16.40    2.50
  -5   3  -3  103.79    5.00
  -5   3  -3  108.19    5.00
  -5   3  -3  103.19    5.00
  -5  -3  -3  102.59    5.10
  -5  -3  -3   97.69    5.00
  -5   3  -4    8.20    2.10
  -5   3  -4    3.70    1.40
  -5  -3  -4    9.80    2.30
  -5  -3  -4    6.20    1.30
  -5  -3  -5    4.00    1.20
  -5  -3  -5    2.10    1.10
  -5   3  -6  221.88    8.80
  -5   3  -6  216.38    8.90
  -5   3  -6  218.48    9.10
  -5  -3  -6  205.58    8.80
  -5  -3  -6  207.68    8.90
  -5   3  -7  199.28    8.50
  -5   3  -7  211.08    8.50
  -5   3  -7  212.48    8.70
  -5  -3  -7  197.08    8.50
  -5  -3  -7  198.58    8.40
  -5   3  -8   39.80    2.60
  -5   3  -8   43.10    3.00
  -5   3  -8   38.90    2.80
  -5  -3  -8   38.40    2.80
  -5   3  -9  817.22   31.30
  -5   3  -9  853.71   31.20
  -5   3  -9  890.01   31.60
  -5  -3  -9  813.92   31.00
  -5  -3  -9  831.72   31.20
  -5   3 -10   17.20    1.80
  -5   3 -10   19.90    2.10
  -5  -3 -10   13.50    2.20
  -5  -3 -10   14.70    2.40
  -5   3 -11  190.68    8.00
  -5   3 -11  188.68    8.00
  -5   3 -11  182.58    8.30
  -5  -3 -11  195.28    8.40
  -5  -3 -11  187.98    7.80
  -5   3 -12   26.70    2.10
  -5   3 -12   23.40    3.00
  -5   3 -12   28.00    2.30
  -5  -3 -12   22.50    2.70
  -5   3 -13   14.30    2.00
  -5   3 -13   10.50    1.90
  -5  -3 -13   14.10    2.00
  -5   3 -14    2.00    0.70
  -5   3 -14    1.50    0.90
  -5  -3 -14    2.10    1.00
  -5   3 -15   29.90    1.80
  -5   3 -15   28.30    2.00
  -5  -3 -15   30.10    1.90
  -5   3 -16    1.70    0.80
  -5   3 -16    0.30    1.30
  -5  -3 -16    1.20    0.60
  -5  -3 -17   34.20    1.80
   5   4 -16   44.20    2.10
   5   4 -16   40.40    2.40
   5  -4 -16   37.00    2.50
   5  -4 -16   45.10    2.20
   5   4 -15   17.30    1.40
   5   4 -15   16.00    1.50
   5  -4 -15   15.70    1.50
   5  -4 -15   16.70    1.40
   5   4 -14  211.68    8.60
   5   4 -14  211.68    8.40
   5  -4 -14  200.68    8.20
   5  -4 -14  219.78    8.40
   5   4 -13  126.19    5.60
  -5   4  13  120.99    6.00
   5   4 -13  121.79    5.50
   5  -4 -13  124.89    5.30
   5  -4 -13  121.19    5.30
   5   4 -12  221.78   10.20
  -5   4  12  224.88    9.60
   5  -4 -12  222.58    9.00
   5  -4 -12  228.08   10.30
   5   4 -11    1.10    0.80
   5   4 -11    2.70    1.00
   5   4 -11    1.50    1.10
  -5   4  11    0.70    1.20
   5  -4 -11    1.00    0.80
   5  -4 -11    1.20    1.00
  -5   4  10   45.30    3.30
   5   4 -10   44.80    3.00
   5   4 -10   46.70    3.10
   5   4 -10   48.50    3.10
   5  -4 -10   43.60    2.80
   5  -4 -10   48.40    3.10
  -5   4   9  210.78    9.50
   5   4  -9  230.48    9.80
   5   4  -9  218.38    9.20
   5   4  -9  214.08    9.10
   5  -4  -9  216.98    8.90
   5  -4  -9  204.58    8.80
   5   4  -8  144.39    6.70
  -5   4   8  146.29    7.50
   5   4  -8  151.78    6.90
   5  -4  -8  153.38    6.50
   5   4  -7  101.69    5.20
   5   4  -7  101.49    5.20
  -5   4   7  109.39    5.70
   5  -4  -7  101.39    4.80
   5   4  -6   43.50    3.70
  -5   4   6   47.30    3.40
   5   4  -6   45.60    3.10
   5  -4  -6   51.49    3.00
   5   4  -5  182.48    8.00
   5   4  -5  179.78    9.40
  -5   4   5  201.98    8.50
   5  -4  -5  179.28    7.70
  -5  -4   5  174.48    8.50
   5   4  -4  227.28    9.70
  -5   4   4  243.68   10.00
   5   4  -4  238.68    9.60
  -5  -4   4  223.98    9.70
   5  -4  -4  202.68   10.50
   5   4  -3   37.60    2.90
  -5  -4   3   31.80    3.60
   5  -4  -3   36.20    2.90
  -5   4   2  339.37   13.40
   5   4  -2  334.97   13.00
   5  -4  -2  314.07   12.70
  -5  -4   2  313.07   13.00
   5   4  -1   12.80    2.90
  -5   4   1   16.00    1.80
   5   4  -1   11.00    2.80
  -5   4   1   13.60    2.60
  -5  -4   1   17.60    3.00
   5  -4  -1   15.40    2.90
  -5   4   0  333.87   13.30
   5   4   0  336.37   13.20
  -5   4   0  326.67   12.80
  -5  -4   0  324.37   13.00
   5  -4   0  313.77   13.00
  -5  -4   0  325.67   13.10
   5   4   1  128.19    6.20
  -5   4  -1  124.39    5.90
  -5   4  -1  131.79    6.20
  -5  -4  -1  128.39    6.10
  -5   4  -2   22.50    3.70
   5   4   2   28.10    2.60
  -5   4  -2   30.30    2.40
  -5   4  -2   21.20    2.70
  -5  -4  -2   20.80    2.70
  -5  -4  -2   26.50    2.40
   5   4   3   76.19    4.40
  -5   4  -3   75.29    4.10
  -5   4  -3   77.49    4.20
  -5   4  -3   77.19    4.20
  -5  -4  -3   73.39    4.30
  -5  -4  -3   79.89    4.10
  -5   4  -4    1.00    0.90
  -5   4  -4    2.50    1.20
  -5   4  -4    0.10    1.10
  -5  -4  -4    1.20    1.10
  -5  -4  -4    2.40    1.00
  -5   4  -5  647.04   24.80
  -5   4  -5  661.63   24.70
  -5   4  -5  682.53   25.20
   5   4   5  678.13   25.50
  -5  -4  -5  641.24   24.70
  -5  -4  -5  643.74   24.80
   5   4   6    8.40    2.20
  -5   4  -6    9.70    2.00
  -5   4  -6   14.40    2.00
  -5   4  -6   11.30    1.90
  -5  -4  -6   11.50    2.10
  -5  -4  -6   11.10    2.00
  -5   4  -7  321.77   13.20
   5   4   7  328.77   13.70
  -5   4  -7  334.07   12.90
  -5   4  -7  320.97   13.00
  -5  -4  -7  331.07   13.50
  -5  -4  -7  317.37   12.70
  -5   4  -8   15.50    2.30
   5   4   8   22.50    2.50
  -5   4  -8   16.50    2.10
  -5  -4  -8   18.00    2.10
  -5   4  -9  140.49    6.70
  -5   4  -9  145.99    6.50
   5   4   9  141.89    7.10
  -5   4  -9  151.58    6.60
  -5  -4  -9  143.99    6.20
  -5  -4  -9  152.78    6.80
  -5   4 -10   83.89    4.10
  -5   4 -10   77.19    4.50
   5   4  10   82.09    4.70
  -5   4 -10   86.19    4.30
  -5  -4 -10   84.99    4.20
  -5  -4 -10   84.89    4.20
  -5   4 -11  154.68    6.80
  -5   4 -11  171.58    8.20
   5   4  11  157.18    7.40
  -5  -4 -11  160.78    6.60
  -5  -4 -11  150.68    6.80
  -5   4 -12  421.86   16.50
  -5   4 -12  413.06   15.40
   5   4  12  400.36   16.20
  -5  -4 -12  401.26   15.20
  -5  -4 -12  394.46   15.60
   5   4  13  136.89    6.30
  -5   4 -13  136.29    5.70
  -5   4 -13  140.49    5.70
  -5  -4 -13  134.69    5.70
   5   4  14    1.40    1.00
  -5   4 -14    1.60    0.70
  -5   4 -14    0.50    0.60
  -5  -4 -14    0.50    0.50
  -5   4 -15   18.80    1.50
  -5   4 -15   21.10    1.30
  -5  -4 -15   19.30    1.30
   5   5 -13  198.78    7.50
   5   5 -13  183.48    7.30
  -5  -5  13  185.18    7.30
  -5   5  12   29.70    3.20
   5   5 -12   29.30    2.00
   5   5 -12   29.50    1.80
   5  -5 -12   30.40    1.80
  -5  -5  12   30.20    2.00
  -5   5  11  118.39    5.40
   5   5 -11  119.29    5.00
   5   5 -11  103.89    4.90
   5  -5 -11  110.49    4.80
  -5   5  10   24.70    2.40
   5   5 -10   25.70    1.90
   5   5 -10   29.20    2.20
   5  -5 -10   25.60    1.80
  -5   5   9   94.29    4.90
   5   5  -9   95.09    4.50
   5   5  -9   97.99    4.50
   5  -5  -9   92.09    4.30
  -5   5   8    0.90    0.90
   5   5  -8    2.90    1.00
   5   5  -8    1.90    1.30
   5  -5  -8    1.90    0.80
   5   5  -7    6.70    1.70
   5   5  -7    7.50    1.80
  -5   5   7    9.80    1.70
   5  -5  -7    8.20    1.80
   5   5  -6    7.60    1.70
  -5   5   6    5.80    1.60
   5  -5  -6    8.40    1.60
   5   5  -5   93.59    4.50
  -5   5   5   81.99    4.80
  -5  -5   5   89.49    4.60
   5  -5  -5   92.89    4.30
   5   5  -4    3.10    1.10
  -5  -5   4    3.10    1.10
   5   5  -3    1.20    1.30
  -5   5   3    2.80    1.00
   5  -5  -3    1.20    1.00
  -5  -5   3    3.00    1.00
  -5   5   2    0.60    0.90
   5   5  -2   -2.30    1.50
  -5  -5   2    0.20    0.80
   5  -5  -2    0.10    1.10
  -5   5   1  397.66   16.50
   5  -5  -1  417.96   15.70
  -5  -5   1  419.86   16.10
  -5  -5   1  412.06   16.00
  -5   5   0   26.50    2.40
  -5  -5   0   27.10    3.00
   5  -5   0   23.60    2.80
  -5  -5   0   25.70    2.30
   5   5   1   24.00    2.90
  -5   5  -1   21.40    2.20
  -5  -5  -1   18.20    2.40
  -5  -5  -1   23.50    2.90
  -5   5  -2  304.77   13.30
   5   5   2  323.07   13.30
  -5   5  -2  338.97   12.80
  -5  -5  -2  341.47   12.90
  -5  -5  -2  327.37   12.90
  -5   5  -3   25.60    2.40
  -5   5  -3   27.40    2.30
   5   5   3   22.20    2.70
  -5   5  -3   20.80    2.90
  -5  -5  -3   25.10    2.40
  -5  -5  -3   26.90    2.20
   5   5   4   58.69    3.70
  -5   5  -4   60.49    3.40
  -5   5  -4   56.99    3.60
  -5   5  -4   63.49    3.40
  -5  -5  -4   61.59    3.50
  -5  -5  -4   57.09    3.40
  -5   5  -5   50.29    3.00
  -5   5  -5   46.50    3.10
   5   5   5   39.80    3.20
  -5   5  -5   48.20    3.00
  -5  -5  -5   45.90    2.80
  -5  -5  -5   46.50    3.00
   5   5   6   11.70    2.10
  -5   5  -6    8.40    2.10
  -5   5  -6    8.70    1.70
  -5  -5  -6    5.60    1.70
  -5   5  -7  200.18    8.70
   5   5   7  194.28    9.00
  -5   5  -7  207.98    8.40
  -5   5  -7  218.18    8.50
  -5  -5  -7  206.78    8.30
  -5  -5  -7  209.28    8.40
   5   5   8    4.80    2.00
  -5   5  -8    4.60    1.70
  -5   5  -8    2.70    0.80
  -5   5  -8    8.70    2.80
  -5  -5  -8    2.50    0.70
  -5  -5  -8    4.40    1.50
  -5   5  -9   29.70    1.90
   5   5   9   30.00    2.50
  -5  -5  -9   27.70    2.00
  -5  -5  -9   31.10    1.90
  -5   5 -10    0.80    0.80
  -5   5 -10    0.30    0.60
   5   5  10    1.50    1.00
  -5  -5 -10   -0.10    0.70
  -5  -5 -10   -0.50    0.60
  -5   5 -11    0.70    0.90
  -5   5 -11    1.10    0.60
   5   5  11    2.20    1.00
  -5  -5 -11    1.10    0.60
  -5  -5 -11    1.50    0.70
  -5   5 -12  198.78    7.70
  -5   5 -12  200.08    7.60
  -5  -5 -12  197.88    7.60
   5   6  -9  106.89    4.60
   5  -6  -9  119.89    4.60
  -5  -6   9  120.49    4.70
   5   6  -8   18.10    1.60
   5  -6  -8   21.90    1.50
  -5  -6   8   20.30    1.50
   5   6  -7  195.38    8.10
  -5   6   7  216.18    8.70
   5  -6  -7  218.98    8.10
  -5  -6   7  216.78    8.40
  -5   6   6   -0.50    0.90
   5   6  -6    1.00    1.10
  -5  -6   6    1.20    0.60
   5  -6  -6    1.10    0.80
  -5   6   5  272.47   10.80
   5  -6  -5  268.17   10.20
  -5  -6   5  265.07   10.40
  -5   6   4   36.40    2.60
  -5  -6   4   42.00    2.70
   5  -6  -4   39.20    2.30
  -5   6   3  307.17   12.30
  -5  -6   3  309.17   11.90
   5  -6  -3  304.97   11.60
  -5   6   2  143.19    6.20
   5  -6  -2  120.79    5.90
  -5  -6   2  144.09    5.80
  -5   6   1    2.50    0.90
  -5  -6   1    1.30    0.70
  -5   6   0  209.88    8.60
  -5  -6   0  198.28    8.20
  -5   6  -1    2.10    1.00
  -5  -6  -1    0.80    0.60
  -5   6  -2   79.59    4.10
  -5  -6  -2   79.29    3.70
  -5   6  -3    1.90    1.20
  -5  -6  -3    2.10    0.80
  -5   6  -4   -0.90    1.50
  -5  -6  -4   -0.20    0.70
  -5  -6  -5   41.90    2.20
  -5  -6  -6   15.30    1.20
  -5  -6  -7   40.90    2.00
  -5  -6  -8   10.40    1.10
   6   0 -20    0.30    0.60
   6   0 -20    0.90    0.60
   6   0 -19    1.10    0.70
   6   0 -19    0.00    0.60
   6   0 -18    3.30    0.70
   6   0 -16 1084.69   39.80
   6   0 -16 1099.69   39.80
   6   0 -16 1069.09   39.90
   6   0 -15   -1.20    0.80
   6   0 -15   -0.90    1.70
   6   0 -15    0.20    0.80
   6   0 -14  253.57   10.50
   6   0 -14  251.07   10.20
   6   0 -14  253.57   10.30
   6   0 -13    0.00    0.90
   6   0 -13    1.30    1.60
   6   0 -13   -1.30    0.90
   6   0 -12  131.19    6.00
   6   0 -12  139.49    6.00
   6   0 -12  131.19    6.20
   6   0 -11   -0.20    0.90
   6   0 -11    0.30    1.40
   6   0 -11   -0.60    0.90
   6   0 -10  357.56   13.50
   6   0 -10  326.67   13.30
   6   0 -10  351.16   13.30
   6   0  -9    7.60    2.20
  -6   0   8 1295.87   47.60
   6   0  -7   -0.60    0.80
  -6   0   7    0.70    0.40
   6   0  -6 2306.47   84.99
  -6   0   6 2412.76   85.09
  -6   0   5    0.00    0.30
   6   0  -5   -0.40    0.30
   6   0  -4 2875.91  102.59
  -6   0   4 2841.82  102.49
  -6   0   3    0.40    0.20
   6   0  -3    0.10    0.20
   6   0  -2 2203.58   77.59
  -6   0   2 2112.69   77.49
  -6   0   1    0.40    0.20
   6   0  -1    0.30    0.20
  -6   0   0 3662.73  136.19
   6   0   0 3959.00  136.29
   6   0   1    0.00    0.20
  -6   0  -1   -0.10    0.20
  -6   0  -2  309.37   12.10
   6   0   2  315.27   12.00
  -6   0  -3    0.10    0.70
   6   0   3   -0.10    0.30
  -6   0  -3    0.50    0.20
   6   0   4   43.40    2.60
  -6   0  -4   44.60    2.50
  -6   0  -4   44.40    2.50
   6   0   5    0.40    0.50
  -6   0  -5   -0.20    0.40
  -6   0  -5    1.20    0.70
  -6   0  -6   35.90    2.50
  -6   0  -6   31.80    2.20
  -6   0  -7    0.70    0.70
  -6   0  -8  397.96   15.50
  -6   0  -9    1.10    1.60
  -6   0  -9    0.00    0.70
  -6   0 -10   95.29    5.00
  -6   0 -10  110.89    5.20
  -6   0 -11   -0.60    0.90
  -6   0 -11    0.50    2.50
  -6   0 -12   68.49    4.10
  -6   0 -13    0.00    1.00
  -6   0 -14  920.31   34.70
  -6   0 -15   -0.90    1.20
  -6   0 -16   83.29    6.10
   6   1 -20    8.40    1.50
   6  -1 -20    4.00    1.00
   6  -1 -20    5.90    1.10
   6   1 -19    0.30    0.80
   6   1 -19    0.50    0.70
   6  -1 -19   -1.20    0.80
   6  -1 -19   -1.30    0.60
   6   1 -18    5.50    1.30
   6   1 -18    5.20    1.40
   6  -1 -18    5.10    1.20
   6  -1 -18    5.80    1.50
   6   1 -17    0.20    0.70
   6   1 -17   -0.10    1.30
   6   1 -17    0.50    0.80
   6  -1 -17   -0.50    0.70
   6  -1 -17    0.80    0.70
   6   1 -16    6.70    1.70
   6   1 -16    6.40    2.20
   6  -1 -16    4.90    1.60
   6  -1 -16    5.90    1.60
   6   1 -15   35.80    2.90
   6   1 -15   36.30    2.70
   6   1 -15   39.00    2.50
   6  -1 -15   35.40    2.50
   6  -1 -15   35.80    2.50
   6   1 -14 1076.69   39.40
   6   1 -14 1089.89   39.70
   6   1 -14 1069.59   39.60
   6  -1 -14 1071.59   39.50
   6  -1 -14 1065.49   39.50
   6   1 -13  254.47   10.80
   6   1 -13  273.67   10.60
   6   1 -13  269.77   10.70
   6  -1 -13  254.17   10.50
   6  -1 -13  264.67   10.60
   6   1 -12  248.18   10.70
   6   1 -12  283.27   11.60
   6   1 -12  261.97   11.30
   6  -1 -12  248.18   11.60
   6  -1 -12  233.08   11.30
   6  -1 -12  257.57   10.80
   6   1 -11   -1.00    1.00
   6   1 -11    1.70    1.30
   6   1 -11    1.80    1.60
   6  -1 -11    0.30    0.70
   6  -1 -11    1.40    1.90
   6   1 -10  254.87    9.60
   6   1 -10  246.88    9.70
   6   1 -10  235.18    9.80
   6   1 -10  234.28    9.80
   6  -1 -10  234.58    9.50
   6  -1 -10  220.68    9.90
   6  -1 -10  241.48    9.60
   6   1  -9  285.67   11.40
   6   1  -9  293.57   11.30
   6   1  -9  304.67   11.20
   6  -1  -9  279.77   11.20
   6  -1  -9  290.27   11.20
  -6  -1   9  262.97   11.80
  -6  -1   8   -0.30    0.50
   6   1  -7    0.80    0.50
  -6   1   7   -0.10    0.50
  -6  -1   7    0.70    0.40
  -6   1   6  717.03   25.90
   6   1  -6  670.83   25.60
  -6  -1   6  685.03   25.60
   6   1  -5  120.69    5.20
  -6   1   5  121.59    5.30
   6  -1  -5  111.99    5.30
  -6  -1   5  116.89    5.10
   6   1  -4  184.98    7.30
  -6   1   4  185.48    7.30
   6  -1  -4  167.48    7.30
  -6  -1   4  174.18    7.10
  -6   1   3  781.02   28.60
   6   1  -3  802.72   28.60
  -6  -1   3  766.72   28.40
   6  -1  -3  761.42   28.60
   6   1  -2 4477.05  160.28
  -6   1   2 4477.65  160.28
   6  -1  -2 4424.06  160.28
  -6  -1   2 4556.84  160.38
   6   1  -1 3259.67  112.69
  -6   1   1 3041.90  112.59
   6  -1  -1 3091.69  112.59
  -6  -1   1 3182.38  112.59
  -6   1   0 4529.75  160.18
   6   1   0 4560.44  160.28
   6  -1   0 4623.14  160.28
  -6  -1   0 4219.48  160.28
   6   1   1  300.77   11.60
  -6   1  -1  304.17   11.40
   6  -1   1  301.57   11.40
  -6  -1  -1  288.27   11.40
  -6   1  -2    1.50    0.70
   6   1   2   -0.20    0.30
  -6   1  -2    0.10    0.20
   6  -1   2    0.50    0.30
  -6  -1  -2    0.20    0.30
  -6   1  -3    4.60    1.20
   6   1   3    8.60    1.80
  -6   1  -3    6.40    1.10
  -6  -1  -3    6.50    1.20
   6  -1   3    4.80    1.40
  -6  -1  -3    8.30    1.40
   6   1   4  445.56   18.10
  -6   1  -4  481.75   17.80
  -6   1  -4  482.85   17.80
  -6  -1  -4  475.95   17.90
   6  -1   4  475.05   17.90
  -6  -1  -4  486.55   18.00
  -6   1  -5   77.29    3.80
  -6   1  -5   80.19    3.80
   6  -1   5   71.19    4.00
  -6  -1  -5   79.09    4.00
  -6  -1  -5   77.49    3.80
  -6   1  -6  198.38    8.20
  -6   1  -6  213.18    8.30
  -6  -1  -6  192.48    8.50
   6  -1   6  184.38    8.60
  -6  -1  -6  218.68    8.50
  -6   1  -7  344.17   13.50
  -6  -1  -7  345.37   13.60
  -6   1  -8  505.65   18.70
  -6   1  -8  504.05   19.10
  -6  -1  -8  488.55   19.20
  -6  -1  -8  494.95   18.90
  -6   1  -9   -0.70    2.00
  -6   1  -9    1.30    1.00
  -6   1  -9    1.00    0.70
  -6  -1  -9    0.80    1.30
  -6  -1  -9    0.20    0.80
  -6   1 -10  218.98    9.10
  -6   1 -10  214.58    8.60
  -6  -1 -10  211.78    9.30
  -6  -1 -10  203.68    8.80
  -6   1 -11  697.93   25.90
  -6   1 -11  661.13   25.30
  -6  -1 -11  690.33   26.10
  -6  -1 -11  672.83   25.40
  -6   1 -12  828.32   30.40
  -6   1 -12  782.02   29.60
  -6  -1 -12  770.72   29.70
  -6  -1 -12  832.02   30.70
  -6   1 -13  200.78    8.00
  -6   1 -13  191.98    8.60
  -6  -1 -13  192.68    8.10
  -6  -1 -13  190.08    8.80
  -6   1 -14  201.88    8.50
  -6   1 -14  201.08    9.10
  -6  -1 -14  212.38    9.40
  -6  -1 -14  222.78    8.60
  -6  -1 -15    6.20    2.20
  -6  -1 -15    9.00    2.20
  -6  -1 -16    4.40    1.80
   6   2 -19    8.60    1.40
   6   2 -19    6.50    2.30
   6  -2 -19   10.40    1.10
   6   2 -18    2.30    0.80
   6   2 -18    3.20    0.90
   6  -2 -18    4.00    1.00
   6  -2 -18    4.40    1.20
   6   2 -17  108.29    4.90
   6   2 -17  110.59    4.90
   6  -2 -17  105.19    4.80
   6  -2 -17  108.29    4.90
   6   2 -16   18.90    2.00
   6   2 -16   16.80    2.10
   6   2 -16   15.70    1.90
   6  -2 -16   17.00    1.90
   6  -2 -16   15.70    1.70
   6   2 -15   32.80    2.50
   6   2 -15   32.40    2.60
   6   2 -15   34.30    2.50
   6   2 -15   29.40    3.20
   6  -2 -15   31.70    2.40
   6  -2 -15   33.30    2.40
   6   2 -14    4.60    1.00
   6   2 -14    5.30    1.20
   6   2 -14    7.90    2.10
   6   2 -14    8.70    1.80
   6  -2 -14    7.20    1.70
   6  -2 -14    6.40    1.50
   6   2 -13    9.30    2.10
   6   2 -13    7.70    1.80
   6   2 -13   10.00    2.10
   6   2 -13    5.90    1.90
   6  -2 -13   10.60    2.00
   6  -2 -13    7.60    1.70
   6   2 -12  166.48    7.30
   6   2 -12  175.88    7.60
   6   2 -12  171.18    7.50
   6   2 -12  169.88    7.50
   6  -2 -12  171.48    7.30
   6  -2 -12  172.38    7.30
   6   2 -11  121.09    6.10
   6   2 -11  134.19    6.00
   6   2 -11  125.69    6.10
   6  -2 -11  129.99    5.90
   6  -2 -11  135.99    5.80
   6   2 -10  120.29    5.60
   6   2 -10  126.59    5.70
   6   2 -10  121.39    5.60
   6   2 -10  116.99    5.80
  -6   2  10  113.49    5.90
   6  -2 -10  121.39    5.40
   6  -2 -10  127.29    5.60
   6   2  -9  528.25   20.40
   6   2  -9  543.45   20.20
  -6   2   9  537.65   20.50
   6   2  -9  550.84   20.40
   6   2  -9  548.55   20.40
   6  -2  -9  535.65   20.10
   6  -2  -9  516.65   20.10
   6   2  -8    1.00    1.10
   6   2  -8    0.90    0.90
   6   2  -8    7.10    2.00
  -6   2   8    1.80    1.00
   6   2  -8    1.50    1.40
   6  -2  -8    0.50    1.20
   6  -2  -8    2.20    1.10
   6   2  -7  207.28    8.90
   6   2  -7  216.88    8.90
   6   2  -7  206.18    8.90
   6   2  -7  216.08    8.90
  -6   2   7  223.58    9.00
   6  -2  -7  223.78    9.10
  -6   2   6  255.97   10.70
  -6   2   6  263.47   10.30
  -6  -2   6  245.18   10.10
   6   2  -5  173.28    7.70
  -6   2   5  185.58    7.80
  -6   2   5  180.88    7.50
  -6  -2   5  181.08    7.30
  -6   2   4  270.17   10.70
  -6   2   4  263.37   10.50
   6   2  -4  275.67   10.50
  -6  -2   4  268.97   10.30
   6  -2  -4  247.68   10.70
   6   2  -3  803.82   29.30
  -6   2   3  806.32   29.40
  -6   2   3  820.12   29.50
  -6  -2   3  800.12   29.20
   6  -2  -3  758.72   29.50
  -6   2   2    5.90    1.30
  -6   2   2    4.70    1.40
  -6  -2   2    5.90    1.40
   6  -2  -2    3.20    0.60
   6   2  -1  527.25   19.50
  -6   2   1  522.15   19.50
  -6   2   1  508.35   19.40
   6  -2  -1  492.15   19.40
  -6  -2   1  549.74   19.50
  -6   2   0  153.28    6.00
   6   2   0  141.29    6.30
  -6   2   0  145.79    6.10
  -6  -2   0  144.19    6.10
   6  -2   0  135.69    6.00
  -6   2  -1 2003.30   71.99
  -6   2  -1 1979.70   72.19
   6   2   1 2036.40   72.49
   6  -2   1 1958.50   71.99
  -6  -2  -1 1985.30   72.29
  -6  -2  -1 2059.29   72.39
  -6   2  -2  939.91   33.80
  -6   2  -2  952.20   33.50
   6   2   2  885.91   34.10
  -6  -2  -2  928.61   33.90
  -6  -2  -2  928.91   33.90
   6  -2   2  883.31   33.50
  -6   2  -3    4.30    1.20
  -6   2  -3    5.20    1.60
   6  -2   3    2.30    0.50
  -6  -2  -3    1.50    0.50
  -6  -2  -3    4.30    1.60
  -6   2  -4  119.69    5.30
  -6   2  -4  132.89    5.60
  -6  -2  -4  119.69    5.70
  -6  -2  -4  126.09    5.90
  -6   2  -5   86.29    4.40
  -6   2  -5   87.69    5.20
  -6   2  -5   86.99    4.20
  -6  -2  -5   90.49    4.60
  -6  -2  -5   83.59    4.80
  -6   2  -6 1311.07   46.40
  -6   2  -6 1265.47   46.70
  -6   2  -6 1231.48   46.40
  -6  -2  -6 1255.97   46.50
  -6  -2  -6 1313.07   47.00
  -6   2  -7  176.98    7.60
  -6   2  -7  174.08    7.50
  -6   2  -7  178.18    7.40
  -6  -2  -7  179.98    7.90
  -6  -2  -7  175.58    7.60
  -6   2  -8  448.56   17.30
  -6   2  -8  462.65   17.50
  -6   2  -8  465.05   17.20
  -6  -2  -8  427.26   17.80
  -6  -2  -8  451.95   17.30
  -6   2  -9    1.50    1.30
  -6   2  -9   -0.40    0.90
  -6   2  -9    0.40    0.90
  -6  -2  -9   -0.40    0.90
  -6  -2  -9   -0.20    0.80
  -6   2 -10  539.75   20.90
  -6   2 -10  546.65   20.90
  -6   2 -10  588.44   21.50
  -6  -2 -10  532.55   22.20
  -6  -2 -10  562.24   21.00
  -6   2 -11   88.59    4.40
  -6   2 -11   82.19    4.50
  -6   2 -11   92.99    4.80
  -6  -2 -11   93.99    4.60
  -6  -2 -11   92.69    5.40
  -6   2 -12  355.26   14.30
  -6   2 -12  352.36   13.80
  -6   2 -12  357.16   13.80
  -6  -2 -12  360.06   13.90
  -6  -2 -12  346.07   14.80
  -6   2 -13  104.29    4.80
  -6   2 -13  104.19    5.30
  -6   2 -13  106.59    5.00
  -6  -2 -13  107.79    4.90
  -6  -2 -13  102.29    5.60
  -6   2 -14  319.87   12.60
  -6   2 -14  343.77   12.60
  -6   2 -14  316.67   13.10
  -6  -2 -14  316.67   13.40
  -6  -2 -14  325.27   13.80
  -6   2 -15   10.10    1.50
  -6  -2 -15    6.50    1.60
  -6   2 -16    9.00    1.60
  -6  -2 -16    9.70    1.60
  -6  -2 -17    1.20    0.80
   6  -3 -18    6.40    1.00
   6   3 -17    4.70    1.30
   6   3 -17    6.80    1.30
   6   3 -17    5.50    1.70
   6  -3 -17    3.30    1.10
   6  -3 -17    5.30    1.10
   6   3 -16  126.29    5.30
   6   3 -16  123.59    5.60
   6   3 -16  125.29    5.50
   6  -3 -16  139.29    5.90
   6  -3 -16  129.89    5.80
   6   3 -15   19.50    1.70
   6   3 -15   11.90    1.70
   6   3 -15   15.90    1.80
   6  -3 -15   14.60    1.60
   6  -3 -15   14.40    1.50
   6   3 -14  203.18    9.10
   6   3 -14  232.58    9.50
   6  -3 -14  233.08    9.10
   6   3 -13 1153.98   42.20
   6   3 -13 1123.29   41.90
   6   3 -13 1144.09   42.10
   6  -3 -13 1159.98   41.80
   6  -3 -13 1129.79   41.70
  -6   3  12   29.40    3.50
   6   3 -12   27.00    2.40
   6   3 -12   30.30    3.00
   6   3 -12   31.70    2.70
   6  -3 -12   30.90    3.10
   6  -3 -12   31.20    2.40
   6   3 -11  697.63   26.00
   6   3 -11  679.43   25.90
  -6   3  11  727.33   26.50
   6   3 -11  690.43   26.10
   6  -3 -11  667.13   25.70
   6  -3 -11  671.93   25.60
   6   3 -10   31.30    2.50
   6   3 -10   27.50    2.70
   6   3 -10   28.60    2.70
  -6   3  10   29.90    2.90
   6  -3 -10   31.20    2.40
   6  -3 -10   27.70    2.60
   6   3  -9    8.40    2.30
  -6   3   9   16.00    2.20
   6   3  -9   13.10    1.90
   6   3  -9   14.60    2.20
   6  -3  -9   14.10    1.90
   6  -3  -9   13.80    3.90
   6   3  -8   67.99    4.30
   6   3  -8   64.19    5.20
  -6   3   8   74.59    4.10
   6   3  -8   69.29    4.10
   6  -3  -8   66.69    4.10
   6  -3  -8   73.19    3.80
   6   3  -7   82.79    4.30
   6   3  -7   78.69    4.30
  -6   3   7   79.09    4.20
   6   3  -7   73.99    4.00
   6  -3  -7   63.89    4.70
   6  -3  -7   78.09    3.90
   6   3  -6    2.90    1.50
   6   3  -6    6.60    2.10
  -6   3   6    4.30    1.70
   6   3  -6    4.50    1.20
   6  -3  -6    4.70    1.10
   6   3  -5    0.30    1.10
   6   3  -5    0.80    1.80
  -6   3   5    0.70    0.90
   6   3  -5   -0.70    1.00
  -6   3   4   22.80    2.10
   6   3  -4   19.10    2.40
   6   3  -4   21.40    4.10
   6   3  -4   24.80    2.40
   6   3  -3  546.05   20.70
  -6   3   3  570.64   20.90
   6   3  -3  546.45   20.70
  -6  -3   3  521.55   20.70
  -6   3   2  584.04   21.40
   6   3  -2  551.04   21.10
  -6  -3   2  538.75   21.10
  -6   3   1   73.19    4.40
  -6   3   1   79.49    4.00
   6   3  -1   83.19    5.00
  -6  -3   1   85.79    4.50
   6   3   0  539.85   21.20
  -6   3   0  584.54   21.30
  -6   3   0  559.34   21.00
  -6  -3   0  556.64   21.20
  -6   3  -1  119.39    5.60
  -6   3  -1  127.39    5.60
  -6  -3  -1  115.89    5.70
  -6   3  -2   15.00    1.70
  -6   3  -2    8.90    1.70
  -6   3  -2   12.50    2.20
  -6  -3  -2   14.30    2.50
  -6  -3  -2   12.80    2.50
  -6   3  -3   33.90    2.50
  -6   3  -3   35.20    2.50
  -6   3  -3   34.10    2.70
  -6  -3  -3   34.00    2.90
  -6  -3  -3   31.70    3.00
  -6   3  -4  289.17   11.70
  -6   3  -4  293.77   11.50
  -6   3  -4  292.47   11.40
  -6  -3  -4  280.77   11.50
  -6  -3  -4  290.07   11.60
  -6   3  -5  703.03   25.20
  -6   3  -5  660.63   25.50
  -6   3  -5  682.83   25.30
  -6  -3  -5  661.43   25.20
  -6  -3  -5  674.63   25.40
  -6   3  -6   10.50    1.80
  -6   3  -6   12.40    1.80
  -6   3  -6   14.70    2.10
  -6  -3  -6   12.10    2.60
  -6  -3  -6   15.40    2.10
  -6   3  -7  346.07   13.50
  -6   3  -7  344.27   13.60
  -6   3  -7  369.06   14.00
  -6  -3  -7  323.57   13.40
  -6  -3  -7  346.17   13.70
  -6   3  -8  286.97   11.60
  -6   3  -8  300.97   12.00
  -6   3  -8  290.77   11.60
  -6  -3  -8  277.47   11.40
  -6  -3  -8  290.27   11.70
  -6   3  -9  158.28    6.80
  -6   3  -9  163.48    7.10
  -6   3  -9  149.88    6.80
  -6  -3  -9  154.38    6.90
  -6  -3  -9  143.19    6.60
  -6   3 -10  291.37   12.10
  -6   3 -10  294.47   11.80
  -6   3 -10  303.37   12.00
  -6  -3 -10  299.67   11.90
  -6  -3 -10  286.87   11.60
  -6   3 -11  131.69    5.80
  -6   3 -11  131.39    5.80
  -6   3 -11  121.79    6.10
  -6  -3 -11  130.39    5.90
  -6   3 -12   86.99    4.20
  -6   3 -12   76.89    4.60
  -6   3 -12   86.09    4.10
  -6  -3 -12   90.09    4.30
  -6   3 -13   43.80    4.40
  -6   3 -13   45.10    2.60
  -6   3 -13   47.00    2.70
  -6  -3 -13   42.80    2.70
  -6   3 -14   -0.10    1.00
  -6   3 -14    0.10    0.70
  -6  -3 -14    0.70    0.70
  -6   3 -15    3.50    1.00
  -6  -3 -15    0.90    0.60
  -6   3 -16    0.20    0.80
  -6  -3 -16    0.50    0.60
   6   4 -16   57.09    2.50
   6   4 -16   60.99    2.70
   6  -4 -16   59.99    2.60
   6  -4 -16   47.70    2.60
   6   4 -15   51.89    2.50
   6   4 -15   51.59    2.60
   6  -4 -15   50.79    2.50
   6  -4 -15   48.10    2.60
   6   4 -14   68.29    3.40
   6   4 -14   65.69    3.20
   6  -4 -14   64.99    3.10
   6  -4 -14   64.59    3.10
   6   4 -13    2.10    0.90
   6   4 -13    1.80    0.70
   6  -4 -13    2.90    0.90
   6  -4 -13    4.00    1.20
  -6   4  12    0.70    1.30
   6   4 -12    0.00    0.80
   6   4 -12   -1.20    0.90
   6  -4 -12   -0.40    0.90
   6  -4 -12    0.20    0.80
  -6   4  11   36.20    3.00
   6   4 -11   35.80    2.60
   6   4 -11   35.40    2.60
   6   4 -11   36.00    2.60
   6  -4 -11   37.20    2.50
   6  -4 -11   33.20    4.00
  -6   4  10   35.20    2.90
   6   4 -10   36.50    2.80
   6   4 -10   33.10    2.60
   6   4 -10   38.10    2.70
   6  -4 -10   37.20    2.50
   6  -4 -10   37.60    3.00
  -6   4   9  302.97   12.90
   6   4  -9  303.87   12.60
   6   4  -9  330.37   12.70
   6   4  -9  310.27   12.60
   6  -4  -9  317.97   12.30
  -6   4   8  192.58    8.80
   6   4  -8  198.48    8.40
   6   4  -8  198.48    8.50
   6  -4  -8  190.68    8.10
   6   4  -7  598.44   23.00
   6   4  -7  615.84   23.00
  -6   4   7  636.34   23.90
   6  -4  -7  606.64   22.70
  -6  -4   7  566.24   22.90
   6   4  -6   80.79    4.20
   6   4  -6   75.69    4.60
  -6   4   6   80.19    4.50
  -6  -4   6   67.69    4.50
   6  -4  -6   78.39    3.90
  -6   4   5  422.86   16.80
   6   4  -5  405.06   16.40
   6   4  -5  431.26   16.40
   6  -4  -5  419.56   16.00
  -6  -4   5  418.06   16.40
  -6   4   4  835.42   31.10
   6   4  -4  828.92   30.60
   6  -4  -4  808.02   30.20
  -6  -4   4  806.52   30.50
   6   4  -3  168.88    7.30
  -6   4   3  160.28    7.50
   6  -4  -3  162.58    7.30
  -6   4   2   93.29    4.80
   6   4  -2   96.59    4.90
  -6  -4   2   85.49    5.60
   6  -4  -2   84.49    4.70
   6   4  -1   49.00    3.50
  -6   4   1   45.60    3.00
  -6  -4   1   35.50    4.30
  -6   4   0   82.29    4.40
   6   4   0   79.69    4.80
   6   4   0   76.79    4.80
  -6  -4   0   77.49    4.20
   6   4   1  922.71   33.30
  -6   4  -1  892.51   33.40
  -6   4  -1  883.21   32.80
  -6  -4  -1  871.31   33.00
  -6  -4  -1  874.21   33.00
  -6   4  -2   43.00    3.00
  -6   4  -2   45.80    3.00
  -6   4  -2   38.40    3.60
   6   4   2   42.40    3.20
  -6  -4  -2   42.60    3.10
  -6  -4  -2   39.40    2.90
  -6   4  -3  104.89    5.30
  -6   4  -3  100.19    4.90
  -6   4  -3  103.89    5.00
   6   4   3  110.39    5.40
  -6  -4  -3   96.99    4.90
  -6  -4  -3  100.39    5.10
  -6   4  -4   57.59    3.30
   6   4   4   61.49    3.60
  -6   4  -4   52.79    3.40
  -6   4  -4   58.19    3.60
  -6  -4  -4   56.59    3.50
  -6  -4  -4   55.59    3.40
  -6   4  -5  176.98    7.70
   6   4   5  184.78    8.30
  -6   4  -5  183.48    8.10
  -6   4  -5  178.18    7.60
  -6  -4  -5  178.48    7.70
  -6  -4  -5  168.18    7.60
  -6   4  -6   17.80    2.20
  -6   4  -6   21.40    2.30
  -6   4  -6   24.70    2.10
  -6  -4  -6   19.00    2.20
  -6  -4  -6   15.90    2.60
  -6   4  -7   92.59    4.90
  -6   4  -7   88.89    5.20
  -6   4  -7   94.09    4.50
  -6  -4  -7   99.49    4.80
  -6  -4  -7   92.69    4.50
  -6   4  -8   21.10    2.40
  -6   4  -8   24.60    2.20
  -6   4  -8   26.80    2.10
  -6  -4  -8   27.00    2.20
  -6  -4  -8   30.60    2.30
  -6   4  -9  191.38    8.50
  -6   4  -9  197.58    8.70
   6   4   9  202.08    9.20
  -6   4  -9  205.88    8.50
  -6  -4  -9  213.48    8.80
  -6  -4  -9  205.98    8.20
  -6   4 -10    7.40    1.80
  -6   4 -10    7.60    2.70
  -6   4 -10    6.10    1.40
  -6  -4 -10   10.60    1.80
  -6  -4 -10    6.00    2.10
  -6   4 -11   61.59    3.20
  -6   4 -11   57.89    3.20
   6   4  11   68.99    4.00
  -6   4 -11   58.89    4.20
  -6  -4 -11   63.59    3.40
  -6  -4 -11   57.89    3.20
  -6   4 -12    0.10    0.60
  -6   4 -12    1.40    0.80
  -6  -4 -12    0.80    0.60
  -6   4 -13  131.59    5.40
   6   4  13  125.29    5.90
  -6   4 -13  123.09    5.30
  -6  -4 -13  140.19    5.70
  -6   4 -14   44.70    2.20
  -6   4 -14   42.20    2.10
   6   4  14   40.40    2.90
  -6  -4 -14   43.10    2.20
   6   5 -13    0.80    0.50
   6   5 -13    0.20    0.70
  -6  -5  13   -0.50    0.70
   6  -5 -13    0.80    0.50
   6   5 -12    3.70    0.90
   6   5 -12    4.60    1.40
   6  -5 -12    5.00    1.00
  -6   5  11   -0.50    1.30
   6   5 -11    1.40    0.90
   6   5 -11    0.60    0.60
   6  -5 -11    0.00    0.60
   6   5 -10   86.59    4.00
  -6   5  10   75.59    4.20
   6   5 -10   83.59    4.00
   6  -5 -10   78.99    3.70
   6   5  -9  294.77   11.90
   6   5  -9  305.67   11.90
  -6   5   9  307.17   12.30
   6  -5  -9  308.57   11.70
   6   5  -8   37.60    2.40
   6   5  -8   34.40    2.70
  -6   5   8   32.10    2.70
   6  -5  -8   36.00    2.30
   6   5  -7    0.80    1.60
   6   5  -7    0.90    0.90
   6  -5  -7    1.80    0.90
  -6   5   6   77.69    4.70
   6   5  -6   87.79    4.40
   6  -5  -6   92.29    4.60
  -6   5   5   15.20    2.00
   6   5  -5   20.00    2.30
   6  -5  -5   18.40    2.00
  -6  -5   5   19.10    2.10
  -6   5   4    5.70    1.60
   6   5  -4    3.10    1.20
   6  -5  -4    7.70    1.80
  -6  -5   4    3.00    0.90
  -6   5   3   35.50    2.70
   6   5  -3   35.50    2.80
   6  -5  -3   33.20    2.70
  -6  -5   3   37.80    2.70
  -6  -5   3   27.80    4.00
  -6   5   2   15.90    2.00
   6   5  -2   18.00    2.70
  -6  -5   2   15.20    3.10
   6  -5  -2   21.50    2.50
  -6  -5   2   19.00    2.00
  -6   5   1  146.89    7.10
  -6  -5   1  157.28    7.10
  -6  -5   1  161.18    7.00
  -6   5   0    0.20    0.90
  -6  -5   0    0.30    1.10
  -6  -5   0   -0.10    0.80
  -6   5  -1   43.50    3.10
  -6  -5  -1   47.50    3.20
  -6  -5  -1   43.00    2.80
   6   5   2  135.19    6.70
  -6   5  -2  137.99    6.60
  -6  -5  -2  148.69    6.40
  -6   5  -3    7.60    1.80
  -6   5  -3    6.90    1.90
   6   5   3    5.70    1.40
  -6   5  -3    9.00    1.70
  -6  -5  -3    5.00    1.10
  -6  -5  -3    6.40    1.60
  -6   5  -4   71.69    3.70
   6   5   4   62.29    4.00
  -6   5  -4   61.99    3.80
  -6  -5  -4   68.69    3.70
  -6  -5  -4   66.09    3.50
  -6   5  -5   36.40    3.70
   6   5   5   25.00    2.70
  -6   5  -5   29.10    2.30
  -6   5  -5   31.50    2.40
  -6   5  -6    1.60    1.10
  -6   5  -6    4.40    1.50
  -6   5  -6    3.30    1.00
   6   5   6    3.80    1.20
  -6  -5  -6    4.40    1.40
  -6  -5  -6    2.50    0.90
  -6   5  -7  128.59    5.50
   6   5   7  128.09    6.00
  -6   5  -7  121.09    5.40
  -6   5  -7  124.09    6.20
  -6  -5  -7  118.79    5.30
  -6  -5  -7  128.09    5.50
   6   5   8    0.40    1.10
  -6   5  -8   -0.40    0.70
  -6   5  -8   -0.70    0.80
  -6   5  -8   -2.00    1.50
  -6  -5  -8   -0.20    0.70
  -6  -5  -8   -0.20    0.70
  -6   5  -9   88.79    4.00
  -6   5  -9   93.59    4.10
   6   5   9   93.19    4.60
  -6  -5  -9   85.49    3.90
  -6  -5  -9   87.39    4.00
   6   5  10    5.20    2.00
  -6   5 -10    3.10    1.10
  -6   5 -10    3.70    1.00
  -6  -5 -10    2.10    0.80
  -6  -5 -10    3.40    1.10
  -6   5 -11   86.99    3.70
  -6   5 -11   83.29    3.70
  -6  -5 -11   89.29    3.70
  -6   5 -12    7.50    0.90
  -6  -5 -12   10.50    1.10
   6   6  -8   59.89    2.90
   6  -6  -8   61.79    3.00
  -6  -6   8   65.99    2.90
  -6   6   7  102.69    5.10
  -6  -6   7  120.69    4.90
   6  -6  -7  107.89    4.50
   6   6  -6    1.80    1.40
  -6   6   6   -0.60    1.00
  -6  -6   6    0.60    0.60
   6  -6  -6    0.40    1.00
  -6   6   5   93.89    4.40
   6  -6  -5   80.99    4.30
  -6  -6   5   90.89    4.00
  -6   6   4   16.60    1.90
  -6  -6   4   19.50    2.20
  -6   6   3   74.19    3.80
  -6  -6   3   72.89    3.50
  -6   6   2   36.20    2.40
  -6  -6   2   33.90    2.10
  -6   6   1   98.29    4.70
  -6  -6   1   95.39    4.30
  -6   6   0   15.70    1.90
  -6  -6   0   16.40    1.50
  -6   6  -1  245.78   10.10
  -6  -6  -1  252.77   10.40
  -6   6  -2   14.30    2.00
  -6   6  -3   19.30    2.30
  -6  -6  -3   23.90    1.60
  -6  -6  -4   17.60    1.40
  -6  -6  -5   19.50    1.40
  -6  -6  -6   56.49    2.50
  -6  -6  -7   15.00    1.30
   7   0 -20    0.50    0.60
   7   0 -20    0.70    0.60
   7   0 -19   -0.40    0.60
   7   0 -19   -0.30    0.70
   7   0 -18    4.10    1.20
   7   0 -18    5.40    1.20
   7   0 -17   -1.40    0.70
   7   0 -17   -1.00    0.70
   7   0 -16  390.16   15.30
   7   0 -16  397.26   15.20
   7   0 -15    0.70    0.80
   7   0 -15    0.70    0.80
   7   0 -15   -1.00    1.50
   7   0 -14   -0.60    0.90
   7   0 -14   -1.40    0.80
   7   0 -14    1.40    1.50
   7   0 -13   -0.70    0.80
   7   0 -13   -1.40    0.80
   7   0 -13   -0.20    1.50
   7   0 -12   32.50    2.80
   7   0 -12   30.00    2.80
   7   0 -12   25.60    3.00
   7   0 -11    0.40    1.20
   7   0 -11    1.10    0.90
   7   0 -11    1.00    0.90
   7   0 -10  408.46   16.00
   7   0 -10  409.86   15.90
   7   0 -10  431.36   15.90
   7   0  -9    0.00    1.40
   7   0  -9   -0.60    1.00
   7   0  -9   -0.70    0.90
  -7   0   8  628.94   24.10
  -7   0   7    1.10    0.50
  -7   0   6 3955.30  141.99
   7   0  -5   -0.10    0.50
  -7   0   5    0.30    0.30
   7   0  -4    7.80    1.50
  -7   0   4    5.40    1.30
  -7   0   3    0.50    0.30
   7   0  -3    0.20    0.30
  -7   0   1   -0.20    0.20
   7   0  -1   -0.10    0.30
  -7   0   0 1348.67   49.80
   7   0   0 1397.06   49.80
   7   0   1   -0.30    0.30
  -7   0  -1    0.20    0.20
  -7   0  -2  709.53   26.10
  -7   0  -2  735.43   26.20
   7   0   2  684.03   26.30
   7   0   3    0.10    0.40
  -7   0  -3   -0.10    0.70
  -7   0  -3   -0.10    0.30
  -7   0  -4  280.07   10.80
   7   0   4  256.67   11.10
  -7   0  -4  287.07   10.90
  -7   0  -5   -0.40    0.50
  -7   0  -5    0.60    0.60
  -7   0  -6   21.10    1.80
  -7   0  -6   24.60    2.70
  -7   0  -7    0.00    0.60
  -7   0  -8  505.55   19.50
  -7   0  -8  540.25   20.10
  -7   0  -9   -0.90    0.80
  -7   0  -9    0.20    1.40
  -7   0 -10  171.08    7.40
  -7   0 -10  184.28    8.00
  -7   0 -11   -0.60    1.00
  -7   0 -11   -0.10    1.50
  -7   0 -12  112.09    5.70
  -7   0 -14  777.82   29.60
  -7   0 -15    0.10    1.20
  -7   0 -16  120.89    5.90
   7   1 -20    0.80    0.70
   7  -1 -20    1.40    0.60
   7   1 -19   14.80    1.40
   7   1 -19   10.90    1.50
   7  -1 -19   12.70    1.40
   7  -1 -19   14.70    1.30
   7   1 -18    0.80    0.70
   7   1 -18    1.30    1.20
   7   1 -18    0.20    0.70
   7  -1 -18    0.80    0.60
   7   1 -17   80.49    4.00
   7   1 -17   80.39    4.00
   7   1 -17   81.19    3.80
   7  -1 -17   81.09    3.80
   7  -1 -17   75.69    3.80
   7   1 -16   80.99    4.20
   7   1 -16   82.89    4.30
   7  -1 -16   93.39    5.80
   7  -1 -16   77.79    4.20
   7   1 -15   63.79    3.40
   7   1 -15   63.79    3.70
   7   1 -15   62.89    3.60
   7  -1 -15   65.79    3.50
   7  -1 -15   64.29    3.70
   7   1 -14  369.46   14.70
   7   1 -14  374.36   14.40
   7   1 -14  378.96   14.60
   7  -1 -14  362.66   14.50
   7  -1 -14  370.06   14.50
   7   1 -13  247.58   10.20
   7   1 -13  242.98    9.90
   7  -1 -13  245.68   10.00
   7  -1 -13  241.38   10.30
   7  -1 -13  250.17   10.00
   7   1 -12  154.28    6.70
   7   1 -12  147.09    7.10
   7   1 -12  147.59    6.50
   7   1 -12  154.58    6.90
   7  -1 -12  162.28    7.40
   7  -1 -12  148.59    6.60
   7  -1 -12  150.58    6.60
   7   1 -11   52.39    3.20
   7   1 -11   53.39    3.40
   7   1 -11   55.69    3.20
   7   1 -11   52.89    3.60
   7  -1 -11   51.59    3.00
   7  -1 -11   49.50    3.80
   7  -1 -11   51.09    3.10
   7   1 -10  595.24   22.70
   7   1 -10  635.94   22.90
   7   1 -10  592.94   22.90
   7   1 -10  601.34   23.00
   7  -1 -10  639.54   22.80
   7  -1 -10  574.04   22.80
   7  -1 -10  632.44   22.80
   7   1  -9   40.30    2.90
   7   1  -9   43.50    2.80
   7   1  -9   39.60    2.90
   7   1  -9   41.00    3.30
   7  -1  -9   42.20    2.80
   7  -1  -9   39.80    2.80
  -7  -1   9   37.70    5.40
   7   1  -8   -1.40    1.00
   7   1  -8    0.50    1.10
   7   1  -8    1.70    0.90
   7  -1  -8    3.90    2.30
  -7  -1   8   -0.40    0.80
  -7   1   7   68.59    4.00
  -7  -1   7   63.69    3.90
  -7   1   6 1038.70   36.80
   7   1  -6  957.40   36.60
  -7  -1   6  979.20   36.50
  -7   1   5 1133.69   39.20
   7   1  -5 1026.10   38.90
  -7  -1   5 1026.60   38.80
  -7   1   4  318.97   12.20
   7   1  -4  314.07   12.20
  -7  -1   4  324.87   12.10
   7  -1  -4  288.57   12.20
   7   1  -3    0.00    0.30
  -7  -1   3    0.30    0.30
   7  -1  -3    0.60    0.40
  -7   1   2 3876.81  138.89
   7   1  -2 4014.50  138.99
  -7  -1   2 3872.81  138.89
   7  -1  -2 3749.62  138.89
  -7   1   1  583.04   21.30
   7   1  -1  586.74   21.30
   7  -1  -1  543.65   21.10
  -7  -1   1  555.44   21.10
  -7   1   0  340.47   15.10
   7   1   0  398.96   14.80
  -7   1   0  380.16   14.60
  -7  -1   0  422.96   14.80
   7  -1   0  387.36   14.70
  -7   1  -1  639.34   24.00
   7   1   1  647.14   24.30
   7  -1   1  658.33   24.20
  -7  -1  -1  657.63   24.10
   7   1   2  696.73   26.70
  -7   1  -2  744.23   26.50
  -7   1  -2  689.73   26.30
  -7  -1  -2  708.53   26.40
   7  -1   2  708.53   26.50
  -7  -1  -2  742.23   26.60
  -7   1  -3  148.59    6.10
  -7   1  -3  149.79    6.20
  -7  -1  -3  153.38    6.40
  -7  -1  -3  139.59    6.20
   7  -1   3  140.19    6.30
  -7   1  -4  418.16   15.70
  -7   1  -4  429.16   15.70
   7  -1   4  383.96   15.80
  -7  -1  -4  408.46   15.70
  -7  -1  -4  416.76   16.00
  -7   1  -5   76.19    3.80
  -7   1  -5   80.89    4.10
  -7  -1  -5   78.39    4.30
  -7  -1  -5   80.69    3.90
   7  -1   5   68.69    4.80
  -7   1  -6  139.49    6.30
  -7   1  -6  133.79    5.90
  -7   1  -6  127.29    6.20
  -7  -1  -6  131.79    6.00
  -7   1  -7   31.60    2.30
  -7   1  -7   29.20    2.30
  -7  -1  -7   30.30    2.30
  -7  -1  -7   28.40    3.50
  -7   1  -8  374.66   14.20
  -7   1  -8  369.86   13.80
  -7   1  -8  321.57   14.00
  -7  -1  -8  355.76   13.90
  -7  -1  -8  364.16   14.30
  -7   1  -9    8.70    1.60
  -7   1  -9   12.40    3.40
  -7   1  -9    8.10    1.60
  -7  -1  -9    4.80    1.70
  -7  -1  -9    4.80    1.40
  -7   1 -10    9.90    1.80
  -7  -1 -10    9.40    1.60
  -7   1 -11  172.68    7.60
  -7   1 -11  163.68    7.00
  -7  -1 -11  171.28    7.80
  -7  -1 -11  159.68    7.20
  -7   1 -12   72.59    4.10
  -7   1 -12   73.19    3.70
  -7  -1 -12   74.09    4.00
  -7  -1 -12   64.59    4.20
  -7   1 -13  301.57   11.50
  -7   1 -13  283.97   12.20
  -7  -1 -13  306.77   11.60
  -7  -1 -13  286.27   12.40
  -7   1 -14  316.87   13.70
  -7   1 -14  345.67   13.80
  -7  -1 -14  356.26   13.40
  -7  -1 -14  336.07   14.00
  -7   1 -15   39.60    3.10
  -7  -1 -15   41.00    3.10
  -7   1 -16   44.90    3.80
  -7  -1 -16   41.60    3.00
   7   2 -19   41.20    2.10
   7  -2 -19   39.40    1.90
   7  -2 -19   37.30    2.00
   7   2 -18   53.09    2.60
   7   2 -18   47.90    2.60
   7  -2 -18   49.70    2.50
   7  -2 -18   42.30    2.30
   7   2 -17   25.00    1.80
   7   2 -17   21.00    1.80
   7  -2 -17   19.00    1.60
   7  -2 -17   21.50    1.70
   7   2 -16  630.84   23.30
   7   2 -16  616.84   23.20
   7   2 -16  602.44   22.90
   7  -2 -16  628.64   23.10
   7  -2 -16  618.74   23.10
   7   2 -15    5.60    1.60
   7   2 -15    7.90    2.20
   7   2 -15   13.50    2.00
   7  -2 -15   10.20    2.20
   7  -2 -15    9.60    1.80
   7   2 -14   84.19    4.50
   7   2 -14   89.69    4.60
   7   2 -14   93.29    4.40
   7   2 -14   93.49    4.70
   7  -2 -14   94.79    4.50
   7  -2 -14   91.69    4.40
   7   2 -13   70.79    4.10
   7   2 -13   75.29    4.00
   7   2 -13   77.19    4.30
   7   2 -13   79.99    4.20
   7  -2 -13   80.49    4.00
   7  -2 -13   79.49    4.00
   7   2 -12  457.75   17.80
   7   2 -12  421.26   16.40
   7   2 -12  421.76   16.30
   7   2 -12  412.76   16.50
   7  -2 -12  413.26   16.30
   7  -2 -12  418.36   16.30
   7   2 -11   19.30    2.10
   7   2 -11   14.80    2.40
   7   2 -11   19.80    2.20
   7   2 -11   22.40    2.20
   7  -2 -11   20.90    2.10
   7  -2 -11   18.40    2.00
   7   2 -10   39.10    2.90
   7   2 -10   36.40    2.70
   7   2 -10   34.60    2.60
   7   2 -10   35.30    2.70
   7  -2 -10   35.90    2.70
   7  -2 -10   34.60    2.60
   7   2  -9  872.41   32.30
   7   2  -9  880.31   32.30
  -7   2   9  877.01   32.40
   7   2  -9  882.31   32.30
   7   2  -9  896.11   32.20
   7  -2  -9  884.41   32.10
   7  -2  -9  815.42   32.10
   7  -2  -9  863.81   32.00
   7   2  -8   10.00    2.00
   7   2  -8   14.40    2.40
   7   2  -8    8.50    2.00
   7   2  -8    9.70    2.00
  -7   2   8    8.20    2.40
   7  -2  -8   11.30    2.10
   7  -2  -8    7.40    2.60
   7  -2  -8   15.70    3.10
  -7   2   7  179.98    7.60
   7   2  -7  178.18    7.50
   7   2  -7  173.38    7.30
   7   2  -7  175.48    7.60
   7   2  -7  180.18    7.50
   7  -2  -7  177.18    8.00
   7  -2  -7  162.78    7.30
  -7   2   6   23.80    2.30
   7   2  -6   27.50    2.60
   7   2  -6   21.20    2.60
   7   2  -6   19.70    2.90
   7   2  -6   24.00    2.50
  -7   2   5   22.80    2.10
  -7  -2   5   26.90    2.50
   7   2  -4  118.59    6.10
  -7   2   4  127.99    5.50
  -7   2   4  117.39    5.80
  -7  -2   4  131.19    5.60
  -7   2   3   77.09    3.70
   7   2  -3   68.59    4.10
  -7   2   3   78.49    4.00
  -7  -2   3   76.39    4.00
  -7   2   2   93.49    4.20
  -7   2   2   91.89    4.50
   7   2  -2   87.99    4.60
  -7  -2   2   93.09    4.30
   7  -2  -2   84.19    4.50
  -7   2   1  197.78    7.90
  -7   2   1  200.58    7.90
   7   2  -1  191.18    8.20
  -7  -2   1  197.38    8.00
   7  -2  -1  172.78    7.90
  -7   2   0 1165.38   40.70
  -7   2   0 1169.18   40.70
   7   2   0 1067.79   41.00
   7  -2   0  987.30   40.60
  -7  -2   0 1120.89   40.80
  -7  -2   0 1175.88   40.90
  -7   2  -1 1173.88   42.70
  -7   2  -1 1187.28   42.60
  -7  -2  -1 1205.48   42.90
  -7  -2  -1 1180.28   42.80
   7  -2   1 1103.29   42.60
  -7   2  -2  546.65   20.10
  -7  -2  -2  545.25   20.30
  -7  -2  -2  557.04   20.20
   7  -2   2  484.05   19.90
  -7   2  -3  205.98   10.50
  -7   2  -3  204.38   10.30
  -7  -2  -3  259.07    9.70
  -7   2  -4  405.16   14.60
  -7   2  -4  378.36   14.30
  -7   2  -4  370.06   14.50
  -7  -2  -4  329.77   15.50
  -7  -2  -4  382.56   14.60
  -7   2  -5   35.20    2.90
  -7   2  -5   46.60    2.70
  -7   2  -5   43.20    2.60
  -7  -2  -5   42.00    2.80
  -7  -2  -5   38.50    3.10
  -7   2  -6  177.88    7.60
  -7   2  -6  174.58    7.50
  -7   2  -6  192.08    7.40
  -7  -2  -6  168.08    7.80
  -7  -2  -6  166.38    7.60
  -7   2  -7   16.00    1.80
  -7   2  -7   18.40    1.80
  -7   2  -7   14.20    2.20
  -7  -2  -7   14.20    1.90
  -7  -2  -7   16.30    2.40
  -7   2  -8   44.80    3.00
  -7   2  -8   42.10    2.70
  -7   2  -8   42.20    2.90
  -7  -2  -8   44.60    3.10
  -7  -2  -8   41.20    3.00
  -7   2  -9  132.39    6.10
  -7   2  -9  128.99    5.70
  -7   2  -9  127.89    5.80
  -7  -2  -9  122.59    5.80
  -7  -2  -9  121.99    6.60
  -7   2 -10   21.50    2.00
  -7   2 -10   24.60    2.50
  -7   2 -10   28.10    2.40
  -7  -2 -10   31.20    2.60
  -7  -2 -10   23.60    2.60
  -7   2 -11   72.69    3.70
  -7   2 -11   71.89    4.10
  -7   2 -11   68.09    3.80
  -7  -2 -11   73.59    3.90
  -7  -2 -11   68.79    4.50
  -7   2 -12  289.17   12.30
  -7   2 -12  307.67   11.80
  -7   2 -12  307.07   11.80
  -7  -2 -12  311.07   11.90
  -7  -2 -12  279.17   12.70
  -7   2 -13   37.30    3.00
  -7   2 -13   41.50    2.50
  -7  -2 -13   44.30    2.70
  -7  -2 -13   39.50    3.10
  -7   2 -14  192.98    8.60
  -7   2 -14  202.38    8.00
  -7  -2 -14  184.98    8.80
  -7  -2 -14  212.08    8.10
  -7   2 -15   17.50    1.60
  -7  -2 -15   15.90    1.70
  -7   2 -16    5.20    1.60
  -7  -2 -16    3.20    1.30
   7   3 -18   93.89    3.90
   7  -3 -18   90.89    3.70
   7  -3 -18   94.09    3.80
   7   3 -17  175.28    7.10
   7   3 -17  179.98    7.10
   7  -3 -17  175.28    7.00
   7  -3 -17  177.58    6.90
   7   3 -16   22.90    1.70
   7   3 -16   21.20    1.90
   7   3 -16   24.10    1.70
   7  -3 -16   21.80    1.70
   7  -3 -16   22.50    1.60
   7   3 -15   89.69    4.20
   7   3 -15   80.89    4.10
   7   3 -15   86.39    4.00
   7  -3 -15   88.39    4.00
   7  -3 -15   86.99    4.10
   7   3 -14  118.79    5.20
   7   3 -14  107.99    5.20
   7   3 -14  107.39    5.60
   7  -3 -14  111.09    5.10
   7  -3 -14  116.09    5.10
   7   3 -13   43.40    2.90
   7   3 -13   44.40    3.00
   7   3 -13   43.40    3.10
   7  -3 -13   45.30    2.90
   7  -3 -13   50.09    2.80
   7   3 -12  222.28    9.60
   7   3 -12  232.28    9.80
   7   3 -12  244.38   10.20
   7  -3 -12  236.08    9.50
   7  -3 -12  234.98    9.50
   7   3 -11  713.23   26.90
   7   3 -11  696.33   26.90
   7   3 -11  711.13   26.90
  -7   3  11  709.53   27.20
   7  -3 -11  713.33   26.50
   7  -3 -11  739.43   26.90
   7   3 -10   -0.60    1.00
  -7   3  10    0.10    1.40
   7   3 -10    0.60    1.00
   7   3 -10   -0.40    1.20
   7  -3 -10    0.70    1.00
   7  -3 -10    0.80    0.80
  -7   3   9    1.40    1.30
   7   3  -9    1.10    1.10
   7   3  -9    1.10    1.00
   7   3  -9    2.60    1.30
   7  -3  -9    1.20    0.90
   7  -3  -9    1.40    1.20
   7   3  -8   59.49    3.80
   7   3  -8   61.79    3.50
   7   3  -8   62.29    3.70
  -7   3   8   59.59    3.80
   7  -3  -8   56.29    3.90
   7  -3  -8   63.39    4.20
   7   3  -7    9.60    2.40
  -7   3   7    7.30    2.00
   7   3  -7   13.80    2.10
   7   3  -7   11.80    2.00
   7  -3  -7   12.90    2.20
   7   3  -6   30.90    3.10
   7   3  -6   35.20    2.70
  -7   3   6   34.00    2.60
   7   3  -6   35.80    2.70
   7  -3  -6   30.00    3.40
   7  -3  -6   30.10    2.70
   7   3  -5   85.49    4.40
   7   3  -5   82.79    4.70
  -7   3   5   83.19    4.30
   7   3  -5   86.29    4.40
   7  -3  -5   78.79    4.30
   7  -3  -5   74.19    4.40
   7   3  -4   11.40    2.00
   7   3  -4   10.80    2.10
  -7   3   4    8.80    1.50
   7  -3  -4   10.40    3.00
   7   3  -3   41.60    3.00
  -7   3   3   42.00    2.70
   7   3  -3   40.60    3.00
  -7  -3   3   49.20    3.30
  -7   3   2  316.07   12.10
   7   3  -2  298.97   12.00
  -7  -3   2  282.47   12.00
   7   3  -1  103.99    5.10
  -7   3   1   91.19    4.80
  -7   3   1  106.39    5.00
  -7  -3   1  101.59    5.10
  -7   3   0  197.58    8.40
   7   3   0  192.18    8.40
  -7   3   0  199.68    8.20
  -7  -3   0  194.78    8.30
   7   3   1   34.90    3.60
  -7   3  -1   42.90    2.70
  -7   3  -1   37.10    2.90
  -7   3  -1   41.30    3.10
  -7  -3  -1   37.50    3.10
  -7  -3  -1   41.20    3.20
  -7   3  -2  164.18    7.00
   7   3   2  145.09    7.80
  -7   3  -2  163.18    6.90
  -7   3  -2  160.58    6.80
  -7  -3  -2  157.98    7.00
  -7  -3  -2  156.88    7.00
  -7   3  -3   29.30    2.50
  -7   3  -3   29.30    2.30
  -7   3  -3   33.30    2.50
  -7  -3  -3   26.50    2.70
  -7  -3  -3   27.60    3.00
  -7   3  -4  119.29    5.20
  -7   3  -4  115.19    5.50
  -7   3  -4  115.99    5.30
  -7  -3  -4  105.89    5.40
  -7  -3  -4  109.39    5.40
  -7   3  -5  500.85   18.80
  -7   3  -5  489.05   18.50
  -7   3  -5  473.55   18.30
  -7  -3  -5  483.85   18.50
  -7  -3  -5  464.95   18.30
  -7   3  -6  108.99    5.20
  -7   3  -6  111.79    5.10
  -7   3  -6  117.49    6.00
  -7  -3  -6  114.49    5.80
  -7  -3  -6  104.69    5.20
  -7  -3  -6   98.09    5.20
  -7   3  -7  796.02   28.70
  -7   3  -7  739.33   28.20
  -7   3  -7  743.03   28.10
  -7  -3  -7  709.73   27.90
  -7  -3  -7  794.92   29.20
  -7  -3  -7  749.13   28.20
  -7   3  -8   97.19    4.90
  -7   3  -8   97.49    4.80
  -7   3  -8  108.99    5.20
  -7  -3  -8  101.69    5.20
  -7  -3  -8   95.99    4.90
  -7   3  -9  868.61   32.50
  -7   3  -9  847.72   32.70
  -7   3  -9  900.71   32.20
  -7  -3  -9  842.42   32.10
  -7   3 -10    6.90    1.80
  -7   3 -10    4.80    2.00
  -7   3 -10    6.60    1.50
  -7  -3 -10    6.10    1.90
  -7   3 -11    9.30    2.00
  -7   3 -11    7.30    1.70
  -7   3 -11    7.50    1.50
  -7  -3 -11    5.20    1.80
  -7   3 -12  158.08    7.20
  -7   3 -12  144.09    6.30
  -7   3 -12  143.59    6.80
  -7   3 -13   53.09    3.70
  -7   3 -13   53.89    2.90
  -7   3 -13   56.29    2.90
  -7  -3 -13   57.49    3.00
  -7   3 -14  150.78    6.30
  -7   3 -14  158.58    6.30
  -7  -3 -14  153.38    6.30
  -7   3 -15   56.89    2.70
  -7  -3 -15   60.49    2.80
  -7  -3 -16   11.40    1.30
   7   4 -16    2.20    0.70
   7   4 -16    2.40    0.70
   7  -4 -16    2.70    1.00
   7   4 -15    0.60    0.70
   7   4 -15   -0.60    0.60
   7  -4 -15    0.20    0.60
   7   4 -14   39.20    2.30
   7   4 -14   44.00    2.40
   7  -4 -14   42.00    2.50
   7  -4 -14   44.00    2.30
   7   4 -13    0.30    0.90
   7   4 -13    0.30    0.70
   7  -4 -13   -0.50    0.90
   7   4 -12   17.00    1.70
   7   4 -12   13.60    1.80
   7  -4 -12   20.30    2.20
   7  -4 -12   18.40    1.70
   7   4 -11  173.38    7.30
  -7   4  11  153.28    7.20
   7  -4 -11  157.98    7.10
  -7   4  10   69.09    4.10
   7   4 -10   71.69    4.00
   7   4 -10   69.39    3.90
   7   4 -10   75.19    4.00
   7  -4 -10   77.49    3.70
   7   4  -9  112.39    5.30
   7   4  -9  107.69    5.20
  -7   4   9  102.79    5.40
   7  -4  -9  110.49    4.90
  -7  -4   9   95.39    5.70
   7   4  -8  217.88    9.30
   7   4  -8  224.48    9.30
  -7   4   8  205.98    9.50
  -7  -4   8  220.08    9.50
   7  -4  -8  224.98    8.90
   7   4  -7  272.27   11.30
  -7   4   7  257.07   11.30
   7   4  -7  266.67   11.00
   7  -4  -7  265.07   10.60
  -7  -4   7  270.07   11.00
   7   4  -6   29.30    2.50
   7   4  -6   24.60    3.20
  -7   4   6   26.10    2.80
  -7  -4   6   23.40    2.90
   7  -4  -6   29.00    2.50
   7   4  -5   69.29    3.90
   7   4  -5   66.49    4.60
  -7   4   5   70.79    4.20
   7  -4  -5   70.39    3.80
  -7  -4   5   69.39    4.20
   7   4  -4  969.80   34.90
  -7   4   4  975.30   35.30
   7  -4  -4  888.61   34.30
  -7  -4   4  936.21   34.80
   7  -4  -4  916.41   34.40
   7   4  -3   62.79    3.70
  -7   4   3   61.39    3.70
  -7  -4   3   56.89    3.80
   7  -4  -3   59.09    3.80
   7   4  -2  727.13   26.80
  -7   4   2  715.73   27.20
  -7  -4   2  701.23   26.80
  -7   4   1  251.97   10.60
   7   4  -1  249.78   10.20
  -7  -4   1  238.58   10.10
  -7  -4   1  249.78   10.30
  -7   4   0    6.50    1.40
  -7   4   0    8.50    1.70
   7   4   0    9.20    1.80
  -7  -4   0    5.30    1.30
  -7  -4   0    9.80    2.00
   7   4   1 1217.18   44.60
  -7   4  -1 1203.78   44.80
  -7   4  -1 1223.18   44.20
  -7  -4  -1 1221.88   44.30
  -7  -4  -1 1164.48   44.20
  -7   4  -2  115.19    5.70
  -7   4  -2  113.59    5.30
  -7   4  -2  113.79    5.40
   7   4   2  115.59    5.80
  -7  -4  -2  108.89    5.30
  -7  -4  -2  110.29    5.50
  -7   4  -3  415.86   15.50
  -7   4  -3  399.36   15.60
  -7   4  -3  416.36   16.20
   7   4   3  411.56   16.20
  -7  -4  -3  393.86   15.70
  -7  -4  -3  381.26   15.50
   7   4   4   79.99    4.40
  -7   4  -4   75.89    4.10
  -7   4  -4   81.39    4.00
  -7   4  -4   77.09    4.40
  -7  -4  -4   77.99    4.10
  -7  -4  -4   75.59    4.50
   7   4   5    0.80    1.20
  -7   4  -5    1.10    1.00
  -7   4  -5    0.70    1.00
  -7  -4  -5   -0.60    0.90
  -7  -4  -5   -0.10    1.10
   7   4   6   75.69    4.50
  -7   4  -6   78.09    3.90
  -7   4  -6   65.29    4.10
  -7  -4  -6   69.09    3.90
  -7  -4  -6   76.59    3.90
  -7   4  -7    4.70    1.40
  -7   4  -7    5.40    1.80
  -7   4  -7    4.10    1.80
  -7  -4  -7    2.30    0.90
  -7  -4  -7    4.20    1.10
  -7   4  -8  100.29    5.30
  -7   4  -8  108.89    5.00
  -7   4  -8  108.99    5.10
  -7  -4  -8  108.99    4.90
  -7  -4  -8  108.59    5.10
  -7   4  -9  166.08    7.70
  -7   4  -9  182.68    7.60
  -7   4  -9  185.78    7.70
   7   4   9  171.08    8.20
  -7  -4  -9  183.48    7.60
  -7  -4  -9  172.68    7.30
  -7   4 -10   25.70    2.10
  -7   4 -10   31.00    2.30
  -7   4 -10   26.80    2.70
  -7  -4 -10   28.40    2.60
  -7  -4 -10   27.90    2.60
   7   4  11  101.29    4.90
  -7   4 -11   91.69    4.40
  -7   4 -11   89.09    4.10
  -7   4 -11   87.59    4.70
  -7  -4 -11   87.09    4.20
  -7   4 -12    3.10    1.00
  -7   4 -12    5.00    1.20
  -7  -4 -12    4.00    1.10
  -7   4 -13   61.79    2.90
  -7   4 -13   64.99    2.90
   7   4  13   57.39    3.40
  -7   4 -14   17.00    1.20
  -7  -4 -14   17.50    1.30
   7   5 -13   31.10    1.80
   7  -5 -13   28.90    1.60
  -7  -5  13   29.10    1.80
   7   5 -12   30.60    1.90
   7   5 -12   30.80    1.70
   7  -5 -12   26.40    1.70
  -7  -5  12   28.50    1.80
   7   5 -11    2.30    1.00
   7   5 -11    1.30    0.60
  -7   5  11    0.70    1.80
   7  -5 -11    1.50    0.60
   7   5 -10  103.99    4.50
  -7   5  10   97.19    4.90
   7   5 -10   97.69    4.50
   7  -5 -10  101.59    4.30
  -7   5   9    5.60    1.90
   7   5  -9    4.90    1.20
   7   5  -9    6.50    1.30
   7  -5  -9    7.60    1.40
  -7   5   8   11.40    1.90
   7   5  -8   10.90    2.20
   7   5  -8   12.40    1.50
   7  -5  -8   10.70    1.60
  -7   5   7   17.50    2.10
   7   5  -7   22.80    2.00
   7  -5  -7   20.20    2.00
   7   5  -6  108.19    5.10
  -7   5   6   99.49    5.30
   7  -5  -6  105.09    4.70
   7   5  -5  669.13   24.30
  -7   5   5  555.84   24.00
   7  -5  -5  597.64   23.20
  -7  -5   5  681.33   24.90
   7   5  -4  175.98    7.20
  -7   5   4  156.48    7.50
  -7  -5   4  151.88   10.00
  -7  -5   4  169.38    7.20
   7   5  -3   69.69    3.80
  -7   5   3   57.49    3.70
  -7  -5   3   62.19    4.00
  -7  -5   3   65.79    3.60
  -7   5   2    1.00    0.90
   7   5  -2   -0.50    1.60
  -7  -5   2    1.30    1.20
  -7  -5   2    0.60    0.80
  -7   5   1   19.60    2.60
  -7  -5   1   21.70    2.10
  -7  -5   1   17.90    2.70
  -7   5   0    0.90    0.80
  -7  -5   0    2.10    1.10
  -7  -5   0    1.00    0.80
  -7   5  -1  127.49    6.60
  -7  -5  -1  140.19    6.10
  -7  -5  -1  140.49    6.10
  -7   5  -2    2.20    0.90
  -7  -5  -2   -0.40    0.90
  -7  -5  -2    0.50    1.00
   7   5   3   18.50    3.10
  -7   5  -3   20.00    2.20
  -7  -5  -3   21.90    2.00
  -7  -5  -3   22.60    2.30
  -7   5  -4   10.70    2.20
  -7   5  -4   13.40    1.90
   7   5   4    8.30    2.70
  -7  -5  -4   10.90    1.70
  -7  -5  -4    7.70    2.70
   7   5   5   44.20    3.40
  -7   5  -5   47.00    2.80
  -7   5  -5   44.70    2.70
  -7   5  -5   43.20    3.00
  -7  -5  -5   46.10    2.60
  -7  -5  -5   45.30    2.80
  -7   5  -6   10.80    2.00
  -7   5  -6   10.60    1.50
  -7   5  -6   11.00    1.60
   7   5   6    7.80    2.40
  -7  -5  -6   11.80    1.60
  -7  -5  -6   11.80    1.50
  -7   5  -7   69.29    3.80
   7   5   7   66.59    3.90
  -7   5  -7   67.99    3.30
  -7   5  -7   70.09    3.50
  -7  -5  -7   66.19    3.20
  -7  -5  -7   67.39    3.40
  -7   5  -8   11.60    1.40
   7   5   8   11.30    2.10
  -7   5  -8   13.60    1.40
  -7   5  -8   12.90    2.50
  -7  -5  -8   12.30    1.50
  -7  -5  -8   10.60    1.50
   7   5   9   70.29    3.80
  -7   5  -9   67.09    3.10
  -7   5  -9   67.79    3.50
  -7  -5  -9   63.79    3.30
  -7   5 -10   72.09    3.30
  -7   5 -10   70.99    3.30
   7   5  10   70.69    4.10
  -7  -5 -10   67.19    3.20
  -7   5 -11  118.69    4.80
  -7  -5 -11  124.09    4.90
  -7  -6   8   51.19    2.40
  -7  -6   7   44.60    2.30
  -7   6   6   -0.20    1.10
  -7  -6   6    1.20    0.60
  -7   6   4   12.70    1.80
  -7  -6   4   16.50    1.40
  -7   6   3   32.10    2.20
  -7  -6   3   30.50    2.20
  -7   6   2    1.00    0.90
  -7  -6   2    5.30    1.10
  -7   6   1   16.10    1.80
  -7  -6   1   13.10    1.30
  -7   6   0    7.20    1.70
  -7   6  -1  154.28    6.50
  -7  -6  -1  143.79    6.00
   7  -6   3   -0.50    1.10
  -7  -6  -3   -0.10    0.60
  -7  -6  -5   14.50    1.20
  -7  -6  -6    0.90    0.60
   8   0 -20   17.70    1.30
   8   0 -19   -0.50    0.60
   8   0 -19    0.70    0.60
   8   0 -18   10.40    1.30
   8   0 -18   10.00    2.00
   8   0 -17    0.90    1.60
   8   0 -17   -0.20    0.60
   8   0 -16   -0.10    0.70
   8   0 -16   -0.70    1.00
   8   0 -15   -0.70    1.50
   8   0 -15   -1.70    1.40
   8   0 -15    0.70    0.70
   8   0 -14   20.40    2.00
   8   0 -14   23.70    2.20
   8   0 -14   23.80    2.70
   8   0 -13   -1.00    0.80
   8   0 -13   -0.10    0.80
   8   0 -13   -1.80    1.40
   8   0 -12  168.98    7.20
   8   0 -12  166.38    7.30
   8   0 -12  164.88    7.10
   8   0 -11   -1.10    0.90
   8   0 -11    0.40    1.20
   8   0 -11   -0.70    0.90
   8   0 -10  598.44   23.10
   8   0 -10  625.04   23.10
   8   0 -10  628.14   23.10
   8   0  -9   -1.00    1.20
   8   0  -9    1.40    1.10
   8   0  -9    0.40    0.90
   8   0  -8    2.00    1.30
   8   0  -8   -0.40    1.00
   8   0  -8    0.30    1.30
  -8   0   7    0.30    0.60
  -8   0   6  553.74   21.10
  -8   0   5   -0.10    0.50
  -8   0   4  331.87   12.60
   8   0  -4  308.17   12.90
  -8   0   3    0.50    0.30
   8   0  -3    0.60    0.50
   8   0  -2 7021.10  247.48
  -8   0   2 6828.32  247.38
   8   0  -1    0.30    0.40
  -8   0   1   -0.20    0.30
   8   0   0  785.82   30.30
  -8   0   0  847.92   30.20
  -8   0  -1    0.30    0.30
  -8   0  -1   -0.40    0.80
   8   0   1   -0.70    0.50
  -8   0  -2  434.16   16.70
   8   0   2  420.36   17.20
  -8   0  -2  481.75   17.10
  -8   0  -3   -0.10    0.70
  -8   0  -3   -0.60    0.40
  -8   0  -4  271.37   11.10
  -8   0  -4  276.67   10.80
  -8   0  -5    3.80    1.30
  -8   0  -5    1.30    0.70
  -8   0  -6  254.57   10.80
  -8   0  -6  297.57   11.20
  -8   0  -7   -0.40    1.30
  -8   0  -7    0.10    0.70
  -8   0  -8  449.06   17.20
  -8   0  -8  459.65   17.70
  -8   0  -9    0.90    1.30
  -8   0  -9   -0.30    0.80
  -8   0 -10  310.57   14.80
  -8   0 -10  425.16   15.20
  -8   0 -11    1.20    0.90
  -8   0 -11    1.80    1.30
  -8   0 -12  779.62   28.90
  -8   0 -12  785.52   29.80
  -8   0 -13    5.00    1.80
  -8   0 -14  338.07   13.80
  -8   0 -15    0.50    1.20
  -8   0 -16   62.49    3.70
   8   1 -19   18.10    1.40
   8  -1 -19   14.00    1.30
   8  -1 -19   13.90    1.20
   8   1 -18    0.10    0.70
   8   1 -18    1.40    1.10
   8   1 -18   -0.40    0.60
   8  -1 -18   -0.10    0.60
   8  -1 -18   -0.80    0.70
   8   1 -17   42.90    2.70
   8   1 -17   40.70    2.30
   8   1 -17   40.10    2.50
   8  -1 -17   32.70    2.30
   8  -1 -17   41.50    2.40
   8   1 -16  106.49    4.90
   8   1 -16  107.59    5.10
   8   1 -15  135.09    6.20
   8   1 -15  133.89    6.40
   8   1 -15  140.79    6.10
   8  -1 -15  133.39    6.00
   8  -1 -15  137.09    6.10
   8   1 -14  379.66   14.70
   8   1 -14  382.36   15.00
   8   1 -14  378.16   14.80
   8  -1 -14  365.46   14.80
   8  -1 -14  383.76   14.70
   8  -1 -14  376.16   14.70
   8   1 -13  125.59    5.60
   8   1 -13  120.19    5.80
   8   1 -13  120.49    5.70
   8  -1 -13  128.09    5.70
   8  -1 -13  114.49    5.80
   8  -1 -13  120.09    5.50
   8   1 -12   71.29    4.10
   8   1 -12   68.69    4.50
   8   1 -12   73.39    3.90
   8   1 -12   76.39    3.90
   8  -1 -12   74.69    3.80
   8  -1 -12   73.59    3.80
   8  -1 -12   66.69    4.20
   8   1 -11  276.57   11.40
   8  -1 -11  283.17   11.40
   8  -1 -11  317.97   11.80
   8  -1 -11  254.27   11.80
   8   1 -10    0.80    1.10
   8   1 -10    2.20    1.50
   8  -1 -10    0.10    0.90
   8  -1 -10   -0.50    1.40
   8   1  -9 1121.39   40.20
   8   1  -9 1117.99   40.40
   8   1  -9 1128.09   40.20
   8   1  -9 1085.09   40.30
   8  -1  -9 1118.89   40.10
   8  -1  -9 1086.79   40.10
   8  -1  -9 1035.80   40.10
   8   1  -8 2638.04   92.49
   8   1  -8 2560.84   92.29
   8   1  -8 2592.24   92.39
   8   1  -8 2581.74   92.49
   8  -1  -8 2602.64   92.29
  -8  -1   8 2491.95   93.19
   8  -1  -8 2608.34   92.29
   8  -1  -8 2465.95   92.29
   8   1  -7   12.20    2.40
   8   1  -7   16.30    2.10
  -8  -1   7   15.60    3.20
  -8   1   6   11.60    2.50
  -8  -1   6   16.10    2.40
  -8   1   5  124.29    5.90
  -8  -1   5  127.79    5.80
   8   1  -4   21.50    2.80
  -8   1   4   26.80    2.30
  -8  -1   4   23.80    2.10
  -8   1   3  253.77   10.50
  -8   1   3  281.17   10.80
   8   1  -3  257.17   10.90
  -8  -1   3  277.07   10.70
  -8   1   2 2537.55   88.49
  -8   1   2 2461.25   88.09
   8   1  -2 2425.16   88.59
   8  -1  -2 2348.76   88.49
  -8  -1   2 2497.75   88.39
  -8   1   1  167.88    6.70
   8   1  -1  154.08    7.00
  -8   1   1  148.49    6.40
   8  -1  -1  149.49    6.80
  -8  -1   1  157.88    6.70
  -8   1   0  286.17   11.90
   8   1   0  310.97   12.50
  -8   1   0  322.67   12.20
   8  -1   0  306.87   12.30
  -8  -1   0  325.47   12.20
  -8   1  -1 2462.95   86.29
  -8   1  -1 2301.27   85.99
  -8  -1  -1 2422.86   86.29
  -8  -1  -1 2423.26   85.99
   8  -1   1 2351.56   86.29
  -8   1  -2  339.57   12.90
  -8   1  -2  340.87   12.70
   8  -1   2  305.37   13.00
  -8  -1  -2  318.57   12.70
  -8  -1  -2  341.57   13.10
  -8   1  -3  672.73   25.40
  -8   1  -3  689.03   25.30
   8  -1   3  665.33   25.90
  -8  -1  -3  700.03   25.30
  -8  -1  -3  674.83   25.60
  -8   1  -4   28.40    2.10
  -8   1  -4   31.10    2.80
  -8  -1  -4   26.30    2.10
  -8   1  -5  299.47   11.90
  -8   1  -5  290.27   11.50
  -8   1  -5  280.67   11.20
  -8  -1  -5  282.97   11.50
  -8   1  -6   17.60    1.90
  -8   1  -6   14.90    1.70
  -8   1  -6   14.40    4.30
  -8  -1  -6   14.40    1.80
  -8  -1  -6   17.60    3.40
  -8   1  -7   50.89    4.00
  -8   1  -7   58.29    3.20
  -8   1  -7   58.19    3.30
  -8  -1  -7   61.89    4.10
  -8  -1  -7   50.79    4.00
  -8  -1  -7   65.19    3.90
  -8   1  -8   43.60    2.80
  -8   1  -8   42.80    2.70
  -8   1  -8   35.60    3.70
  -8  -1  -8   37.40    2.80
  -8  -1  -8   36.30    3.30
  -8   1  -9    9.80    1.70
  -8   1  -9    9.90    1.70
  -8  -1  -9    9.90    1.70
  -8  -1  -9    7.20    1.50
  -8   1 -10   65.99    3.80
  -8   1 -10   63.89    3.40
  -8  -1 -10   58.69    3.90
  -8  -1 -10   59.29    3.90
  -8   1 -11   27.20    2.30
  -8   1 -11   32.10    2.70
  -8  -1 -11   26.00    2.80
  -8  -1 -11   34.50    3.00
  -8   1 -12  142.39    6.00
  -8   1 -12  131.59    6.60
  -8  -1 -12  137.29    6.80
  -8  -1 -12  140.99    6.20
  -8   1 -13  261.47   11.10
  -8   1 -13  264.87   10.40
  -8  -1 -13  254.17   12.00
  -8  -1 -13  266.37   10.60
  -8   1 -14   42.20    3.10
  -8   1 -14   44.60    2.70
  -8  -1 -14   42.40    3.10
  -8   1 -15   -0.20    1.30
  -8  -1 -15    0.40    1.10
  -8   1 -16   45.00    3.70
  -8  -1 -16   36.40    2.90
   8   2 -19    8.40    1.20
   8  -2 -19    8.80    1.00
   8  -2 -19    9.00    1.00
   8   2 -18  187.28    7.30
   8  -2 -18  180.98    7.20
   8  -2 -18  179.28    7.10
   8   2 -17   37.10    2.40
   8   2 -17   36.90    2.20
   8  -2 -17   35.90    2.10
   8  -2 -17   34.60    2.60
   8   2 -16  312.57   12.30
   8   2 -16  305.27   12.40
   8  -2 -16  315.07   12.20
   8  -2 -16  320.57   12.40
   8   2 -15  141.49    6.10
   8   2 -15  149.09    7.70
   8   2 -15  136.49    6.20
   8  -2 -15  143.09    7.00
   8  -2 -15  147.39    6.60
   8   2 -14   58.59    3.70
   8   2 -14   56.39    3.40
   8   2 -14   52.09    3.30
   8   2 -14   51.49    3.10
   8  -2 -14   52.49    3.10
   8  -2 -14   56.59    3.20
   8   2 -13  647.34   26.60
   8   2 -13  688.63   25.80
   8   2 -13  695.93   25.90
   8   2 -13  719.63   26.10
   8  -2 -13  699.93   25.80
   8   2 -12 2867.31  101.39
   8   2 -12 2811.52  101.59
   8   2 -12 2763.72  101.49
   8   2 -12 2800.42  101.19
   8  -2 -12 2857.81  101.19
   8  -2 -12 2774.12  101.19
   8   2 -11   99.29    5.00
   8   2 -11  102.29    4.90
   8   2 -11   96.99    4.90
   8   2 -11   96.19    4.70
   8  -2 -11   94.79    4.70
   8  -2 -11   96.29    4.70
   8   2 -10   35.80    2.70
   8   2 -10   32.50    3.80
   8   2 -10   33.60    2.60
   8   2 -10   35.20    2.70
   8  -2 -10   32.00    2.60
   8  -2 -10   33.20    3.30
   8   2  -9  862.11   31.90
   8   2  -9  874.71   31.90
   8   2  -9  857.61   31.90
   8   2  -9  872.11   31.70
   8  -2  -9  822.62   31.60
   8  -2  -9  844.42   31.60
   8  -2  -9  868.41   31.60
  -8   2   8    6.70    2.40
   8   2  -8    9.40    1.90
   8   2  -8    6.30    2.00
   8   2  -8    7.80    1.90
   8   2  -8    9.40    2.30
   8  -2  -8    6.40    2.20
   8  -2  -8    8.50    2.40
   8   2  -7   41.40    3.00
   8   2  -7   42.00    2.90
   8   2  -7   44.30    2.80
  -8   2   7   39.70    4.30
   8   2  -7   36.80    3.00
   8  -2  -7   40.00    3.00
   8  -2  -7   44.70    3.20
   8  -2  -7   39.20    3.50
   8   2  -6   49.60    3.30
   8   2  -6   48.50    2.90
  -8   2   6   43.00    2.90
   8   2  -6   42.50    2.90
   8   2  -6   44.00    3.20
   8  -2  -6   41.40    3.10
   8   2  -5   27.20    3.30
  -8   2   5   18.60    1.90
   8   2  -5   19.10    2.70
   8   2  -5   23.20    2.20
  -8  -2   5   21.20    2.80
   8  -2  -5   15.50    2.50
  -8   2   4   81.39    3.90
   8   2  -4   77.39    4.00
  -8   2   4   79.69    4.80
  -8  -2   4   68.79    4.20
  -8   2   3   82.79    4.80
  -8   2   3   85.89    4.10
  -8  -2   3   79.69    4.60
  -8   2   2   54.49    3.70
  -8   2   2   51.89    3.00
  -8  -2   2   49.60    3.40
  -8   2   1  102.39    5.10
  -8   2   1  101.69    4.80
  -8  -2   1  105.99    5.20
  -8   2   0 3678.93  126.09
  -8   2   0 3644.64  126.19
  -8  -2   0 3076.69  125.89
  -8  -2   0 3656.23  126.39
   8  -2   0 3501.55  126.29
  -8   2  -1  420.66   18.90
  -8   2  -1  502.55   17.90
  -8  -2  -1  483.55   17.90
   8  -2   1  430.96   18.10
  -8  -2  -1  490.65   18.10
  -8   2  -2  277.07   10.70
  -8   2  -2  270.77   10.90
  -8   2  -2  261.17   10.60
  -8  -2  -2  269.27   10.80
  -8  -2  -2  259.57   10.90
  -8  -2  -2  261.07   11.20
  -8   2  -3  191.18    7.90
  -8   2  -3  189.58    7.80
  -8   2  -3  184.88    7.90
  -8  -2  -3  186.28    8.00
  -8  -2  -3  190.38    8.20
  -8   2  -4   25.90    2.10
  -8   2  -4   25.70    2.50
  -8   2  -4   29.00    2.20
  -8  -2  -4   29.10    2.90
  -8  -2  -4   25.90    2.40
  -8   2  -5   13.20    2.30
  -8   2  -5   17.50    1.90
  -8   2  -5   16.80    1.80
  -8  -2  -5   13.90    1.90
  -8  -2  -5   19.40    2.50
  -8   2  -6  320.57   13.00
  -8   2  -6  332.87   12.90
  -8   2  -6  333.47   13.30
  -8  -2  -6  332.87   13.10
  -8  -2  -6  338.17   13.60
  -8   2  -7    0.50    0.80
  -8   2  -7    1.40    0.90
  -8   2  -7    1.30    1.20
  -8  -2  -7   -0.30    1.10
  -8  -2  -7   -0.20    0.80
  -8   2  -8   94.39    4.60
  -8   2  -8  102.09    5.00
  -8   2  -8  100.59    5.00
  -8  -2  -8   91.19    5.10
  -8  -2  -8   95.69    4.80
  -8   2  -9    2.40    1.20
  -8   2  -9    0.80    0.90
  -8  -2  -9    0.30    0.90
  -8  -2  -9    1.30    1.00
  -8   2 -10    3.80    1.30
  -8   2 -10    6.00    1.50
  -8  -2 -10    9.60    2.20
  -8   2 -11   21.20    2.00
  -8   2 -11   20.90    2.30
  -8   2 -11   21.40    2.40
  -8  -2 -11   20.50    2.40
  -8  -2 -11   21.30    2.50
  -8   2 -12    0.60    1.00
  -8   2 -12    0.90    0.90
  -8  -2 -12    0.80    0.90
  -8   2 -13    0.10    1.70
  -8   2 -13    2.50    1.10
  -8  -2 -13    2.30    1.10
  -8  -2 -13    4.90    1.70
  -8   2 -14   -0.30    1.40
  -8   2 -14    0.80    0.80
  -8  -2 -14    0.40    0.80
  -8   2 -15   69.29    3.20
  -8   2 -15   62.59    4.70
  -8  -2 -15   69.79    3.30
   8   3 -17   12.10    1.80
   8   3 -17    9.50    1.50
   8  -3 -17   10.90    1.10
   8   3 -16  233.58    8.60
   8   3 -16  201.88    8.50
   8   3 -16  207.28    8.50
   8  -3 -16  208.88    8.30
   8  -3 -16  219.78    8.40
   8   3 -15   28.90    2.00
   8   3 -15   29.50    2.10
   8   3 -15   31.20    2.60
   8  -3 -15   29.50    2.00
   8  -3 -15   28.30    1.90
   8   3 -14  559.84   21.40
   8   3 -14  554.64   21.30
   8   3 -14  570.84   21.20
   8  -3 -14  566.84   21.10
   8  -3 -14  571.94   21.10
   8   3 -13    8.20    1.60
   8   3 -13    7.50    2.60
   8   3 -13    7.50    1.90
   8  -3 -13    9.20    2.20
   8  -3 -13   10.80    1.70
   8   3 -12   80.19    4.40
   8   3 -12   85.99    4.50
   8   3 -12   88.59    4.60
   8  -3 -12   90.49    4.30
   8  -3 -12   90.69    4.30
   8   3 -11   94.69    4.80
   8   3 -11   95.89    5.00
   8   3 -11  100.49    5.00
   8  -3 -11   98.39    4.70
   8  -3 -11   99.89    4.70
   8   3 -10   32.40    2.80
  -8   3  10   35.90    3.70
   8   3 -10   35.40    2.60
   8   3 -10   37.20    2.80
   8  -3 -10   34.80    2.80
   8  -3 -10   37.30    2.60
   8   3  -9  271.37   11.10
   8   3  -9  267.07   11.10
   8   3  -9  272.67   11.20
  -8   3   9  276.57   11.30
   8  -3  -9  266.57   10.70
   8  -3  -9  272.47   10.80
   8   3  -8  488.05   19.20
   8   3  -8  508.25   19.20
   8   3  -8  493.05   19.20
  -8   3   8  506.75   19.40
   8  -3  -8  491.65   18.80
  -8   3   7   43.10    3.00
   8   3  -7   47.70    3.00
   8   3  -7   40.60    3.00
   8  -3  -7   45.20    3.40
   8  -3  -7   37.80    3.00
   8   3  -6   24.00    2.40
  -8   3   6   20.00    2.10
   8   3  -6   24.50    2.20
   8   3  -6   20.70    2.80
   8  -3  -6   21.10    2.70
   8  -3  -6   17.80    2.70
   8   3  -5   55.69    3.40
  -8   3   5   53.09    3.30
   8   3  -5   53.59    3.90
   8   3  -5   56.69    3.30
   8  -3  -5   51.09    3.70
   8  -3  -5   41.60    3.20
   8   3  -4   18.80    3.60
   8   3  -4   18.60    2.40
   8   3  -4   22.70    2.30
  -8   3   4   22.50    2.10
  -8  -3   4   17.50    2.80
   8   3  -3    0.40    1.10
  -8  -3   3    0.80    1.10
  -8   3   2   35.20    2.50
   8   3  -2   37.70    2.90
  -8  -3   2   29.90    2.80
  -8   3   1   44.90    3.00
   8   3  -1   49.20    3.20
  -8  -3   1   42.10    3.20
  -8   3   0   10.10    2.10
   8   3   0   13.30    2.40
  -8   3   0    8.00    1.90
  -8   3   0    9.30    1.60
  -8  -3   0   11.40    2.40
  -8   3  -1   80.79    4.10
   8   3   1   73.69    4.30
  -8   3  -1   83.29    4.20
  -8   3  -1   74.99    4.10
  -8  -3  -1   76.99    4.30
  -8  -3  -1   73.19    4.30
  -8   3  -2  168.78    7.10
   8   3   2  157.68    7.50
  -8   3  -2  165.88    7.10
  -8   3  -2  176.48    7.60
  -8  -3  -2  168.88    7.30
  -8  -3  -2  164.68    7.30
  -8   3  -3   20.10    2.20
  -8   3  -3   18.30    2.10
  -8   3  -3   19.10    2.00
  -8  -3  -3   18.40    2.40
  -8  -3  -3   15.40    2.90
  -8   3  -4   28.90    2.20
  -8   3  -4   27.30    2.40
  -8   3  -4   30.30    2.50
  -8  -3  -4   26.10    3.20
  -8  -3  -4   26.40    2.50
  -8   3  -5   70.09    4.00
  -8   3  -5   75.39    3.90
  -8   3  -5   77.89    3.80
  -8  -3  -5   60.99    4.30
  -8  -3  -5   73.89    4.10
  -8   3  -6   10.90    1.90
  -8   3  -6   11.20    1.80
  -8   3  -6   11.00    1.70
  -8  -3  -6   14.70    2.10
  -8  -3  -6   13.70    2.10
  -8  -3  -6    6.90    2.60
  -8   3  -7  558.44   20.90
  -8   3  -7  592.44   21.50
  -8   3  -7  532.55   21.00
  -8  -3  -7  541.95   21.80
  -8  -3  -7  539.05   21.10
  -8   3  -8   76.69    4.10
  -8   3  -8   73.69    4.30
  -8   3  -8   77.09    3.90
  -8  -3  -8   79.29    4.20
  -8   3  -9  134.59    6.50
  -8   3  -9  140.79    6.20
  -8   3  -9  136.89    6.20
  -8  -3  -9  142.69    6.30
  -8   3 -10   37.50    3.10
  -8   3 -10   46.90    2.80
  -8   3 -10   42.90    2.60
  -8  -3 -10   44.70    2.90
  -8   3 -11    6.40    1.80
  -8   3 -11    3.90    1.10
  -8   3 -11    5.00    1.50
  -8   3 -12   78.89    3.90
  -8   3 -12   78.59    3.90
  -8   3 -12   85.19    4.40
  -8  -3 -12   83.09    4.00
  -8   3 -13   14.80    1.40
  -8   3 -13   12.60    1.70
  -8   3 -13   12.80    2.60
  -8  -3 -13   13.80    1.50
  -8   3 -14   18.80    1.50
  -8  -3 -14   21.00    1.60
   8   3  15  164.28    8.50
  -8   3 -15  171.88    6.60
  -8  -3 -15  176.58    6.60
   8   4 -15   44.50    2.50
   8   4 -15   47.30    2.20
   8  -4 -15   45.60    2.30
   8   4 -14    7.60    1.30
   8   4 -14    7.40    1.10
   8  -4 -14    6.30    1.20
   8   4 -13  146.79    6.60
   8   4 -13  163.98    6.60
   8  -4 -13  161.78    6.40
   8   4 -12  112.29    5.10
   8   4 -12  110.39    5.30
   8  -4 -12  112.59    4.90
   8   4 -11    9.00    1.90
  -8   4  11    3.90    1.50
   8   4 -11    4.60    1.50
  -8  -4  11    5.30    2.80
   8  -4 -11    8.40    1.50
  -8   4  10    5.70    1.40
   8   4 -10    4.70    1.70
   8   4 -10    6.30    2.20
  -8  -4  10   12.10    3.30
   8  -4 -10    6.10    1.70
   8   4  -9  346.87   13.60
   8   4  -9  339.67   13.60
  -8   4   9  321.47   13.70
  -8  -4   9  349.27   13.60
   8  -4  -9  349.57   13.20
   8   4  -8    8.70    1.70
   8   4  -8    8.40    2.50
  -8  -4   8    6.50    1.50
   8  -4  -8    9.60    1.90
   8   4  -7   19.90    3.00
   8   4  -7   23.20    2.20
  -8   4   7   21.00    2.30
  -8  -4   7   18.10    2.80
   8  -4  -7   19.60    2.30
  -8   4   6  190.38    8.60
   8   4  -6  183.98    8.40
   8   4  -6  195.08    8.40
  -8  -4   6  198.08    8.40
   8  -4  -6  197.28    8.00
   8   4  -5   64.69    3.70
   8   4  -5   57.99    4.80
   8  -4  -5   63.89    3.80
   8  -4  -5   54.19    3.80
  -8  -4   5   64.99    3.90
   8   4  -4  629.34   23.50
  -8   4   4  620.94   23.80
   8  -4  -4  597.74   22.90
  -8  -4   4  619.04   23.40
   8   4  -3    6.90    2.00
  -8   4   3    4.70    1.90
  -8  -4   3    5.70    1.20
  -8   4   2    7.10    1.80
   8   4  -2    5.70    1.40
  -8  -4   2    3.40    1.20
  -8   4   1   72.09    4.20
   8   4  -1   70.89    4.20
  -8  -4   1   74.29    4.20
  -8  -4   1   71.29    4.00
   8   4   0   16.40    2.70
  -8   4   0   10.10    1.90
  -8  -4   0    9.50    2.30
  -8  -4   0   10.70    2.00
  -8   4  -1  152.98    7.00
  -8   4  -1  137.49    6.60
   8   4   1  129.99    7.00
  -8  -4  -1  146.49    6.50
  -8  -4  -1  149.99    6.60
  -8   4  -2  242.38    9.70
   8   4   2  232.98   10.40
  -8   4  -2  239.08    9.80
  -8   4  -2  248.48   10.50
  -8  -4  -2  248.28   10.00
  -8  -4  -2  230.68    9.80
  -8   4  -3  904.61   35.60
  -8   4  -3  966.40   34.80
  -8   4  -3  972.20   35.00
  -8  -4  -3  920.11   34.80
  -8  -4  -3  961.20   35.10
  -8   4  -4    9.30    1.80
  -8   4  -4    9.20    1.80
  -8   4  -4    5.70    1.20
  -8  -4  -4    6.00    1.30
  -8  -4  -4   10.90    2.00
  -8   4  -5   63.69    3.50
  -8   4  -5   52.69    3.50
  -8   4  -5   62.89    3.50
   8   4   5   63.09    4.10
  -8  -4  -5   58.89    3.50
  -8  -4  -5   62.79    3.80
  -8   4  -6   83.19    4.70
  -8   4  -6   91.79    4.40
   8   4   6   83.89    4.90
  -8   4  -6   90.49    4.30
  -8  -4  -6   82.59    4.40
  -8  -4  -6   88.79    4.30
  -8   4  -7   48.30    3.00
  -8   4  -7   46.70    3.20
  -8   4  -7   55.89    3.00
  -8  -4  -7   48.40    3.10
  -8  -4  -7   44.90    3.20
  -8   4  -8   36.60    2.50
  -8   4  -8   35.60    2.80
  -8   4  -8   37.70    2.90
  -8  -4  -8   39.70    2.70
  -8  -4  -8   38.00    2.90
  -8   4  -9   21.00    1.90
   8   4   9   25.70    2.40
  -8   4  -9   18.60    2.30
  -8  -4  -9   17.20    2.10
  -8   4 -10   45.10    3.60
  -8   4 -10   45.60    2.60
   8   4  10   53.19    3.30
  -8   4 -10   49.99    2.80
  -8  -4 -10   47.30    2.80
  -8   4 -11   27.10    2.90
  -8   4 -11   28.90    1.90
  -8   4 -11   25.40    1.70
  -8  -4 -11   27.20    1.90
  -8   4 -12   10.30    1.30
  -8   4 -12   10.60    1.10
  -8  -4 -12    9.60    1.20
  -8   4 -13   23.10    1.50
   8   5 -12   79.69    3.70
   8   5 -12   89.29    3.70
   8  -5 -12   86.79    3.60
  -8  -5  12   83.19    3.70
   8   5 -11   32.80    1.90
   8   5 -11   37.40    2.20
   8  -5 -11   30.50    1.90
  -8   5  10    3.90    1.50
   8   5 -10    1.70    0.70
   8   5 -10    0.80    1.20
   8  -5 -10    1.20    0.80
   8   5  -9  132.19    5.70
  -8   5   9  134.99    6.10
   8   5  -9  132.49    5.80
   8  -5  -9  135.59    5.50
   8   5  -8   12.20    1.50
  -8   5   8   10.90    2.40
   8  -5  -8   11.20    1.70
   8   5  -7   22.70    2.00
  -8   5   7   19.70    2.20
   8  -5  -7   19.80    2.00
  -8   5   6  139.09    6.60
   8   5  -6  153.68    6.30
  -8  -5   6  136.69    6.30
   8  -5  -6  140.19    6.10
  -8   5   5   15.10    1.90
   8   5  -5   18.30    2.10
  -8  -5   5   12.40    3.00
  -8  -5   5   17.00    2.00
   8   5  -4    0.60    1.20
  -8   5   4    0.60    1.00
  -8  -5   4    1.80    1.30
  -8  -5   4    1.40    1.00
  -8   5   3   12.50    1.90
   8   5  -3   10.80    2.30
  -8  -5   3   11.70    2.50
  -8  -5   3   13.70    1.90
   8   5  -2  109.59    5.30
  -8   5   2   94.79    5.10
  -8  -5   2  104.49    4.90
   8  -5  -2   93.39    4.70
  -8   5   1    5.70    1.70
  -8  -5   1    9.40    1.60
  -8   5   0    0.30    0.90
  -8  -5   0    1.00    1.10
  -8  -5   0   -0.10    0.80
  -8   5  -1  125.69    6.20
  -8  -5  -1  131.59    6.10
  -8  -5  -1  143.49    6.60
  -8   5  -2   17.40    2.20
  -8  -5  -2   14.30    2.10
  -8  -5  -2   12.20    3.10
  -8   5  -3   63.49    3.70
  -8  -5  -3   65.59    3.40
  -8  -5  -3   63.99    3.60
  -8   5  -4    3.90    1.20
  -8  -5  -4    3.10    0.90
  -8  -5  -4    2.60    0.90
   8   5   5   79.59    4.60
  -8   5  -5   83.29    4.30
  -8   5  -5   79.49    3.90
  -8  -5  -5   84.09    3.90
  -8  -5  -5   86.49    4.00
  -8   5  -6   15.90    1.70
  -8   5  -6   14.00    2.50
   8   5   6   14.10    2.70
  -8  -5  -6   17.00    1.70
  -8  -5  -6   15.00    1.60
  -8   5  -7   24.70    1.80
  -8   5  -7   26.50    2.30
   8   5   7   27.20    2.70
  -8  -5  -7   25.40    1.80
  -8  -5  -7   23.10    1.80
   8   5   8   11.00    2.50
  -8   5  -8    8.90    1.20
  -8   5  -8   10.20    2.40
  -8  -5  -8    8.40    1.30
  -8  -5  -8    6.50    1.80
  -8   5  -9   20.40    1.40
  -8  -5  -9   22.00    1.50
  -8   5 -10  262.27    9.40
  -8  -5 -10  237.58    9.50
  -8  -6   7   46.90    2.30
  -8  -6   6    4.20    1.10
  -8   6   5   19.80    3.70
  -8  -6   5   16.80    1.30
  -8   6   4   51.49    2.90
  -8  -6   4   47.10    2.40
  -8   6   3   16.90    1.90
  -8  -6   3   17.60    1.40
  -8   6   2   10.60    1.70
  -8  -6   2    8.60    1.20
  -8   6   1   24.10    2.10
  -8  -6   1   24.20    1.70
  -8   6   0   35.10    2.30
  -8  -6   0   32.20    1.90
  -8   6  -1  169.68    7.30
  -8  -6  -1  181.58    6.90
  -8   6  -2   54.69    3.30
  -8  -6  -2   53.49    3.00
  -8  -6  -3    8.10    1.10
   8  -6   3    6.60    2.10
  -8  -6  -4   25.90    1.60
   8  -6   4   30.20    2.00
  -8  -6  -5    8.20    2.10
   9   0 -19    0.00    0.60
   9   0 -19    0.90    0.90
   9   0 -18   12.00    1.50
   9   0 -18   14.90    1.40
   9   0 -17   -0.90    1.40
   9   0 -17    1.60    0.60
   9   0 -17   -0.90    0.60
   9   0 -16  198.18    9.00
   9   0 -16  214.48    8.60
   9   0 -16  207.58    8.90
   9   0 -15    0.30    0.70
   9   0 -15   -0.80    0.80
   9   0 -15    1.80    1.40
   9   0 -14  180.98    7.90
   9   0 -14  189.08    7.70
   9   0 -14  178.58    7.80
   9   0 -13    1.40    1.30
   9   0 -13    0.60    0.80
   9   0 -13    1.50    1.80
   9   0 -12  568.84   21.50
   9   0 -12  560.54   21.70
   9   0 -12  581.84   21.50
   9   0 -11    1.30    0.80
   9   0 -11   -0.50    1.20
   9   0 -11    0.20    1.10
   9   0 -10   38.30    3.00
   9   0 -10   47.40    2.60
   9   0 -10   38.40    2.80
   9   0  -8    8.70    2.40
   9   0  -8   10.20    2.10
   9   0  -7    1.00    1.00
   9   0  -7   -1.30    1.10
  -9   0   6  350.06   14.30
  -9   0   5    1.30    0.50
  -9   0   4    4.50    2.00
  -9   0   3    0.20    0.50
  -9   0   2 2931.61  105.59
  -9   0   1    4.60    1.70
  -9   0   0  562.74   21.10
  -9   0   0  546.35   20.60
  -9   0  -1    5.40    1.70
  -9   0  -2 4867.01  174.38
  -9   0  -2 4885.31  174.78
  -9   0  -3    0.00    0.60
  -9   0  -3    1.40    0.70
  -9   0  -4  408.66   17.30
  -9   0  -4  444.06   17.00
  -9   0  -5    0.80    0.70
  -9   0  -5    0.00    1.10
  -9   0  -6  913.71   33.60
  -9   0  -6  896.51   33.20
  -9   0  -7    0.20    1.10
  -9   0  -7   -0.20    0.90
  -9   0  -8  452.75   18.60
  -9   0  -8  480.45   17.70
  -9   0  -9    1.60    1.40
  -9   0  -9    0.30    0.80
  -9   0 -10  607.54   23.20
  -9   0 -10  589.94   22.40
  -9   0 -11    1.00    1.00
  -9   0 -11   -0.90    1.20
  -9   0 -12 1338.27   46.90
  -9   0 -12 1239.68   47.80
  -9   0 -13    1.10    1.00
  -9   0 -14   21.40    2.20
  -9   0 -15   -0.40    1.10
  -9   0 -16   17.30    2.50
   9   1 -19  183.88    7.10
   9  -1 -19  174.68    7.10
   9  -1 -19  185.88    7.10
   9   1 -18   75.89    3.50
   9   1 -18   74.19    3.40
   9  -1 -18   76.89    3.40
   9  -1 -18   76.69    3.50
   9   1 -17   -0.20    1.10
   9   1 -17    0.00    0.90
   9   1 -17    0.80    0.60
   9  -1 -17    0.50    0.60
   9   1 -16   43.20    2.50
   9   1 -16   38.20    2.60
   9   1 -16   46.70    2.80
   9  -1 -16   41.30    2.70
   9  -1 -16   33.80    2.40
   9   1 -15   11.20    1.80
   9   1 -15   15.80    2.10
   9   1 -15   10.50    1.80
   9  -1 -15    8.30    1.70
   9  -1 -15   11.90    1.80
   9  -1 -15   15.60    3.50
   9   1 -14  258.97   10.60
   9   1 -14  259.97   10.50
   9   1 -14  254.77   10.30
   9  -1 -14  257.37   10.30
   9  -1 -14  240.28   10.40
   9  -1 -14  265.37   10.60
   9   1 -13  294.27   12.70
   9   1 -13  274.87   11.40
   9   1 -13  274.37   11.30
   9  -1 -13  286.57   11.40
   9  -1 -13  283.67   11.20
   9  -1 -13  267.47   11.50
   9   1 -12   49.30    3.20
   9   1 -12   48.00    3.70
   9   1 -12   50.49    3.00
   9   1 -12   51.59    3.40
   9  -1 -12   48.30    3.10
   9  -1 -12   49.20    3.40
   9  -1 -12   52.09    3.10
   9   1 -11   12.80    1.90
   9   1 -11   15.00    2.10
   9   1 -11    9.20    2.90
   9   1 -11   13.70    2.00
   9  -1 -11   13.00    2.00
   9  -1 -11   16.70    2.10
   9  -1 -11   12.90    2.60
   9   1 -10  107.19    5.00
   9   1 -10  101.39    5.20
   9   1 -10  110.39    5.10
   9  -1 -10  108.19    5.00
   9  -1 -10  106.19    5.00
   9  -1 -10  103.39    5.10
   9   1  -9   11.60    1.80
   9   1  -9   13.00    2.00
   9   1  -9   11.30    2.10
   9   1  -9   12.30    2.50
   9  -1  -9    8.10    2.10
   9  -1  -9   12.40    2.10
   9  -1  -9   11.80    2.10
   9   1  -8 1391.76   50.09
   9   1  -8 1450.25   50.09
   9   1  -8 1369.06   50.19
   9   1  -8 1387.06   50.19
   9  -1  -8 1332.37   49.90
   9  -1  -8 1313.47   49.90
   9  -1  -8 1391.16   49.99
   9   1  -7  141.39    6.30
   9   1  -7  135.29    6.10
   9   1  -7  147.39    6.30
   9   1  -7  144.29    6.40
   9  -1  -7  145.39    6.20
   9  -1  -7  141.99    6.30
   9   1  -6 3191.78  113.59
   9   1  -6 3182.68  113.39
   9   1  -6 3113.89  113.49
   9  -1  -6 3104.79  113.39
  -9  -1   6 3218.88  114.19
  -9   1   5 3000.50  107.69
  -9  -1   5 2955.70  107.49
  -9   1   4 2217.68   82.79
  -9   1   4 2360.86   83.49
  -9  -1   4 2327.57   83.29
  -9   1   3   56.39    3.50
  -9   1   3   43.20    3.00
  -9  -1   3   49.90    3.20
  -9   1   2 1833.02   62.99
  -9   1   2 1641.44   62.29
  -9  -1   2 1708.33   62.79
  -9   1   1 3364.76  122.99
  -9   1   1 3468.15  123.49
  -9  -1   1 3467.25  123.59
  -9   1   0  808.22   29.10
  -9   1   0  804.22   28.80
  -9  -1   0  797.02   29.20
  -9  -1   0  711.83   28.70
  -9   1  -1  944.71   34.20
  -9   1  -1  952.30   34.60
  -9  -1  -1  901.91   34.10
  -9  -1  -1  928.01   34.60
  -9   1  -2  400.86   15.00
  -9   1  -2  391.36   15.30
  -9  -1  -2  384.46   15.50
  -9  -1  -2  382.36   15.00
  -9   1  -3  427.06   19.40
  -9   1  -3  499.65   18.90
  -9   1  -3  528.65   18.70
  -9  -1  -3  495.75   18.60
  -9   1  -4  139.99    6.00
  -9   1  -4  128.79    5.80
  -9   1  -4  128.59    6.80
  -9  -1  -4  140.49    6.10
  -9   1  -5   28.70    2.20
  -9   1  -5   22.70    3.10
  -9   1  -5   29.60    2.30
  -9  -1  -5   28.60    3.50
  -9  -1  -5   28.20    2.30
  -9   1  -6   75.59    3.90
  -9   1  -6   68.19    4.40
  -9   1  -6   74.29    3.80
  -9  -1  -6   73.09    4.50
  -9  -1  -6   75.49    4.10
  -9   1  -7  169.68    7.90
  -9   1  -7  187.08    7.70
  -9   1  -7  192.38    8.20
  -9  -1  -7  181.38    8.00
  -9  -1  -7  189.98    8.20
  -9   1  -8    5.60    1.50
  -9   1  -8    2.10    1.00
  -9   1  -8    2.80    1.90
  -9  -1  -8    3.90    1.30
  -9  -1  -8    2.00    0.90
  -9   1  -9    3.80    1.10
  -9   1  -9    2.80    0.90
  -9  -1  -9    6.50    1.70
  -9  -1  -9    4.50    1.50
  -9   1 -10   34.90    2.90
  -9   1 -10   28.40    2.40
  -9  -1 -10   34.20    3.10
  -9  -1 -10   36.00    3.20
  -9   1 -11   18.70    2.20
  -9   1 -11   21.90    2.00
  -9  -1 -11   26.30    2.90
  -9  -1 -11   14.10    2.20
  -9   1 -12  144.59    6.00
  -9   1 -12  137.79    6.60
  -9  -1 -12  128.49    6.70
  -9   1 -13  132.79    5.70
  -9   1 -13  131.69    6.40
  -9  -1 -13  131.59    6.90
  -9   1 -14   21.20    1.90
  -9   1 -14   21.90    2.40
  -9  -1 -14   23.20    2.40
  -9   1 -15    3.00    1.20
   9   2 -18  112.69    4.70
   9   2 -18  104.99    4.70
   9  -2 -18  122.69    4.70
   9  -2 -18  112.49    4.70
   9   2 -17   68.89    3.30
   9   2 -17   67.09    3.30
   9  -2 -17   65.79    3.10
   9  -2 -17   64.79    3.10
   9   2 -16   69.49    3.50
   9   2 -16   72.09    3.60
   9  -2 -16   71.89    3.40
   9  -2 -16   63.99    3.30
   9   2 -15   28.80    2.40
   9   2 -15   27.50    2.50
   9   2 -15   33.20    2.40
   9  -2 -15   29.30    2.30
   9  -2 -15   26.50    2.20
   9   2 -14  130.09    5.90
   9   2 -14  126.09    6.00
   9   2 -14  127.89    5.60
   9  -2 -14  124.99    5.60
   9  -2 -14  123.89    5.60
   9   2 -13  461.05   17.70
   9   2 -13  475.75   18.00
   9   2 -13  446.06   17.70
   9   2 -13  467.65   17.90
   9  -2 -13  461.85   17.60
   9  -2 -13  463.45   17.60
   9   2 -12  441.46   17.00
   9   2 -12  446.56   17.20
   9   2 -12  447.46   17.10
   9   2 -12  442.06   17.40
   9  -2 -12  423.96   17.10
   9  -2 -12  437.76   16.90
   9  -2 -12  453.85   17.00
   9   2 -11    5.90    1.60
   9   2 -11    2.10    0.80
   9   2 -11    3.40    1.30
   9   2 -11    4.80    1.20
   9  -2 -11    7.50    1.70
   9  -2 -11    2.50    1.00
   9  -2 -11    4.40    1.70
   9   2 -10   34.20    2.70
   9   2 -10   31.00    2.70
   9   2 -10   37.00    2.90
   9   2 -10   29.90    2.50
   9  -2 -10   35.70    2.90
   9  -2 -10   29.90    2.60
   9  -2 -10   33.90    2.50
   9   2  -9  217.68    9.10
   9   2  -9  219.28    8.90
   9   2  -9  218.78    9.10
   9   2  -9  211.18    9.00
   9  -2  -9  214.68    8.80
   9  -2  -9  200.58    8.80
   9  -2  -9  217.98    8.80
   9   2  -8  791.42   30.10
   9   2  -8  836.22   30.20
   9   2  -8  798.52   30.10
   9   2  -8  841.92   30.00
   9  -2  -8  781.12   29.80
   9  -2  -8  793.32   29.80
   9  -2  -8  823.42   29.80
   9   2  -7  225.78    9.40
  -9   2   7  218.48    9.30
   9   2  -7  238.28    9.40
   9   2  -7  233.48    9.20
   9   2  -7  244.68    9.40
   9  -2  -7  224.88    9.10
   9  -2  -7  219.48    9.10
   9  -2  -7  201.78    9.30
  -9   2   6    8.20    2.10
   9   2  -6   10.50    2.30
   9   2  -6    7.30    2.00
   9   2  -6   12.20    2.30
   9  -2  -6    9.90    2.10
   9  -2  -6   11.00    2.20
   9   2  -5   69.89    4.10
  -9   2   5   68.89    3.80
   9   2  -5   71.49    3.80
   9   2  -5   69.69    4.00
   9  -2  -5   71.99    3.70
  -9  -2   5   51.19    8.50
   9   2  -4  156.08    6.60
   9   2  -4  140.59    6.70
   9   2  -4  139.89    6.70
   9  -2  -4  153.28    6.30
  -9  -2   4  149.39    7.70
   9   2  -3  115.99    5.40
  -9  -2   3  116.39    6.30
  -9   2   2  340.17   13.10
   9   2  -2  330.17   12.90
  -9   2   2  328.67   13.60
  -9  -2   2  313.87   13.30
  -9   2   1  964.40   36.60
   9   2  -1  993.60   36.20
  -9   2   1 1003.50   36.30
  -9  -2   1 1000.30   36.30
  -9  -2   1  960.10   36.70
  -9   2   0 5027.40  182.98
   9   2   0 5060.39  182.48
  -9   2   0 5217.28  182.68
  -9  -2   0 5200.28  183.38
  -9  -2   0 5009.90  182.68
  -9   2  -1   36.30    4.10
   9   2   1   37.10    2.90
  -9   2  -1   42.80    2.90
  -9   2  -1   35.00    2.70
  -9   2  -1   38.20    2.50
  -9  -2  -1   39.00    3.10
  -9  -2  -1   39.50    3.00
  -9   2  -2    1.10    0.70
  -9   2  -2    1.70    1.20
  -9   2  -2    0.10    1.20
   9   2   2    0.60    1.30
  -9  -2  -2    1.20    1.20
  -9  -2  -2    5.80    2.10
  -9   2  -3    0.60    0.70
  -9   2  -3    1.10    1.20
   9   2   3    0.20    1.20
  -9   2  -3    0.00    1.00
  -9  -2  -3   -0.40    1.20
  -9  -2  -3    0.30    1.00
  -9   2  -4    0.80    1.00
  -9   2  -4   -0.10    1.10
   9   2   4    0.60    1.30
  -9  -2  -4    0.90    0.90
  -9  -2  -4    1.40    1.20
  -9   2  -5    6.00    1.50
  -9   2  -5    4.80    1.40
   9   2   5    5.60    1.60
  -9   2  -5    5.10    1.30
  -9  -2  -5    5.60    1.20
  -9  -2  -5    6.40    1.80
  -9   2  -6  116.29    5.30
  -9   2  -6  110.39    5.30
  -9   2  -6  117.99    5.70
  -9  -2  -6  116.09    5.60
  -9  -2  -6  118.69    5.90
  -9   2  -7  116.49    5.60
  -9   2  -7  119.09    5.30
  -9   2  -7  111.99    5.40
  -9  -2  -7  115.59    5.50
  -9  -2  -7  114.19    5.80
  -9   2  -8   73.69    4.10
  -9   2  -8   66.79    3.80
  -9   2  -8   67.69    3.60
  -9  -2  -8   68.29    4.30
  -9  -2  -8   67.99    3.90
  -9   2  -9    4.90    1.30
  -9   2  -9    5.40    2.10
  -9   2  -9    5.50    1.50
  -9  -2  -9    3.10    1.00
  -9  -2  -9    2.40    1.20
  -9   2 -10  391.36   15.00
  -9   2 -10  388.76   14.90
  -9   2 -10  387.06   15.60
  -9  -2 -10  403.76   15.10
  -9  -2 -10  362.66   15.80
  -9   2 -11    0.10    0.80
  -9   2 -11    1.60    1.10
  -9  -2 -11    0.80    1.00
  -9  -2 -11    1.50    1.00
  -9   2 -12    1.70    1.00
  -9   2 -12    2.10    0.80
  -9   2 -12    0.10    1.60
  -9  -2 -12    0.60    1.00
  -9  -2 -12    1.60    1.30
  -9   2 -13    9.70    1.40
  -9   2 -13    9.50    2.00
  -9  -2 -13    7.30    1.90
  -9  -2 -13    7.40    1.80
  -9   2 -14    4.80    1.20
  -9   2 -14    4.20    1.30
  -9  -2 -14    6.50    1.70
  -9   2 -15   60.49    3.00
   9   3 -17  201.78    7.50
   9   3 -17  189.88    7.50
   9  -3 -17  187.58    7.30
   9  -3 -17  191.28    7.40
   9   3 -16    4.20    1.40
   9   3 -16    6.20    1.20
   9   3 -16    6.40    1.20
   9  -3 -16    4.60    1.10
   9  -3 -16    5.40    1.20
   9   3 -15  377.56   14.80
   9   3 -15  373.76   14.50
   9   3 -15  408.46   15.10
   9  -3 -15  384.26   14.60
   9  -3 -15  387.76   14.50
   9   3 -14   67.09    3.50
   9   3 -14   69.99    3.70
   9   3 -14   69.29    3.60
   9  -3 -14   76.29    3.50
   9  -3 -14   71.09    3.50
   9   3 -13  322.27   12.80
   9   3 -13  325.67   14.30
   9   3 -13  334.87   14.30
   9  -3 -13  320.27   12.70
   9  -3 -13  332.07   12.60
   9   3 -12   81.79    4.10
   9   3 -12   75.99    4.10
   9   3 -12   73.39    4.20
   9  -3 -12   79.39    3.90
   9  -3 -12   81.09    4.00
   9   3 -11    1.60    1.00
   9   3 -11    2.30    1.00
   9   3 -11    1.10    1.20
   9  -3 -11    6.30    2.10
   9  -3 -11    1.80    0.90
   9   3 -10  217.78    9.20
   9   3 -10  223.08    9.30
   9   3 -10  216.38    9.20
   9  -3 -10  220.78    8.90
   9  -3 -10  211.78    8.90
   9   3  -9  707.13   27.00
   9   3  -9  741.63   27.00
   9   3  -9  714.03   28.20
  -9   3   9  737.03   27.10
   9  -3  -9  739.13   26.60
   9  -3  -9  656.33   26.60
   9   3  -8  160.98    7.30
  -9   3   8  170.08    7.50
   9   3  -8  167.88    7.40
   9   3  -8  174.18    7.50
   9  -3  -8  158.68    7.10
   9  -3  -8  164.78    7.10
  -9   3   7  484.35   18.10
   9   3  -7  462.45   17.90
   9   3  -7  452.25   17.90
   9   3  -7  477.75   17.90
   9  -3  -7  448.86   17.40
   9  -3  -7  442.26   17.50
   9   3  -6  235.68    9.50
  -9   3   6  235.88    9.60
   9   3  -6  225.68    9.80
   9  -3  -6  212.08    9.30
   9   3  -5  143.19    6.80
   9   3  -5  138.59    7.00
   9   3  -5  136.39    6.70
  -9   3   5  145.59    6.50
   9  -3  -5  135.59    6.10
   9   3  -4  382.36   14.80
   9   3  -4  346.07   15.00
  -9   3   4  402.56   15.10
   9   3  -4  385.66   14.90
  -9  -3   4  378.96   14.90
   9  -3  -4  371.86   14.50
  -9   3   2    0.90    0.90
   9   3  -2    1.00    1.20
  -9  -3   2   -1.00    1.00
   9   3  -1   92.79    4.60
  -9   3   1   86.19    4.50
  -9  -3   1   87.79    4.60
  -9   3   0  111.39    5.50
  -9   3   0  118.19    5.60
   9   3   0  120.29    5.60
  -9  -3   0  116.99    5.60
  -9   3  -1   37.80    2.90
   9   3   1   35.70    3.10
  -9   3  -1   36.60    2.80
  -9   3  -1   38.40    2.70
  -9  -3  -1   34.40    3.20
  -9  -3  -1   43.30    3.10
  -9   3  -2  101.69    4.90
  -9   3  -2  109.69    5.20
  -9   3  -2  102.29    4.90
   9   3   2  104.59    5.30
  -9  -3  -2   99.49    5.10
  -9  -3  -2  101.89    5.30
  -9   3  -3   34.70    2.60
   9   3   3   34.70    3.50
  -9   3  -3   38.40    2.60
  -9   3  -3   35.90    2.60
  -9  -3  -3   30.90    3.70
  -9  -3  -3   34.00    2.80
  -9   3  -4   22.30    2.30
  -9   3  -4   25.10    2.20
  -9   3  -4   26.60    2.40
  -9  -3  -4   25.00    2.50
  -9   3  -5   44.60    3.00
  -9   3  -5   48.40    3.20
  -9   3  -5   46.20    2.90
  -9  -3  -5   45.10    3.10
  -9   3  -6    6.00    1.80
  -9   3  -6    4.20    1.10
  -9   3  -6    4.70    1.60
  -9  -3  -6    8.10    1.90
  -9   3  -7  204.98    8.60
  -9   3  -7  202.68    8.50
  -9   3  -7  204.48    9.00
  -9  -3  -7  208.98    8.70
  -9   3  -8    0.60    0.90
  -9   3  -8   -0.60    1.00
  -9   3  -8    0.80    0.90
  -9  -3  -8   -0.30    0.90
  -9   3  -9  192.78    8.10
  -9   3  -9  187.18    8.60
  -9   3  -9  199.48    8.40
  -9  -3  -9  202.78    8.70
  -9   3 -10    3.10    1.00
  -9   3 -10    3.70    1.10
  -9   3 -10    4.60    1.40
  -9  -3 -10    5.70    1.70
  -9   3 -11  141.89    6.10
  -9   3 -11  142.59    6.20
  -9   3 -11  145.59    6.60
  -9  -3 -11  143.99    6.20
  -9   3 -12  117.29    5.10
  -9   3 -12  118.49    5.50
  -9   3 -12  116.29    5.00
  -9  -3 -12  116.09    5.10
  -9   3 -13   69.69    4.00
  -9   3 -13   69.19    3.30
  -9  -3 -13   72.99    3.30
  -9   3 -14   86.89    3.50
  -9  -3 -14   71.69    3.90
  -9   3 -15  182.98    7.00
   9   4 -15   44.10    2.20
   9   4 -15   46.40    2.30
   9  -4 -15   48.90    2.20
   9   4 -14    8.10    1.20
   9   4 -14    7.20    1.10
   9  -4 -14    6.80    1.20
   9   4 -13  560.84   20.90
   9   4 -13  562.04   20.90
   9  -4 -13  554.54   20.60
   9   4 -12   50.99    2.90
   9   4 -12   54.59    3.00
   9  -4 -12   55.19    2.80
   9   4 -11  113.69    5.30
   9   4 -11  113.19    5.30
   9  -4 -11  117.59    5.00
  -9  -4  11  115.29    5.40
   9   4 -10   16.70    3.10
   9   4 -10   15.40    2.30
  -9   4  10   15.40    2.80
  -9  -4  10   15.70    2.60
   9  -4 -10   10.70    1.80
   9   4  -9   73.99    4.00
  -9   4   9   69.09    4.20
   9   4  -9   80.39    4.20
  -9  -4   9   71.59    4.60
   9  -4  -9   72.39    3.90
  -9   4   8   75.79    4.40
   9   4  -8   79.09    4.40
   9   4  -8   82.89    4.20
  -9  -4   8   80.89    4.40
   9  -4  -8   79.09    4.00
  -9   4   7   31.30    2.80
   9   4  -7   36.50    2.70
   9   4  -7   40.30    3.40
  -9  -4   7   37.90    2.90
   9  -4  -7   35.60    2.70
   9   4  -6   55.09    3.30
   9   4  -6   45.10    4.10
  -9   4   6   53.89    3.40
   9  -4  -6   48.60    3.60
  -9  -4   6   55.59    3.50
   9  -4  -6   46.00    3.60
   9   4  -5    0.60    1.00
  -9   4   5   -0.30    1.00
  -9  -4   5    0.60    1.10
   9  -4  -5    0.00    1.30
   9   4  -4    3.00    1.20
  -9   4   4    1.70    1.10
  -9  -4   4    7.40    2.30
   9  -4  -4    2.60    1.20
   9   4  -3   68.99    3.90
  -9   4   3   61.79    4.10
   9  -4  -3   63.79    3.60
  -9  -4   3   70.79    4.00
  -9   4   2  129.69    8.10
   9   4  -2  147.79    6.50
  -9  -4   2  133.09    7.10
   9   4  -1 1122.09   38.80
  -9   4   1  911.61   40.40
  -9  -4   1 1066.79   38.70
  -9  -4   1 1089.29   38.80
   9   4   0    2.30    1.40
  -9   4   0   -0.10    1.00
  -9  -4   0    1.10    1.00
  -9  -4   0   -0.10    1.00
  -9   4  -1  260.57   10.90
   9   4   1  272.97   11.00
  -9   4  -1  256.37   11.40
  -9  -4  -1  276.97   10.90
  -9  -4  -1  280.07   11.20
  -9   4  -2    1.20    0.90
  -9   4  -2    0.60    1.30
  -9  -4  -2    2.10    1.20
  -9  -4  -2    6.40    1.90
  -9   4  -3    4.40    1.60
  -9   4  -3    0.70    1.20
   9   4   3    3.60    1.60
  -9  -4  -3    1.50    1.00
  -9  -4  -3    2.30    1.10
  -9   4  -4    1.50    0.90
  -9   4  -4    1.00    0.80
   9   4   4   -2.20    1.40
  -9   4  -4    0.70    1.10
  -9  -4  -4    1.00    1.10
  -9  -4  -4    2.00    0.90
  -9   4  -5   25.40    2.30
   9   4   5   28.30    2.90
  -9   4  -5   32.00    2.30
  -9  -4  -5   22.80    2.40
  -9  -4  -5   24.40    2.60
  -9   4  -6   90.29    4.40
   9   4   6   98.59    5.20
  -9   4  -6   93.59    4.90
  -9   4  -6   97.99    4.60
  -9  -4  -6   84.39    4.70
  -9  -4  -6   93.89    4.60
   9   4   7   12.30    2.40
  -9   4  -7    8.10    1.70
  -9   4  -7    9.50    1.70
  -9   4  -7    8.90    1.80
  -9  -4  -7    7.90    1.90
  -9   4  -8    5.30    1.90
   9   4   8   10.50    2.20
  -9   4  -9    0.50    0.70
  -9   4  -9    1.20    0.80
  -9   4  -9    1.10    1.10
  -9  -4  -9    1.40    0.70
  -9   4 -10    4.40    1.20
  -9   4 -10    7.40    1.30
  -9   4 -10    4.80    1.10
  -9  -4 -10    4.20    1.30
  -9   4 -11    1.90    0.70
  -9   4 -11    3.10    1.60
  -9  -4 -11    1.90    0.60
   9   4  12  104.69    5.20
  -9   4 -12  114.79    4.60
  -9  -4 -12  111.89    4.60
  -9   4 -13    3.90    0.80
  -9  -4 -13    3.50    1.00
   9   5 -12   30.40    1.60
  -9  -5  12   28.70    1.70
   9   5 -11   60.49    3.30
   9   5 -11   62.79    2.90
   9  -5 -11   63.69    3.10
  -9  -5  11   62.29    3.00
   9   5 -10   -1.60    1.50
   9   5 -10   -0.40    0.60
   9  -5 -10   -1.00    0.90
  -9  -5  10   -0.20    0.60
  -9   5   9  118.39    5.60
   9   5  -9  124.99    5.30
   9   5  -8    4.00    1.30
  -9   5   8    7.40    2.00
  -9  -5   8    3.10    0.80
   9   5  -7   32.00    2.20
  -9   5   7   30.90    2.80
  -9  -5   7   27.30    2.30
   9   5  -6    9.70    1.60
  -9   5   6    7.60    1.70
  -9  -5   6    7.40    2.60
  -9   5   5  257.17   11.80
   9   5  -5  286.27   11.10
  -9  -5   5  284.17   11.10
  -9  -5   5  285.87   11.10
  -9   5   4    2.70    1.00
   9   5  -4    1.40    1.10
  -9  -5   4   -0.40    0.80
  -9  -5   4   -0.60    1.10
  -9   5   3  207.18    9.00
   9   5  -3  209.88    8.50
  -9  -5   3  212.68    8.60
  -9  -5   3  208.88    8.60
   9  -5  -3  194.48    8.30
   9   5  -2  213.08    8.50
  -9   5   2  200.28    8.80
   9  -5  -2  197.18    8.10
  -9  -5   2  201.78    8.40
  -9  -5   2  204.68    8.50
  -9   5   1  537.95   21.60
  -9  -5   1  572.34   21.20
   9  -5  -1  566.04   20.90
  -9  -5   1  578.44   21.30
  -9   5   0  259.07   11.30
  -9  -5   0  266.27   10.40
  -9  -5   0  263.57   10.60
  -9   5  -1   54.99    3.40
  -9  -5  -1   59.49    3.10
  -9  -5  -1   56.59    3.30
  -9   5  -2    9.10    1.70
  -9  -5  -2   11.30    1.70
  -9  -5  -2   11.30    1.90
  -9   5  -3    3.20    0.90
  -9  -5  -3    6.70    1.60
  -9  -5  -3    4.50    0.90
  -9   5  -4   25.90    2.40
  -9   5  -4   28.60    2.30
  -9  -5  -4   31.10    2.20
  -9  -5  -4   30.50    2.10
  -9   5  -5  108.39    5.50
  -9   5  -5  102.39    4.60
  -9  -5  -5  105.59    4.50
  -9  -5  -5  105.29    4.70
  -9   5  -6    0.00    1.00
  -9   5  -6    1.00    0.90
  -9  -5  -6   -1.10    0.90
  -9   5  -7   28.10    2.40
  -9   5  -7   27.90    1.80
  -9  -5  -7   25.70    1.80
  -9   5  -8    8.30    1.20
  -9  -5  -8    6.20    1.20
  -9   5  -9    0.60    0.60
  -9  -6   6  131.09    5.20
  -9  -6   5   74.79    3.30
  -9  -6   4  216.78    8.30
  -9  -6   3  125.79    5.60
  -9   6   2   32.70    2.80
  -9  -6   1  133.39    5.50
  -9   6   0   31.50    3.50
  -9  -6   0   42.70    2.00
  -9  -6  -1   16.30    1.30
  -9  -6  -2   88.59    3.70
  -9  -6  -3    5.60    1.30
  10   0 -19    0.60    0.50
  10   0 -19    0.40    0.50
  10   0 -18  176.58    7.30
  10   0 -18  187.48    7.50
  10   0 -17    0.90    0.70
  10   0 -17   -0.50    0.60
  10   0 -17    0.40    1.30
  10   0 -16  364.96   14.30
  10   0 -16  366.06   14.10
  10   0 -16  364.56   14.10
  10   0 -15    4.30    1.60
  10   0 -15    0.90    0.80
  10   0 -15    0.40    1.20
  10   0 -14  688.53   25.60
  10   0 -14  675.23   25.60
  10   0 -13   -0.10    0.80
  10   0 -13    1.50    0.90
  10   0 -13   -1.10    1.20
  10   0 -12  202.68    8.30
  10   0 -12  196.78    8.50
  10   0 -12  197.98    8.40
  10   0 -11   -0.70    0.80
  10   0 -11    0.60    1.00
  10   0 -11    1.20    1.10
  10   0 -10    1.10    1.00
  10   0  -9   -0.30    1.10
  10   0  -9    1.20    1.00
  10   0  -9    0.50    1.10
  10   0  -8    1.80    1.10
  10   0  -8    0.30    1.90
  10   0  -8    0.50    1.20
  10   0  -8    1.70    0.80
  10   0  -7    0.30    2.10
  10   0  -7    0.10    0.90
  10   0  -7   -1.40    1.10
  10   0  -7    2.50    1.40
  10   0  -6    3.10    1.20
  10   0  -6    1.80    1.10
  10   0  -5    1.50    1.20
 -10   0   4   -0.20    0.90
 -10   0   3    0.00    0.50
 -10   0   2 1249.88   46.00
 -10   0   1   -1.20    1.10
 -10   0   0 1080.99   39.90
 -10   0   0 1066.49   39.20
 -10   0  -1   -0.20    0.90
 -10   0  -1   -0.90    0.80
 -10   0  -2 1655.93   57.99
 -10   0  -2 1537.65   57.79
 -10   0  -3    1.60    1.00
 -10   0  -3    0.70    0.80
 -10   0  -4  660.73   24.80
 -10   0  -4  673.63   25.10
 -10   0  -5   -0.10    0.70
 -10   0  -5    1.70    1.00
 -10   0  -6 3172.88  112.99
 -10   0  -6 3094.49  112.49
 -10   0  -7    1.40    1.10
 -10   0  -7    0.50    0.90
 -10   0  -8  719.83   27.20
 -10   0  -8  747.73   27.90
 -10   0  -9    1.20    1.00
 -10   0  -9    0.50    0.90
 -10   0 -10  247.38    9.80
 -10   0 -10  237.28   10.60
 -10   0 -11    1.20    0.90
 -10   0 -11    2.20    1.10
 -10   0 -12  492.95   19.40
 -10   0 -13    0.60    1.00
 -10   0 -14  435.06   17.20
 -10   0 -15    0.80    1.10
  10   1 -19   -0.20    0.60
  10  -1 -19   -0.50    0.50
  10  -1 -19    1.30    0.50
  10   1 -18   45.80    2.50
  10   1 -18   51.69    2.70
  10  -1 -18   45.00    2.70
  10  -1 -18   52.29    2.40
  10   1 -17  291.67   11.30
  10   1 -17  297.27   11.40
  10   1 -17  288.17   11.40
  10  -1 -17  292.07   11.30
  10  -1 -17  297.07   11.30
  10   1 -16 1107.79   40.80
  10   1 -16 1120.29   40.70
  10   1 -16 1127.69   41.40
  10  -1 -16 1108.99   40.70
  10  -1 -16 1107.99   40.60
  10   1 -15  426.36   20.10
  10   1 -15  494.85   19.30
  10   1 -15  494.65   18.80
  10  -1 -15  481.55   18.40
  10  -1 -15  503.55   19.10
  10  -1 -15  511.55   18.80
  10   1 -14  196.48    8.30
  10   1 -14  194.08    8.20
  10   1 -14  195.28    8.10
  10  -1 -14  188.58    8.00
  10  -1 -14  189.28    8.20
  10  -1 -14  194.18    8.00
  10   1 -13  176.78    7.50
  10   1 -13  166.58    7.60
  10   1 -13  174.58    7.60
  10  -1 -13  174.08    7.50
  10  -1 -13  171.18    7.50
  10  -1 -13  180.68    7.40
  10   1 -12    1.70    0.90
  10   1 -12    1.70    1.20
  10   1 -12    2.70    1.50
  10  -1 -12    2.10    1.00
  10  -1 -12    3.30    1.30
  10  -1 -12    0.30    0.90
  10   1 -11  221.38    9.30
  10   1 -11  219.48    9.40
  10   1 -11  219.68    9.30
  10  -1 -11  227.78    9.20
  10  -1 -11  225.68    9.30
  10  -1 -11  227.18    9.20
  10   1 -10  108.79    5.00
  10   1 -10  109.19    5.10
  10   1 -10  102.89    5.20
  10  -1 -10   94.59    5.50
  10  -1 -10  111.19    5.10
  10  -1 -10  106.29    5.10
  10   1  -9   15.70    2.30
  10   1  -9   16.30    2.20
  10   1  -9   14.60    1.90
  10   1  -9   10.60    2.00
  10  -1  -9   11.60    2.10
  10  -1  -9   11.80    2.10
  10  -1  -9   13.70    2.20
  10   1  -8 1356.26   48.50
  10   1  -8 1312.07   48.50
  10   1  -8 1395.86   48.50
  10   1  -8 1313.37   48.50
  10  -1  -8 1290.47   48.30
  10  -1  -8 1370.36   48.40
  10  -1  -8 1269.57   48.40
  10   1  -7    0.10    1.00
  10   1  -7    1.20    1.20
  10   1  -7    1.70    1.30
  10   1  -7    4.60    1.60
  10  -1  -7    5.60    1.80
  10  -1  -7    0.50    1.60
  10   1  -6  356.86   14.30
  10   1  -6  383.86   14.20
  10   1  -6  367.66   14.20
  10   1  -6  362.46   14.20
  10  -1  -6  362.36   14.10
  10  -1  -6  364.76   14.10
  10   1  -5   13.10    2.30
  10   1  -5   11.70    2.10
  10   1  -5   11.00    2.00
  10  -1  -5    9.70    2.00
  10   1  -4   26.80    2.40
  10   1  -4   26.90    3.70
  10  -1  -4   28.80    2.30
  10   1  -3   -0.70    1.10
 -10  -1   3   -0.50    0.70
  10  -1  -3    0.20    1.10
  10   1  -2 2745.83  103.19
 -10   1   2 2969.50  103.99
 -10   1   2 2911.11  103.19
  10  -1  -2 2900.31  103.09
 -10  -1   2 2835.82  103.89
 -10   1   1  211.78    9.40
 -10   1   1  215.58    8.60
 -10  -1   1  207.48    9.40
 -10   1   0 3006.40  106.89
 -10   1   0 3125.69  107.59
 -10  -1   0 2794.72  106.89
 -10   1  -1    8.00    1.50
 -10   1  -1    9.50    2.90
 -10   1  -1    6.30    1.30
 -10  -1  -1    6.60    2.00
 -10   1  -2  192.28    8.10
 -10   1  -2  207.48    8.30
 -10  -1  -2  196.78    8.30
 -10   1  -3  247.88    9.50
 -10   1  -3  211.68    9.10
 -10  -1  -3  240.38    9.50
 -10  -1  -3  216.88    9.70
 -10   1  -4  291.57   11.30
 -10   1  -4  294.57   11.60
 -10  -1  -4  291.37   11.60
 -10  -1  -4  267.67   11.50
 -10   1  -5  110.39    4.90
 -10   1  -5  109.09    5.20
 -10  -1  -5   98.59    5.50
 -10  -1  -5  107.79    5.20
 -10   1  -6    0.50    1.00
 -10   1  -6   -0.30    0.80
 -10  -1  -6    0.30    0.80
 -10  -1  -6   -0.40    1.50
 -10   1  -7   35.10    2.60
 -10   1  -7   29.80    3.10
 -10  -1  -7   34.20    2.70
 -10  -1  -7   40.90    3.40
 -10   1  -8    0.90    0.90
 -10   1  -8   -0.80    1.00
 -10  -1  -8   -1.50    1.30
 -10  -1  -8    0.90    0.90
 -10   1  -9   34.50    3.00
 -10   1  -9   37.70    2.50
 -10  -1  -9   37.40    3.50
 -10  -1  -9   36.20    3.20
 -10   1 -10  122.29    6.00
 -10   1 -10  122.19    5.40
 -10  -1 -10  118.69    6.00
 -10  -1 -10  114.19    6.10
 -10   1 -11   71.29    3.60
 -10   1 -11   67.59    4.00
 -10  -1 -11   63.39    4.00
 -10   1 -12  247.98    9.30
 -10   1 -12  223.58    9.90
 -10  -1 -12  220.98   10.10
 -10   1 -13    7.40    1.90
 -10   1 -13    8.00    1.60
 -10  -1 -13    8.10    1.80
 -10   1 -14   62.99    3.60
 -10   1 -14   57.09    3.00
 -10  -1 -14   60.69    4.00
 -10   1 -15    1.30    1.20
 -10  -1 -15    5.80    1.90
  10   2 -18   28.50    1.80
  10   2 -18   31.50    1.80
  10  -2 -18   31.20    1.70
  10  -2 -18   31.00    1.70
  10   2 -17   10.70    1.30
  10   2 -17   12.50    1.50
  10  -2 -17   13.10    1.40
  10  -2 -17   10.30    1.40
  10   2 -16    9.70    1.50
  10   2 -16    9.00    1.60
  10  -2 -16    9.50    1.30
  10  -2 -16    9.80    1.40
  10   2 -15    7.60    2.30
  10   2 -15   12.00    1.60
  10   2 -15   11.40    1.70
  10  -2 -15    8.70    1.40
  10  -2 -15    8.00    1.50
  10   2 -14    3.00    1.20
  10   2 -14   -0.20    1.00
  10   2 -14    1.70    1.20
  10   2 -13    2.40    0.90
  10   2 -13    3.20    1.10
  10   2 -13    4.20    1.20
  10   2 -13    2.30    0.80
  10  -2 -13    1.40    0.90
  10  -2 -13    2.20    0.80
  10   2 -12   96.59    4.80
  10   2 -12   99.49    5.00
  10   2 -12  101.99    4.70
  10   2 -12   94.79    4.90
  10  -2 -12   90.99    5.00
  10  -2 -12   93.99    4.60
  10  -2 -12   91.99    4.60
  10   2 -11  970.20   36.70
  10   2 -11  995.60   36.90
  10   2 -11 1008.40   36.90
  10   2 -11  991.50   37.00
  10  -2 -11  998.30   36.60
  10  -2 -11 1019.40   36.60
  10   2 -10  498.15   19.20
  10   2 -10  490.95   19.00
  10   2 -10  492.15   19.10
  10   2 -10  507.85   19.20
  10  -2 -10  504.35   18.90
  10  -2 -10  475.75   18.80
  10  -2 -10  518.05   18.90
  10   2  -9   24.20    2.20
  10   2  -9   24.00    2.20
  10   2  -9   22.70    2.50
  10   2  -9   23.20    2.50
  10  -2  -9   18.80    2.30
  10  -2  -9   23.90    2.60
  10  -2  -9   27.70    2.40
  10   2  -8 2790.02   98.89
  10   2  -8 2773.62   99.09
  10  -2  -8 2746.43   98.49
  10  -2  -8 2648.64   98.39
  10   2  -7   61.29    3.60
  10   2  -7   63.69    3.70
  10   2  -7   63.29    3.70
  10  -2  -7   58.79    3.30
  10  -2  -7   66.49    3.90
  10  -2  -7   50.89    4.50
 -10   2   6  168.78    7.80
  10   2  -6  183.98    7.90
  10   2  -6  184.08    7.80
  10   2  -6  190.58    7.90
  10  -2  -6  181.08    7.60
  10   2  -5  744.03   27.90
  10   2  -5  744.43   28.00
  10   2  -5  731.03   27.90
 -10   2   5  754.52   27.90
  10  -2  -5  772.92   27.70
 -10   2   4    2.30    1.00
  10   2  -4    0.10    1.80
  10   2  -4    6.10    1.70
  10   2  -4    2.90    1.50
  10  -2  -4    3.60    1.10
  10   2  -3   48.20    3.70
  10   2  -3   42.00    4.50
 -10   2   3   49.20    3.00
  10   2  -3   49.60    3.10
  10   2  -2 1509.85   58.39
  10   2  -2 1652.63   58.39
 -10   2   2 1568.04   58.19
 -10   2   2 1696.13   58.49
 -10   2   1 1166.88   43.10
 -10   2   1 1207.98   43.40
  10   2  -1 1189.28   43.30
 -10  -2   1 1165.98   43.40
 -10   2   0 1900.11   69.29
 -10   2   0 1959.40   69.69
  10   2   0 1904.81   69.49
  10   2   1    0.80    1.10
 -10   2  -1    2.50    0.90
 -10   2  -1    1.20    1.10
 -10  -2  -1    1.10    1.20
 -10  -2  -1    1.00    1.20
 -10   2  -2   22.20    2.10
  10   2   2   21.60    2.30
 -10   2  -2   21.50    2.20
 -10  -2  -2   18.90    2.60
 -10  -2  -2   18.80    2.60
  10   2   3   34.20    2.70
 -10   2  -3   34.20    2.40
 -10   2  -3   29.50    2.60
 -10  -2  -3   34.10    2.90
 -10  -2  -3   32.10    2.80
 -10   2  -4    2.00    1.00
 -10   2  -4    1.40    0.80
 -10   2  -4    1.50    1.10
  10   2   4   -0.40    1.20
 -10  -2  -4    1.20    1.10
 -10  -2  -4    1.40    1.10
 -10   2  -5   42.00    3.10
 -10   2  -5   41.10    2.90
 -10   2  -5   52.19    3.10
  10   2   5   42.40    3.30
 -10  -2  -5   48.10    3.30
 -10  -2  -5   48.00    3.30
 -10   2  -6   82.09    4.30
  10   2   6   78.29    4.60
 -10   2  -6   88.19    4.60
 -10   2  -6   88.29    4.20
 -10  -2  -6   84.09    4.70
 -10  -2  -6   91.49    4.50
 -10   2  -7  342.37   13.60
 -10   2  -7  333.37   13.50
 -10   2  -7  364.26   14.20
 -10  -2  -7  346.97   14.40
 -10  -2  -7  349.57   13.70
 -10   2  -8  411.86   17.00
 -10   2  -8  381.76   15.10
 -10   2  -8  375.96   15.00
 -10  -2  -8  391.46   16.10
 -10  -2  -8  391.16   15.20
 -10   2  -9   56.39    3.30
 -10   2  -9   52.19    3.20
 -10   2  -9   53.69    3.50
 -10  -2  -9   50.59    3.70
 -10  -2  -9   59.19    3.40
 -10   2 -10  281.97   12.20
 -10   2 -10  299.97   11.60
 -10   2 -10  311.27   11.80
 -10  -2 -10  306.37   11.80
 -10  -2 -10  281.57   12.60
 -10   2 -11   45.20    2.60
 -10   2 -11   38.50    2.90
 -10  -2 -11   45.40    3.00
 -10  -2 -11   39.20    3.20
 -10   2 -12   32.50    2.60
 -10   2 -12   32.10    2.20
 -10  -2 -12   32.40    2.70
 -10  -2 -12   31.20    2.50
 -10   2 -13    0.90    1.10
 -10   2 -13   -0.80    0.70
 -10  -2 -13    1.20    0.90
 -10  -2 -13    0.60    1.00
 -10   2 -14  124.29    5.20
 -10   2 -14  130.69    5.80
 -10   2 -15   12.70    1.40
  10  -3 -17    5.40    1.10
  10   3 -16  225.98    9.20
  10   3 -16  239.18    9.40
  10   3 -16  246.18    9.50
  10  -3 -16  250.27    9.40
  10  -3 -16  246.98    9.10
  10   3 -15   -1.10    0.60
  10   3 -15    0.30    0.80
  10   3 -15   -1.60    0.80
 -10  -3  15   -1.90    1.10
  10   3 -14   33.80    2.20
  10   3 -14   39.40    3.40
  10   3 -14   31.70    2.20
  10  -3 -14   30.30    2.10
  10  -3 -14   34.70    2.10
  10   3 -13    6.00    1.60
  10   3 -13    8.30    1.50
  10   3 -13    9.10    1.70
  10  -3 -13    6.80    1.50
  10   3 -12  193.38    8.00
  10   3 -12  186.38    8.10
  10   3 -12  185.58    8.50
  10  -3 -12  171.48    7.50
  10   3 -11  817.52   30.40
  10   3 -11  795.32   30.30
  10   3 -11  821.22   30.40
  10  -3 -11  800.92   29.90
  10  -3 -11  832.12   30.00
  10   3 -10   11.40    1.80
  10   3 -10   12.90    2.00
  10   3 -10   14.40    2.20
  10  -3 -10   18.10    2.00
  10   3  -9  127.29    6.10
  10   3  -9  130.89    6.10
  10   3  -9  130.49    6.10
  10  -3  -9  130.19    5.90
  10  -3  -9  128.99    5.80
 -10   3   8   38.10    3.60
  10   3  -8   39.30    2.90
  10   3  -8   41.10    2.90
  10   3  -8   32.50    2.90
  10  -3  -8   36.40    2.90
  10  -3  -8   43.80    2.90
 -10   3   7  542.15   20.00
  10   3  -7  530.55   19.90
  10   3  -7  527.35   19.80
  10   3  -7  511.15   19.90
  10  -3  -7  489.15   19.40
  10  -3  -7  495.25   19.40
  10   3  -6   38.10    2.80
  10   3  -6   40.60    2.90
 -10   3   6   39.80    3.00
  10   3  -6   37.20    3.40
  10  -3  -6   32.90    2.70
  10   3  -5 1891.41   70.39
  10   3  -5 1913.61   70.29
  10   3  -5 2046.20   71.29
 -10   3   5 1974.30   70.49
 -10  -3   5 1947.31   70.49
  10  -3  -5 1855.91   69.99
  10   3  -4  275.17   11.20
 -10   3   4  288.07   11.30
  10  -3  -4  255.57   10.80
 -10  -3   4  272.37   11.20
 -10   3   3  181.18    7.60
  10   3  -3  163.28    7.40
 -10  -3   3  163.48    7.50
  10   3  -2  102.59    6.60
 -10   3   2  132.49    5.90
 -10  -3   2  126.99    5.90
  10   3  -1  195.18    8.50
 -10   3   1  181.88    8.10
 -10  -3   1  176.68    8.00
 -10   3   0  311.27   12.20
 -10   3   0  295.27   11.70
  10   3   0  306.57   12.20
 -10  -3   0  276.87   11.80
 -10  -3   0  295.37   12.00
 -10   3  -1  582.94   22.00
 -10   3  -1  576.14   21.40
  10   3   1  592.64   22.60
 -10  -3  -1  525.75   21.50
 -10  -3  -1  568.24   21.70
 -10   3  -2   71.19    3.70
 -10   3  -2   72.09    4.00
  10   3   2   56.09    4.30
 -10  -3  -2   74.29    4.10
  10   3   3    0.00    1.50
 -10   3  -3    1.50    1.00
 -10   3  -3    1.70    1.00
 -10   3  -3    1.70    0.90
 -10  -3  -3    2.30    1.00
  10   3   4  246.28   11.00
 -10   3  -4  258.87   10.40
 -10   3  -4  274.87   11.00
 -10   3  -4  251.37   10.40
 -10  -3  -4  261.47   10.70
 -10   3  -5   18.60    2.40
 -10   3  -5   18.70    2.00
 -10   3  -5   12.90    2.00
 -10  -3  -5   16.40    2.40
 -10   3  -6    4.30    1.50
 -10   3  -6    4.40    1.80
 -10   3  -6    4.00    1.00
 -10  -3  -6    1.90    0.90
 -10   3  -7   90.39    4.40
 -10   3  -7   83.99    4.80
 -10   3  -7   91.39    4.40
 -10  -3  -7   91.19    4.60
 -10   3  -8    1.10    0.90
 -10   3  -8    1.70    0.90
 -10   3  -8   -1.00    0.90
 -10  -3  -8    0.90    0.80
 -10   3  -9  325.47   12.60
 -10   3  -9  331.37   12.70
 -10   3  -9  310.97   13.10
 -10  -3  -9  325.87   12.70
 -10   3 -10   19.10    1.90
 -10   3 -10   19.60    1.90
 -10   3 -10   17.20    2.10
 -10  -3 -10   22.70    1.90
 -10   3 -11   95.99    4.80
 -10   3 -11   91.99    4.30
 -10  -3 -11   95.49    4.30
 -10   3 -12   17.40    1.40
 -10   3 -12   16.10    2.20
 -10  -3 -12   18.50    1.60
 -10   3 -13  305.07   12.00
 -10  -3 -13  328.77   11.90
 -10   3 -14    1.40    0.60
 -10  -3 -14    1.50    0.80
  10   4 -14   30.70    2.10
  10   4 -14   31.20    1.80
  10  -4 -14   34.50    2.00
  10   4 -13  361.36   13.60
  10   4 -13  343.87   13.50
  10  -4 -13  366.36   13.40
  10   4 -12    1.90    0.70
  10   4 -12    1.10    0.80
 -10  -4  12    2.50    1.20
  10  -4 -12    5.60    1.40
  10   4 -11  228.58    9.00
  10   4 -11  216.18    9.00
 -10  -4  11  220.88    9.00
  10  -4 -11  220.08    8.70
  10   4 -10   34.70    2.70
  10   4 -10   37.70    2.60
  10  -4 -10   37.10    2.40
 -10  -4  10   38.40    2.80
  10   4  -9    1.00    1.30
  10   4  -9    0.10    1.60
 -10   4   9   -1.20    1.50
  10  -4  -9    2.90    1.10
 -10  -4   9    0.20    1.10
  10   4  -8  219.78    9.00
 -10   4   8  201.18    9.00
 -10  -4   8  218.28    9.00
  10  -4  -8  206.38    8.80
 -10   4   7   61.89    3.90
  10   4  -7   65.99    3.80
  10   4  -7   64.09    4.10
 -10  -4   7   66.09    3.80
  10   4  -6   17.10    2.00
  10   4  -6   18.10    3.80
 -10   4   6   15.90    2.30
 -10  -4   6   15.30    2.30
  10  -4  -6   19.30    2.50
 -10   4   5   23.60    2.40
  10   4  -5   24.30    2.30
  10  -4  -5   23.50    2.40
 -10  -4   5   24.00    2.50
  10   4  -4  126.79    5.70
 -10   4   4  111.89    5.80
 -10  -4   4  122.39    5.80
  10  -4  -4  116.39    5.30
  10   4  -3    2.70    1.10
 -10   4   3    0.40    0.90
 -10  -4   3   -0.20    1.10
  10  -4  -3    2.00    1.00
  10   4  -2   87.29    4.60
 -10   4   2   81.89    4.70
 -10  -4   2   88.59    4.50
 -10  -4   2   93.09    4.70
  10   4  -1  217.68    9.10
 -10   4   1  208.38    9.40
 -10  -4   1  218.28    9.00
 -10  -4   1  220.88    9.20
  10   4   0  107.49    5.20
 -10   4   0  100.69    5.30
 -10  -4   0  101.49    5.00
 -10  -4   0  112.09    5.70
 -10   4  -1    8.40    1.70
 -10   4  -1    6.60    1.70
  10   4   1    5.10    1.50
 -10  -4  -1   10.90    2.20
 -10   4  -2  371.76   14.00
 -10   4  -2  343.87   14.70
 -10  -4  -2  368.46   14.10
 -10  -4  -2  370.26   14.40
 -10   4  -3  501.55   18.20
 -10   4  -3  454.75   18.80
 -10  -4  -3  491.55   18.50
 -10  -4  -3  472.05   18.20
 -10   4  -4   40.30    2.70
  10   4   4   34.80    3.50
 -10   4  -4   35.90    2.80
 -10  -4  -4   37.80    3.30
 -10  -4  -4   46.70    3.00
  10   4   5  631.54   25.50
 -10   4  -5  638.84   25.60
 -10   4  -5  709.73   25.00
 -10  -4  -5  708.23   25.30
 -10   4  -6  182.78    8.70
  10   4   6  179.88    8.20
 -10   4  -6  181.28    7.80
 -10  -4  -6  204.48    8.10
  10   4   7  529.95   20.60
 -10   4  -7  517.65   19.90
 -10   4  -7  550.44   20.80
 -10  -4  -7  529.55   20.10
 -10   4  -8    6.10    1.30
  10   4   8    8.30    2.60
 -10   4  -8    7.90    1.80
 -10  -4  -8    7.30    1.70
 -10   4  -9    3.30    1.10
 -10   4  -9    0.40    1.00
 -10  -4  -9    1.90    0.70
 -10   4 -10   83.79    3.70
 -10   4 -10   81.49    4.10
  10   4  10   73.49    4.20
 -10  -4 -10   85.99    3.80
 -10   4 -11    1.20    0.60
 -10  -4 -11   -0.30    0.50
 -10   4 -12  136.99    5.40
 -10  -4 -12  134.99    5.40
  10   5 -11   11.60    1.10
 -10  -5  11   12.40    1.20
  10   5 -10    3.10    1.00
 -10  -5  10    1.90    0.70
  10   5  -9  119.79    5.00
 -10  -5   9  113.69    5.00
  10   5  -8   26.50    1.90
 -10   5   8   26.00    2.70
 -10  -5   8   27.60    2.10
 -10   5   7  165.78    7.10
  10   5  -7  167.08    6.80
 -10  -5   7  156.68    6.90
 -10  -5   7  163.08    6.80
  10   5  -6   11.00    1.50
 -10   5   6   11.90    1.90
 -10  -5   6    8.90    1.50
 -10  -5   6    7.30    2.20
 -10   5   5  135.69    6.30
  10   5  -5  140.79    5.90
 -10  -5   5  129.09    5.80
 -10  -5   5  135.49    5.90
 -10   5   4   10.90    1.80
  10   5  -4   11.30    1.70
 -10  -5   4   13.20    2.00
 -10  -5   4    9.70    1.60
  10   5  -3   89.29    4.30
 -10   5   3   91.69    4.60
 -10  -5   3   91.59    4.30
 -10  -5   3   92.39    4.40
  10  -5  -3   83.79    4.10
  10   5  -2   35.70    2.70
 -10   5   2   31.10    2.50
 -10  -5   2   36.40    2.50
  10  -5  -2   29.90    2.20
 -10  -5   2   35.40    2.30
 -10   5   1    4.50    1.60
  10  -5  -1    4.50    1.50
 -10  -5   1    3.30    1.00
 -10  -5   1    5.80    1.50
 -10   5   0   56.19    3.40
  10  -5   0   57.49    2.90
 -10  -5   0   53.89    3.00
 -10  -5   0   58.19    3.20
 -10   5  -1  296.17   12.10
 -10  -5  -1  295.77   11.40
 -10  -5  -1  290.07   11.50
 -10   5  -2  257.97   10.90
 -10  -5  -2  266.77   10.30
 -10  -5  -2  272.77   10.60
 -10   5  -3  189.98    8.20
 -10  -5  -3  186.68    7.80
 -10  -5  -3  192.88    7.60
 -10   5  -4  381.96   14.50
 -10  -5  -4  366.46   14.00
 -10  -5  -4  353.16   13.70
 -10   5  -5  149.69    6.20
 -10   5  -5  157.18    6.70
 -10  -5  -5  149.99    6.30
 -10   5  -6   83.39    3.80
 -10   5  -6   79.59    4.00
 -10  -5  -6   81.59    4.20
 -10   5  -7  138.19    6.00
 -10   5  -7  131.59    5.40
 -10  -5  -7  134.49    5.50
 -10   5  -8    1.10    0.80
 -10  -5  -9    3.90    1.00
 -10  -6   4   13.50    1.20
 -10  -6   3   12.30    1.20
 -10  -6   2   55.19    2.50
 -10  -6   1   15.90    1.30
 -10  -6   0   39.60    2.00
  11   0 -18   95.59    4.10
  11   0 -18   92.99    4.00
  11   0 -17   -1.70    1.20
  11   0 -17    0.20    0.50
  11   0 -17   -0.10    0.70
  11   0 -16  540.55   20.40
  11   0 -16  540.35   20.40
  11   0 -16  550.94   20.40
  11   0 -15    1.70    0.80
  11   0 -15   -0.60    0.80
  11   0 -15    1.30    1.20
  11   0 -14  882.21   32.60
  11   0 -14  876.31   32.50
  11   0 -14  881.61   32.60
  11   0 -13    0.30    0.80
  11   0 -13    0.70    1.10
  11   0 -13    3.00    1.00
  11   0 -12   22.70    2.30
  11   0 -12   27.80    2.20
  11   0 -12   27.70    2.40
  11   0 -11    0.30    1.00
  11   0 -11   -0.70    1.00
  11   0 -11    1.00    0.90
  11   0 -10   31.10    2.70
  11   0 -10   29.30    2.40
  11   0 -10   28.90    2.60
  11   0  -9    1.00    1.20
  11   0  -9   -0.70    1.20
  11   0  -8  305.47   12.20
  11   0  -8  306.57   12.30
  11   0  -8  311.87   12.20
  11   0  -8  311.77   12.20
  11   0  -7   -0.80    1.50
  11   0  -7   -0.50    1.50
  11   0  -7   -0.40    1.00
  11   0  -7    1.00    0.90
  11   0  -6   34.10    2.80
  11   0  -6   41.40    3.10
  11   0  -5   -0.20    1.20
  11   0  -5    1.10    1.20
  11   0  -5   -0.10    1.10
  11   0  -4  215.28    8.80
  11   0  -4  214.08    8.90
  11   0  -3    2.10    1.20
  11   0  -2  569.14   21.20
  11   0  -1   -0.80    1.40
 -11   0   1    0.50    1.20
 -11   0   0 1625.14   58.89
 -11   0  -1    1.20    0.90
 -11   0  -1    0.50    1.10
 -11   0  -2  359.96   13.80
 -11   0  -2  339.67   13.50
 -11   0  -3    2.30    1.00
  11   0   3    5.00    2.60
 -11   0  -4  967.10   35.60
 -11   0  -4  951.90   35.20
 -11   0  -5    2.00    0.90
 -11   0  -5    1.00    0.80
 -11   0  -6  118.29    5.60
 -11   0  -6  108.89    5.20
 -11   0  -7    0.30    0.90
 -11   0  -7    0.20    0.90
 -11   0  -8   15.00    2.10
 -11   0  -8   14.60    1.90
 -11   0  -9   -0.50    1.00
 -11   0  -9    1.20    1.00
 -11   0 -10  115.29    6.20
 -11   0 -10  128.59    5.50
 -11   0 -11   -0.10    0.90
 -11   0 -12    0.70    1.00
 -11   0 -14  535.95   20.60
 -11   0 -15   -0.60    1.20
  11   1 -18    6.10    1.10
  11   1 -18    3.80    1.00
  11  -1 -18    4.30    1.60
  11  -1 -18    6.20    1.00
  11   1 -17   19.80    1.50
  11   1 -17   19.70    1.90
  11   1 -17   21.70    1.80
  11  -1 -17   21.40    1.50
  11  -1 -17   21.30    1.60
  11   1 -16   96.19    4.40
  11   1 -16   93.69    4.40
  11   1 -16   91.79    4.40
  11  -1 -16   99.19    4.40
  11  -1 -16   97.89    4.30
  11   1 -15    9.60    1.50
  11   1 -15   11.20    1.80
  11   1 -15   10.50    1.70
  11  -1 -15   12.70    2.30
  11  -1 -15    9.80    1.50
  11  -1 -15   12.80    1.70
  11   1 -14    3.10    1.10
  11   1 -14    5.20    1.50
  11   1 -14    6.00    1.90
  11  -1 -14    8.20    1.60
  11  -1 -14    2.10    0.90
  11   1 -13  171.88    7.70
  11   1 -13  176.68    7.60
  11   1 -13  174.28    7.50
  11  -1 -13  176.98    7.40
  11  -1 -13  178.38    7.50
  11  -1 -13  170.78    7.50
  11   1 -12 1720.03   63.29
  11   1 -12 1729.73   63.09
  11   1 -12 1770.42   63.19
  11   1 -12 1709.03   62.99
  11  -1 -12 1769.52   62.99
  11  -1 -12 1758.52   62.99
  11  -1 -12 1701.53   63.09
  11   1 -11   10.40    2.00
  11   1 -11   12.00    2.10
  11   1 -11   11.40    2.40
  11   1 -11   10.30    1.70
  11  -1 -11   10.30    1.90
  11  -1 -11   10.20    2.10
  11  -1 -11   15.10    2.20
  11   1 -10   10.40    1.70
  11   1 -10   13.80    2.30
  11   1 -10   17.60    2.00
  11   1 -10   17.50    2.30
  11  -1 -10   16.80    2.00
  11  -1 -10   21.90    2.30
  11  -1 -10   13.30    2.30
  11   1  -9    0.20    1.90
  11   1  -9    0.60    1.20
  11   1  -9    0.30    1.10
  11   1  -9    0.20    0.80
  11  -1  -9    2.40    1.00
  11  -1  -9    1.30    1.10
  11  -1  -9   -1.60    1.30
  11   1  -8  420.96   16.00
  11   1  -8  421.06   16.00
  11   1  -8  428.56   16.10
  11   1  -8  409.96   16.00
  11  -1  -8  392.26   15.80
  11  -1  -8  422.06   15.80
  11  -1  -8  399.06   15.80
  11   1  -7    2.80    0.80
  11   1  -7    0.20    1.30
  11   1  -7    1.80    1.00
  11   1  -7    2.20    1.20
  11  -1  -7   -0.70    3.10
  11  -1  -7    2.80    1.10
  11  -1  -7    2.70    1.10
  11   1  -6    2.50    1.60
  11   1  -6    3.00    1.10
  11   1  -6    5.20    1.80
  11   1  -6    3.70    1.20
  11  -1  -6    2.30    1.40
  11  -1  -6    5.00    1.70
  11   1  -5   38.40    3.00
  11   1  -5   42.10    2.80
  11   1  -5   41.00    4.80
  11  -1  -5   38.10    4.20
  11  -1  -5   33.90    3.90
  11  -1  -5   42.80    2.70
  11   1  -4    1.80    1.40
  11   1  -4    0.00    1.10
  11  -1  -4    1.00    1.00
  11   1  -3  306.17   11.80
 -11   1   3  296.67   11.80
  11  -1  -3  292.67   11.60
  11   1  -2  305.47   12.20
 -11   1   2  317.47   12.20
  11  -1  -2  308.17   12.00
 -11   1   1  749.13   29.40
 -11   1   1  819.82   29.00
 -11   1   0   11.10    1.80
 -11   1   0    8.60    1.90
 -11   1  -1  157.48    6.70
 -11   1  -1  160.98    6.80
 -11  -1  -1  155.98    6.90
 -11  -1  -1  151.98    7.10
 -11   1  -2 1367.16   49.80
 -11   1  -2 1400.46   50.09
 -11  -1  -2 1314.17   49.90
 -11  -1  -2 1396.36   50.09
 -11   1  -3 1690.23   60.39
 -11   1  -3 1697.33   60.69
 -11  -1  -3 1703.83   60.79
 -11  -1  -3 1575.44   60.39
 -11   1  -4  839.02   30.60
 -11   1  -4  830.42   31.00
 -11  -1  -4  844.52   31.10
 -11  -1  -4  803.72   30.70
 -11   1  -5  240.78    9.70
 -11   1  -5  235.78   10.10
 -11  -1  -5  249.48   10.20
 -11  -1  -5  231.88    9.90
 -11   1  -6   49.20    3.00
 -11   1  -6   51.09    3.20
 -11  -1  -6   52.19    3.40
 -11  -1  -6   45.70    3.90
 -11   1  -7   13.50    1.90
 -11   1  -7   13.80    1.80
 -11  -1  -7   14.00    2.10
 -11   1  -8    1.60    1.00
 -11   1  -8    1.20    0.90
 -11  -1  -8    2.90    1.70
 -11  -1  -8    0.40    1.00
 -11   1  -9   42.80    2.70
 -11   1  -9   42.10    3.20
 -11  -1  -9   42.70    3.30
 -11   1 -10   11.10    1.90
 -11   1 -10   10.00    1.70
 -11  -1 -10    8.90    2.00
 -11   1 -11  206.38    9.30
 -11   1 -11  229.58    8.70
 -11  -1 -11  203.78    9.40
 -11   1 -12  170.48    7.80
 -11   1 -12  182.18    7.20
 -11  -1 -12  167.98    8.00
 -11   1 -13  314.77   12.60
 -11   1 -13  309.97   11.90
 -11  -1 -13  308.67   12.70
 -11   1 -14  405.66   16.10
 -11  -1 -14  422.86   16.30
 -11  -1 -15   23.50    2.30
  11   2 -17    0.80    0.80
  11  -2 -17    0.80    1.20
  11  -2 -17   -0.60    0.70
  11   2 -16    1.10    1.00
  11   2 -16   -0.60    0.70
  11  -2 -16    1.30    0.70
  11  -2 -16   -0.50    0.70
  11   2 -15   11.60    1.60
  11   2 -15   12.00    1.60
  11  -2 -15   12.70    1.50
  11  -2 -15    9.70    1.40
  11   2 -14   -1.00    0.90
  11   2 -14    1.30    0.80
  11   2 -14   -1.50    1.10
  11  -2 -14   -0.70    0.80
  11  -2 -14   -0.20    0.80
  11   2 -13   51.29    3.20
  11   2 -13   49.50    3.30
  11   2 -13   49.80    3.20
  11  -2 -13   49.40    3.60
  11  -2 -13   50.79    3.00
  11  -2 -13   47.70    2.90
  11   2 -12  181.18    8.00
  11   2 -12  193.18    8.30
  11   2 -12  192.68    8.20
  11  -2 -12  186.58    8.00
  11  -2 -12  188.18    7.80
  11  -2 -12  187.78    7.80
  11   2 -11  444.36   17.10
  11   2 -11  441.56   17.20
  11   2 -11  440.76   17.10
  11  -2 -11  430.66   16.80
  11  -2 -11  430.56   16.90
  11  -2 -11  457.75   16.80
  11   2 -10   -0.80    1.20
  11   2 -10   -0.40    1.10
  11   2 -10    0.10    0.90
  11  -2 -10    1.20    1.20
  11  -2 -10    1.60    1.10
  11   2  -9  126.79    5.90
  11   2  -9  122.19    6.00
  11   2  -9  131.99    6.00
  11  -2  -9  126.59    5.70
  11  -2  -9  128.69    5.70
  11  -2  -9  122.99    5.70
  11   2  -8  587.74   22.00
  11   2  -8  597.94   22.00
  11   2  -8  594.94   21.90
  11  -2  -8  534.35   21.50
  11  -2  -8  585.04   21.70
  11  -2  -8  554.94   21.50
  11   2  -7  934.61   34.70
  11   2  -7  950.30   34.80
  11   2  -7  929.41   34.70
  11  -2  -7  929.61   34.50
  11   2  -6  115.39    6.60
  11   2  -6  122.49    5.70
  11   2  -6  120.09    5.70
  11   2  -5   27.60    2.90
  11   2  -5   22.50    2.40
 -11   2   5   20.70    2.50
  11   2  -5   21.00    2.10
  11  -2  -5   17.70    2.10
  11   2  -4 3921.81  140.19
  11   2  -4 3814.62  139.99
 -11   2   4 4029.80  140.19
  11   2  -4 3880.51  140.09
  11  -2  -4 3873.51  139.89
  11   2  -3    1.10    1.60
  11   2  -3    0.40    1.00
 -11   2   3   -0.50    1.00
  11   2  -3   -2.80    2.00
  11  -2  -3    0.70    0.90
 -11   2   2 1410.66   51.09
 -11   2   2 1358.56   50.79
  11   2  -2 1396.26   51.09
 -11  -2   2 1429.06   51.19
 -11   2   1 1226.78   44.50
 -11   2   1 1231.08   44.80
  11   2  -1 1231.18   44.70
 -11  -2   1 1188.18   44.70
  11   2   0   13.40    2.00
 -11   2   0   12.60    1.80
 -11   2   0   17.00    2.10
 -11  -2   0   10.60    2.30
 -11   2  -1    1.20    1.10
 -11   2  -1   -0.20    0.80
 -11  -2  -1   -0.20    1.20
 -11   2  -2   16.10    1.80
  11   2   2   12.90    2.00
 -11   2  -2   13.10    1.90
 -11  -2  -2   16.40    2.40
 -11  -2  -2   15.00    2.70
 -11   2  -3   20.90    2.20
 -11   2  -3   21.70    2.10
  11   2   3   18.90    2.30
 -11  -2  -3   16.40    2.50
 -11  -2  -3   18.00    2.60
 -11   2  -4   74.89    3.80
 -11   2  -4   72.59    4.10
  11   2   4   69.09    3.90
 -11  -2  -4   74.99    4.40
 -11  -2  -4   70.69    4.10
 -11   2  -5  196.38    8.20
 -11   2  -5  205.98    8.80
  11   2   5  194.78    8.30
 -11  -2  -5  193.18    8.40
 -11  -2  -5  198.28    8.80
 -11   2  -6   28.80    2.20
  11   2   6   27.00    2.70
 -11   2  -6   27.80    2.90
 -11  -2  -6   30.50    2.80
 -11  -2  -6   30.20    2.70
 -11   2  -7  238.98   10.90
  11   2   7  229.38   10.00
 -11   2  -7  240.38    9.70
 -11  -2  -7  248.48    9.90
 -11   2  -8  551.74   21.20
 -11   2  -8  538.95   21.50
 -11  -2  -8  520.45   21.60
 -11  -2  -8  591.44   21.00
 -11   2  -9   76.39    4.50
 -11   2  -9   86.39    4.10
 -11  -2  -9   90.79    4.40
 -11  -2  -9   80.49    4.80
 -11   2 -10  135.29    5.90
 -11   2 -10  127.69    6.40
 -11  -2 -10  124.09    6.60
 -11  -2 -10  149.39    6.30
 -11   2 -11   35.60    2.30
 -11   2 -11   36.80    2.70
 -11  -2 -11   33.40    2.90
 -11  -2 -11   39.70    2.60
 -11   2 -12   11.00    1.80
 -11   2 -12   10.30    1.30
 -11  -2 -12   12.10    1.90
 -11  -2 -12   11.20    1.90
 -11   2 -13    7.00    1.90
 -11   2 -13    6.30    1.10
 -11   2 -14   49.40    2.40
  11   3 -16   94.49    4.20
  11   3 -16  103.19    4.20
  11  -3 -16  101.99    4.10
  11   3 -15   34.70    2.10
  11   3 -15   35.10    2.10
  11   3 -15   34.60    2.10
 -11  -3  15   35.90    3.30
  11  -3 -15   38.60    2.10
  11  -3 -15   39.50    2.40
  11   3 -14   -0.10    0.60
  11   3 -14   -0.30    0.90
  11   3 -14    0.10    0.80
  11  -3 -14   -1.70    1.00
  11  -3 -14    1.50    0.80
 -11  -3  14   -0.60    0.90
  11   3 -13  118.19    5.40
  11   3 -13  122.89    5.40
  11   3 -13  117.89    5.30
  11  -3 -13  115.09    5.20
  11  -3 -13  125.39    5.20
  11   3 -12  319.67   12.50
  11   3 -12  318.57   12.60
  11   3 -12  318.97   12.50
  11  -3 -12  298.47   12.10
  11  -3 -12  321.57   12.20
  11   3 -11    2.20    1.00
  11   3 -11    1.30    1.20
  11   3 -11    0.90    0.90
  11  -3 -11    2.80    1.60
  11   3 -10   90.59    4.60
  11   3 -10   94.89    4.70
  11   3 -10   91.39    4.60
  11  -3 -10   90.69    4.80
  11  -3 -10   93.69    4.50
  11   3  -9 1194.58   43.30
  11   3  -9 1188.08   43.30
  11   3  -9 1194.68   43.30
  11  -3  -9 1149.89   42.80
  11  -3  -9 1148.19   42.90
  11   3  -8  613.14   24.10
  11   3  -8  658.33   23.90
  11  -3  -8  602.24   23.60
  11  -3  -8  639.04   23.50
  11   3  -7  931.71   35.30
  11   3  -7  969.20   35.20
  11   3  -7  949.21   35.20
  11  -3  -7  944.51   34.90
  11   3  -6  279.07   11.50
 -11   3   6  281.47   11.60
  11   3  -6  289.07   11.40
  11   3  -6  277.57   11.50
 -11  -3   6  285.77   11.60
  11  -3  -6  269.47   11.10
  11   3  -5   87.09    5.30
  11   3  -5   97.19    4.90
 -11   3   5   95.29    4.90
 -11  -3   5   91.69    4.90
  11  -3  -5   96.69    4.50
  11   3  -4  457.05   17.50
 -11   3   4  465.75   17.60
 -11  -3   4  447.16   17.50
  11  -3  -4  417.96   17.00
 -11   3   3   74.49    4.20
  11   3  -3   73.49    4.10
  11  -3  -3   74.69    3.80
 -11   3   2   40.80    3.00
  11   3  -2   38.70    2.90
 -11  -3   2   45.70    3.10
 -11   3   1 2008.40   74.69
  11   3  -1 2083.29   75.09
 -11   3   1 2143.79   75.39
 -11  -3   1 2045.00   75.09
 -11   3   0  227.38    9.20
  11   3   0  225.38    9.40
 -11   3   0  229.48    9.60
 -11  -3   0  209.78    9.60
 -11  -3   0  226.18    9.50
 -11   3  -1  710.83   26.80
  11   3   1  708.63   27.10
 -11   3  -1  755.12   27.70
 -11  -3  -1  717.23   27.20
 -11   3  -2    5.80    1.90
  11   3   2    9.70    2.20
 -11   3  -2   11.60    1.90
 -11  -3  -2    7.90    2.10
 -11   3  -3   47.90    2.90
  11   3   3   49.60    3.40
 -11   3  -3   51.69    3.60
 -11  -3  -3   48.70    3.30
  11   3   4  157.08    7.20
 -11   3  -4  147.89    7.40
 -11   3  -4  165.18    6.90
 -11  -3  -4  165.98    7.20
 -11   3  -5   19.50    2.30
 -11   3  -5   20.70    2.00
 -11  -3  -5   20.00    2.30
 -11   3  -6   99.49    4.60
 -11   3  -6   92.69    5.00
 -11  -3  -6   96.69    4.90
 -11   3  -7    9.40    1.70
 -11   3  -7    6.90    1.80
 -11  -3  -7    7.50    1.90
 -11   3  -8   10.20    1.90
 -11   3  -8   13.70    1.60
 -11  -3  -8    9.80    1.80
 -11   3  -9  204.18    8.80
 -11   3  -9  213.68    9.30
 -11  -3  -9  228.48    8.90
 -11   3 -10   12.70    1.50
 -11   3 -10   18.00    1.90
 -11  -3 -10   14.10    1.70
 -11   3 -11   -0.10    0.60
 -11   3 -11    0.90    1.10
 -11  -3 -11    0.30    0.70
 -11   3 -12   27.20    2.40
 -11   3 -12   28.10    1.80
 -11  -3 -12   29.30    1.80
 -11   3 -13   75.59    3.30
 -11  -3 -13   76.59    3.30
  11   4 -14  158.18    6.30
  11   4 -14  159.48    6.20
  11   4 -13   48.70    2.40
  11  -4 -13   45.80    2.70
  11   4 -12   82.39    3.90
  11   4 -12   87.99    4.00
 -11  -4  12   83.89    4.90
  11  -4 -12   87.79    3.90
  11   4 -11  109.29    4.80
  11   4 -11  103.79    4.70
 -11  -4  11   99.49    4.70
  11  -4 -11  102.29    4.60
  11   4 -10   43.50    2.60
  11   4 -10   40.70    2.80
 -11  -4  10   43.00    2.70
  11  -4 -10   37.20    3.70
  11   4  -9    0.90    1.30
  11   4  -9    0.40    0.80
 -11  -4   9    0.90    0.90
 -11   4   8  181.78    8.00
  11   4  -8  173.78    7.80
  11   4  -8  181.98    7.70
 -11  -4   8  183.88    7.80
  11   4  -7    5.90    2.00
 -11   4   7    4.50    1.30
  11   4  -7    7.00    1.80
  11  -4  -7    6.20    2.30
 -11  -4   7    6.50    2.10
 -11   4   6    3.60    1.20
  11   4  -6    3.30    1.00
 -11  -4   6    5.60    2.00
 -11   4   5   14.20    2.20
  11   4  -5   18.60    2.10
 -11  -4   5   17.60    2.30
  11  -4  -5   17.80    2.00
  11   4  -4  307.07   12.20
 -11   4   4  290.97   12.40
  11  -4  -4  305.57   11.80
 -11  -4   4  310.47   12.30
 -11   4   3    4.90    1.80
  11   4  -3    4.60    1.10
 -11  -4   3    2.70    1.00
 -11  -4   3    3.30    1.10
  11  -4  -3    2.10    0.90
 -11   4   2   53.59    3.50
  11   4  -2   58.39    3.40
 -11  -4   2   59.19    3.70
 -11  -4   2   48.80    3.30
  11  -4  -2   60.39    3.10
 -11   4   1  131.39    6.60
  11   4  -1  143.39    6.40
 -11  -4   1  142.09    6.30
 -11  -4   1  144.29    6.50
  11   4   0   30.60    2.70
 -11   4   0   26.20    2.50
 -11  -4   0   26.50    2.60
 -11  -4   0   26.70    2.50
 -11   4  -1  240.28   10.30
  11   4   1  271.57   10.50
 -11   4  -1  239.78   10.70
 -11  -4  -1  265.67   10.60
 -11  -4  -1  261.07   10.30
 -11   4  -2    7.60    2.10
 -11   4  -2    7.20    1.70
 -11  -4  -2    9.10    1.80
 -11  -4  -2    5.60    1.50
 -11   4  -3   15.40    2.00
 -11  -4  -3   14.90    2.00
 -11   4  -4   23.30    2.20
 -11   4  -4   24.30    2.40
 -11  -4  -4   26.80    2.40
 -11   4  -5  165.88    7.50
  11   4   5  161.28    8.50
 -11   4  -5  170.38    7.00
 -11   4  -6   10.30    1.50
  11   4   6    7.40    2.40
 -11   4  -6   11.40    1.70
 -11  -4  -6   10.30    1.70
  11   4   7  499.55   19.10
 -11   4  -7  501.15   19.10
 -11   4  -7  492.55   18.50
 -11  -4  -7  485.95   18.70
 -11   4  -8    7.70    1.20
 -11   4  -8    5.40    1.10
 -11  -4  -8    9.00    1.40
 -11   4  -9  273.27   10.60
  11   4   9  247.78   10.60
 -11   4  -9  259.67   10.10
 -11  -4  -9  267.87   10.30
 -11   4 -10   83.19    3.60
 -11   4 -10   84.29    4.40
 -11  -4 -10   84.79    3.70
 -11   4 -11  169.68    6.60
 -11  -4 -11  171.08    6.60
  11   5 -10    2.70    0.90
 -11  -5  10    4.10    1.10
  11   5  -9   48.90    2.50
 -11  -5   9   49.80    2.50
  11   5  -8   33.80    2.00
 -11  -5   8   33.40    2.20
  11   5  -7  181.78    7.10
 -11   5   7  181.48    7.60
 -11  -5   7  150.98    7.80
 -11  -5   7  184.68    7.30
 -11   5   6    0.90    1.20
 -11  -5   6    1.80    1.00
 -11  -5   6    0.60    0.60
  11   5  -5    9.80    1.50
 -11   5   5    4.80    2.00
 -11  -5   5    5.00    1.80
 -11  -5   5    6.60    1.40
  11   5  -4  136.59    5.90
 -11   5   4  134.39    6.20
 -11  -5   4  140.39    5.90
 -11  -5   4  142.89    5.90
 -11   5   3   31.80    2.50
  11   5  -3   24.90    2.20
  11  -5  -3   23.00    2.10
 -11  -5   3   27.40    2.00
 -11  -5   3   27.00    2.20
 -11   5   2   29.40    2.60
  11   5  -2   28.20    2.50
  11  -5  -2   27.30    2.00
 -11  -5   2   28.60    2.20
 -11  -5   2   32.10    2.10
 -11   5   1    0.90    0.90
 -11  -5   1    1.70    0.90
 -11  -5   1    0.00    0.80
  11  -5  -1    1.10    0.90
 -11   5   0    0.80    1.00
 -11  -5   0    0.50    0.70
  11  -5   0   -0.30    0.80
 -11  -5   0    1.60    0.80
 -11   5  -1   51.59    3.50
 -11  -5  -1   59.59    3.10
 -11  -5  -1   62.89    3.10
  11  -5   1   64.79    3.00
 -11   5  -2   29.60    2.30
 -11  -5  -2   29.80    2.10
 -11  -5  -2   26.80    2.20
 -11   5  -3  238.58   10.20
 -11  -5  -3  266.47   10.60
 -11   5  -4   26.80    2.10
 -11  -5  -4   29.00    1.90
 -11   5  -5    4.20    1.70
 -11   5  -6  268.17   10.60
 -11   5  -6  296.67   11.30
 -11  -5  -6  287.37   10.80
 -11   5  -7   29.50    1.90
 -11  -5  -7   31.50    1.70
  12   0 -18    8.00    1.00
  12   0 -18    9.40    1.20
  12   0 -17    0.00    1.20
  12   0 -17    1.50    0.60
  12   0 -17    0.20    0.50
  12   0 -16  105.69    4.70
  12   0 -16  103.59    4.70
  12   0 -16  108.09    4.70
  12   0 -15   -0.20    0.60
  12   0 -15    1.20    1.00
  12   0 -15   -0.10    0.80
  12   0 -14   28.40    2.80
  12   0 -14   31.60    3.30
  12   0 -13    0.60    0.80
  12   0 -13   -0.10    0.90
  12   0 -13    0.00    1.00
  12   0 -12  187.68    7.90
  12   0 -12  182.68    8.00
  12   0 -12  185.48    7.90
  12   0 -11   -0.10    1.00
  12   0 -11    1.20    0.90
  12   0 -11    1.40    1.00
  12   0 -10   10.20    1.90
  12   0 -10   11.90    2.10
  12   0 -10    9.60    2.00
  12   0  -9   -0.20    0.90
  12   0  -9    1.60    1.00
  12   0  -9    0.70    1.10
  12   0  -9    1.30    2.10
  12   0  -8  779.42   29.10
  12   0  -8  761.02   28.90
  12   0  -8  797.02   29.10
  12   0  -8  787.22   29.10
  12   0  -7   -0.20    1.00
  12   0  -7    2.70    2.00
  12   0  -7   -1.30    0.90
  12   0  -7    0.20    1.40
  12   0  -6  165.18    7.20
  12   0  -6  162.48    7.00
  12   0  -6  166.28    7.10
  12   0  -5    2.10    1.10
  12   0  -5    1.50    1.10
  12   0  -4  787.02   28.30
  12   0  -4  735.53   28.10
  12   0  -3    0.70    1.00
  12   0  -2  995.30   36.40
  12   0  -1   -1.50    1.30
 -12   0   0  233.78    9.10
  12   0   0  202.48    8.80
  12   0   1   -1.10    1.40
  12   0   2  220.48    9.60
 -12   0  -2  256.57    9.90
  12   0   3   -0.50    1.90
 -12   0  -3    0.90    0.90
 -12   0  -3    0.70    0.90
 -12   0  -4  421.96   16.60
 -12   0  -4  447.36   17.10
 -12   0  -5    0.60    1.00
 -12   0  -5    0.10    1.00
 -12   0  -6  192.68    8.50
 -12   0  -6  189.38    8.00
 -12   0  -7    0.60    1.00
 -12   0  -7   -1.10    1.00
 -12   0  -8    9.00    2.00
 -12   0  -8   11.40    1.70
 -12   0  -9    0.90    0.90
 -12   0  -9   -0.80    1.00
 -12   0 -11    1.30    0.90
 -12   0 -12    1.40    1.00
 -12   0 -13    0.90    0.90
 -12   0 -14  348.77   13.70
  12   1 -18    2.80    1.00
  12   1 -18    3.40    1.10
  12   1 -17    4.60    1.50
  12   1 -17    5.30    1.20
  12  -1 -17    7.50    1.30
  12  -1 -17    6.00    1.10
  12   1 -16   19.10    1.70
  12   1 -16   18.20    1.80
  12  -1 -16   18.60    1.60
  12  -1 -16   20.80    1.70
  12   1 -15   28.70    2.20
  12   1 -15   27.40    1.90
  12   1 -15   26.90    2.00
  12  -1 -15   28.10    2.40
  12  -1 -15   25.10    2.00
  12  -1 -15   27.30    1.90
  12   1 -14   42.80    2.90
  12   1 -14   42.20    2.90
  12   1 -14   42.30    2.70
  12  -1 -14   43.10    2.90
  12  -1 -14   43.20    2.80
  12  -1 -14   44.40    2.80
  12   1 -13  481.55   18.40
  12   1 -13  480.75   18.30
  12   1 -13  466.25   18.50
  12  -1 -13  466.15   18.20
  12  -1 -13  479.85   18.20
  12  -1 -13  498.25   18.40
  12   1 -12   63.49    3.50
  12   1 -12   61.39    4.00
  12   1 -12   67.59    3.80
  12   1 -12   69.19    3.70
  12  -1 -12   68.79    3.50
  12  -1 -12   60.29    3.50
  12  -1 -12   64.89    3.70
  12   1 -11  593.74   23.00
  12   1 -11  612.14   22.90
  12   1 -11  604.54   23.10
  12   1 -11  589.14   22.80
  12  -1 -11  624.74   22.90
  12  -1 -11  613.14   22.70
  12  -1 -11  602.44   22.70
  12   1 -10  393.86   15.30
  12   1 -10  400.16   15.40
  12   1 -10  389.86   15.30
  12   1 -10  390.96   15.50
  12  -1 -10  389.06   15.20
  12  -1 -10  389.86   15.10
  12  -1 -10  389.86   15.10
  12   1  -9   71.19    4.00
  12   1  -9   75.09    3.90
  12   1  -9   69.79    4.00
  12   1  -9   68.49    3.90
  12  -1  -9   66.39    4.10
  12  -1  -9   71.59    3.80
  12  -1  -9   70.89    3.90
  12   1  -8  537.65   20.40
  12   1  -8  523.65   20.40
  12   1  -8  523.55   20.40
  12   1  -8  549.54   20.30
  12  -1  -8  543.25   20.40
  12  -1  -8  537.95   20.20
  12   1  -7  507.45   20.80
  12   1  -7  544.75   20.40
  12   1  -7  527.95   20.20
  12  -1  -7  541.95   20.10
  12  -1  -7  538.95   20.20
  12   1  -6   72.49    3.90
  12   1  -6   65.49    4.60
  12   1  -6   65.49    3.80
  12  -1  -6   77.99    4.10
  12  -1  -6   62.79    3.60
  12   1  -5  236.38    9.70
  12   1  -5  246.78    9.80
  12  -1  -5  233.08    9.60
  12  -1  -5  231.18    9.50
  12   1  -4    6.30    1.70
  12  -1  -4    4.10    1.10
  12   1  -3   28.20    3.00
  12   1  -3   31.80    2.30
  12  -1  -3   29.90    2.40
  12   1  -2  149.99    6.80
 -12   1   2  155.08    6.70
  12   1  -2  147.59    6.50
  12  -1  -2  150.18    6.50
  12   1  -1    8.30    3.00
  12   1  -1    3.00    1.00
  12  -1  -1    2.90    1.10
 -12  -1   1    3.00    1.20
 -12   1   0   86.69    4.30
 -12   1   0   85.09    4.20
  12  -1   0   85.29    4.10
 -12  -1   0   77.89    4.60
 -12   1  -1    5.80    1.80
 -12   1  -1    5.30    1.10
 -12  -1  -1    4.50    1.50
 -12  -1  -1    8.30    2.40
 -12   1  -2   32.40    2.50
 -12   1  -2   33.70    2.40
 -12  -1  -2   29.40    3.30
 -12  -1  -2   32.40    2.80
 -12   1  -3    2.10    0.90
 -12   1  -3    2.00    0.90
 -12  -1  -3    2.30    1.00
 -12  -1  -3    2.00    1.50
 -12   1  -4  239.38   10.00
 -12   1  -4  232.38    9.60
 -12  -1  -4  228.58    9.80
 -12  -1  -4  241.28   10.00
 -12   1  -5    7.90    1.60
 -12  -1  -5    5.80    1.90
 -12  -1  -5    5.50    1.90
 -12   1  -6   56.89    3.50
 -12   1  -6   52.19    3.10
 -12  -1  -6   49.80    4.20
 -12  -1  -6   49.80    3.50
 -12   1  -7  918.41   35.30
 -12   1  -7  971.30   34.10
 -12  -1  -7  989.30   35.00
 -12  -1  -7  809.52   34.50
 -12   1  -8   23.60    2.40
 -12   1  -8   26.00    2.10
 -12  -1  -8   21.80    2.50
 -12   1  -9  143.79    6.10
 -12   1  -9  132.09    6.60
 -12  -1  -9  139.69    6.70
 -12   1 -10   10.30    1.90
 -12   1 -10    9.80    1.50
 -12  -1 -10    5.40    1.80
 -12   1 -11  109.79    4.80
 -12   1 -11  101.49    5.30
 -12  -1 -11  104.69    5.40
 -12   1 -12  125.39    5.20
 -12   1 -12  122.69    5.80
 -12  -1 -12  117.69    5.90
 -12   1 -13   80.49    4.10
 -12  -1 -13   77.09    4.20
 -12   1 -14   65.59    3.60
 -12  -1 -14   70.59    3.60
  12   2 -17   17.00    1.30
  12   2 -17   18.10    1.40
  12  -2 -17   16.00    1.40
  12  -2 -17   16.60    1.40
  12   2 -16    9.70    1.40
  12   2 -16    7.50    1.50
  12  -2 -16   11.50    1.30
  12   2 -15  116.69    5.10
  12   2 -15  115.19    5.10
  12  -2 -15  114.09    4.90
  12  -2 -15  117.49    4.90
  12   2 -14   97.49    4.70
  12   2 -14  109.69    5.30
  12   2 -14  105.69    4.90
  12  -2 -14  110.29    4.70
  12  -2 -14  109.79    4.70
  12   2 -13   15.20    2.00
  12   2 -13   15.20    2.00
  12   2 -13   12.20    1.90
  12  -2 -13   18.90    2.40
  12  -2 -13   14.90    1.80
  12  -2 -13   18.90    2.00
  12   2 -12  196.88    8.60
  12   2 -12  211.88    8.70
  12   2 -12  213.08    8.80
  12  -2 -12  206.78    8.50
  12  -2 -12  204.58    8.40
  12   2 -11   31.90    2.70
  12   2 -11   34.30    3.10
  12   2 -11   34.30    2.50
  12  -2 -11   33.90    2.80
  12  -2 -11   34.70    2.70
  12  -2 -11   35.40    2.60
  12   2 -10    0.50    1.10
  12   2 -10    2.40    1.30
  12   2 -10    0.10    1.00
  12  -2 -10   -1.30    1.20
  12  -2 -10    1.70    1.10
  12   2  -9  146.49    6.60
  12   2  -9  149.88    6.60
  12   2  -9  153.58    6.80
  12  -2  -9  139.19    6.50
  12  -2  -9  140.09    6.50
  12  -2  -9  146.99    6.50
  12   2  -8   17.10    2.20
  12   2  -8   14.30    2.40
  12   2  -8   14.30    2.00
  12  -2  -8   13.60    2.00
  12   2  -7   44.40    3.20
  12   2  -7   44.00    3.10
  12   2  -7   38.00    2.90
  12  -2  -7   35.60    2.70
  12   2  -6  384.86   15.10
  12   2  -6  370.26   15.00
  12   2  -6  389.76   15.00
  12  -2  -6  388.56   14.80
 -12   2   5  807.22   30.20
  12   2  -5  771.02   28.90
  12   2  -5  717.83   29.20
  12   2  -5  791.22   29.00
  12  -2  -5  780.52   28.70
  12   2  -4 1166.68   45.00
  12   2  -4 1201.78   45.00
 -12   2   4 1285.07   45.20
  12  -2  -4 1264.57   44.90
  12   2  -3  415.06   17.60
  12   2  -3  456.65   17.70
 -12   2   3  471.35   17.70
 -12  -2   3  461.35   18.20
  12  -2  -3  476.65   17.60
 -12   2   2 1994.30   67.69
  12  -2  -2 1723.03   68.59
 -12   2   1  141.69    6.10
 -12   2   1  139.39    6.20
  12   2  -1  120.09    6.90
 -12   2   0  441.96   16.30
 -12   2   0  429.36   16.00
 -12  -2   0  369.46   17.10
 -12   2  -1  288.87   13.40
  12   2   1  325.47   12.80
 -12   2  -1  343.97   13.10
 -12  -2  -1  322.47   12.90
 -12   2  -2   13.40    1.90
 -12   2  -2   11.70    2.00
 -12  -2  -2   15.20    2.40
 -12  -2  -2   11.00    3.10
 -12   2  -3   46.30    2.90
  12   2   3   47.10    3.10
 -12   2  -3   50.09    3.20
 -12  -2  -3   48.30    3.40
 -12  -2  -3   51.09    3.60
  12   2   4  121.09    5.90
 -12   2  -4  128.79    5.80
 -12   2  -4  132.09    6.20
 -12  -2  -4  127.89    6.30
 -12  -2  -4  128.39    6.00
 -12   2  -5  245.18   10.40
 -12   2  -5  247.08   11.20
  12   2   5  242.38   10.00
 -12  -2  -5  248.18   10.10
 -12  -2  -5  238.58   10.50
  12   2   6   12.60    2.30
 -12   2  -6   12.90    1.80
 -12   2  -6   14.10    2.10
 -12  -2  -6    8.60    2.40
 -12  -2  -6   14.20    2.30
 -12   2  -7   81.19    4.80
  12   2   7   92.69    4.50
 -12   2  -7   90.99    4.40
 -12  -2  -7   82.49    4.90
 -12  -2  -7   90.19    4.50
 -12   2  -8  596.74   23.70
 -12   2  -8  623.14   23.20
 -12  -2  -8  600.04   23.90
 -12  -2  -8  641.34   23.10
 -12   2  -9   78.79    4.30
 -12   2  -9   83.49    4.00
 -12  -2  -9   75.09    4.50
 -12   2 -10   -0.20    1.00
 -12   2 -10   -0.70    0.80
 -12  -2 -10    2.00    1.10
 -12  -2 -10    0.60    1.00
 -12   2 -11    0.50    0.70
 -12   2 -11    0.90    0.90
 -12  -2 -11   -0.80    1.00
 -12   2 -12   10.60    1.80
 -12   2 -12    9.10    1.20
 -12  -2 -12    7.80    1.90
 -12   2 -13    4.90    2.00
 -12   2 -13    3.20    1.00
  12   3 -15   25.10    1.60
  12   3 -15   23.10    1.70
  12   3 -15   20.30    1.70
 -12  -3  15   28.90    2.00
  12  -3 -15   23.20    1.80
  12   3 -14    1.70    0.90
  12   3 -14   -0.80    0.90
  12   3 -14   -0.30    0.80
  12  -3 -14   -1.30    1.30
 -12  -3  14   -0.90    0.80
  12   3 -13   39.80    2.30
  12   3 -13   40.90    3.20
  12  -3 -13   34.70    2.40
 -12  -3  13   38.50    2.50
  12   3 -12   71.19    3.60
  12   3 -12   70.09    3.60
  12   3 -12   68.89    3.60
  12  -3 -12   69.79    3.50
  12   3 -11   -1.20    0.80
  12   3 -11    0.70    1.10
  12   3 -11    2.30    0.90
  12  -3 -11    3.80    1.20
  12  -3 -11   -0.60    1.70
  12   3 -10    8.00    2.10
  12   3 -10    5.10    1.60
  12   3 -10   10.50    2.00
  12  -3 -10    7.20    1.70
  12  -3 -10    7.10    2.30
  12   3  -9   80.19    4.10
  12   3  -9   73.19    4.10
  12   3  -9   74.89    4.10
  12  -3  -9   75.39    3.90
  12   3  -8  100.59    5.10
  12   3  -8  107.49    5.10
  12   3  -8  101.39    5.00
  12  -3  -8  101.09    4.80
 -12  -3   8  100.69    5.20
  12   3  -7  106.09    5.30
  12   3  -7  108.49    5.20
  12   3  -7  110.29    5.20
 -12  -3   7  107.09    5.50
  12  -3  -7   97.99    4.90
  12   3  -6  187.68    8.20
 -12   3   6  181.38    8.40
  12   3  -6  187.68    8.60
 -12  -3   6  191.08    8.40
  12  -3  -6  184.38    7.80
  12   3  -5  421.96   16.40
 -12   3   5  406.86   16.50
  12   3  -5  421.96   16.50
 -12  -3   5  419.66   17.00
  12  -3  -5  428.46   16.10
  12   3  -4  731.33   27.80
 -12   3   4  776.82   29.60
  12  -3  -4  730.93   27.40
 -12  -3   4  715.93   27.80
 -12   3   3  151.08    6.70
  12   3  -3  133.89    6.40
 -12  -3   3  129.39    6.40
  12  -3  -3  134.59    6.00
 -12   3   2  345.17   13.50
  12   3  -2  330.37   13.30
 -12  -3   2  319.47   13.30
  12  -3  -2  325.77   12.90
 -12   3   1  356.06   14.00
  12   3  -1  349.87   14.20
 -12   3   1  368.36   14.50
 -12  -3   1  360.76   14.30
 -12   3   0  490.75   19.30
 -12   3   0  482.85   18.30
  12   3   0  476.85   18.60
 -12  -3   0  480.85   18.70
 -12   3  -1 1056.79   37.30
 -12   3  -1  903.91   38.30
  12   3   1 1065.59   37.60
 -12  -3  -1 1034.50   37.90
 -12   3  -2    2.30    1.00
 -12   3  -2    3.10    1.10
  12   3   2    3.40    1.20
 -12  -3  -2    2.30    1.00
 -12   3  -3  896.71   33.60
  12   3   3  916.11   33.80
 -12   3  -3  864.61   34.10
 -12  -3  -3  963.40   34.50
 -12   3  -4  227.28    9.20
 -12   3  -4  211.08    9.60
  12   3   4  227.18    9.40
 -12  -3  -4  230.98    9.40
 -12   3  -5   35.50    2.80
 -12   3  -5   39.20    2.60
 -12  -3  -5   42.00    2.80
 -12   3  -6   69.39    4.20
 -12   3  -6   78.29    3.90
 -12  -3  -6   81.59    4.10
 -12   3  -7   39.10    2.70
 -12   3  -7   33.70    3.00
 -12  -3  -7   37.30    2.60
 -12   3  -8    1.00    0.90
 -12   3  -8    2.20    0.90
 -12  -3  -8    1.40    0.80
 -12   3  -9   16.10    2.20
 -12   3  -9   14.50    1.50
 -12  -3  -9   17.20    1.80
 -12   3 -10    1.90    1.10
 -12   3 -10    1.50    0.70
 -12  -3 -10    1.20    0.70
 -12   3 -11   19.30    2.10
 -12   3 -11   18.60    1.40
 -12  -3 -11   20.50    1.60
 -12   3 -12   35.10    1.80
 -12  -3 -12   34.60    2.00
  12   4 -13   29.70    1.70
  12   4 -13   30.40    1.80
  12   4 -12   -1.40    0.90
  12   4 -12    0.00    0.60
 -12  -4  12    0.30    1.00
  12   4 -11  221.48    8.80
  12   4 -11  223.38    8.80
 -12  -4  11  225.28    8.80
  12   4 -10   -0.20    0.70
  12   4 -10    0.10    1.10
 -12  -4  10    0.10    0.90
  12   4  -9   -1.20    1.30
  12   4  -9    0.20    0.80
 -12  -4   9   -0.70    0.80
  12   4  -8   32.80    3.10
  12   4  -8   36.80    2.40
 -12  -4   8   37.90    2.60
  12   4  -7   12.70    1.70
 -12   4   7   11.90    2.80
  12  -4  -7   16.80    2.00
 -12  -4   7   16.30    2.10
 -12   4   6    4.90    1.30
  12   4  -6    2.70    1.40
 -12  -4   6    2.10    1.20
  12  -4  -6    6.30    1.70
  12   4  -5   -0.50    1.00
 -12   4   5   -0.20    1.10
 -12  -4   5   -0.40    1.00
  12  -4  -5    0.60    1.00
  12   4  -4  189.18    8.00
 -12   4   4  168.08    8.00
  12  -4  -4  185.68    8.00
 -12  -4   4  199.38    8.10
 -12   4   3   12.30    2.00
  12   4  -3   15.20    2.00
 -12  -4   3    9.00    2.20
 -12  -4   3   10.20    2.10
  12  -4  -3    9.50    1.70
 -12   4   2    0.80    1.00
  12   4  -2   -1.00    1.00
  12  -4  -2    0.00    0.90
 -12  -4   2    0.20    0.90
 -12  -4   2    0.10    1.20
  12   4  -1    1.80    1.10
 -12   4   1   -0.40    0.90
  12  -4  -1    1.30    0.80
 -12  -4   1    0.20    0.90
 -12   4   0  130.09    6.50
  12   4   0  145.39    6.20
 -12  -4   0  124.59    6.20
 -12  -4   0  143.49    6.30
 -12   4  -1  216.18    9.80
  12   4   1  216.88    9.50
 -12   4  -1  207.88    9.60
 -12  -4  -1  243.58    9.40
  12   4   2   19.00    3.60
 -12   4  -2   13.20    1.90
 -12   4  -2   11.50    2.00
 -12  -4  -2   14.20    2.10
 -12   4  -3   81.49    4.40
 -12   4  -3   79.99    4.00
 -12   4  -4   40.80    2.80
 -12   4  -4   39.90    2.50
 -12  -4  -4   41.20    2.80
 -12   4  -5    3.70    0.90
 -12   4  -5    4.90    1.60
 -12  -4  -5    5.40    1.50
 -12   4  -6  168.88    7.30
 -12   4  -6  165.18    6.80
 -12  -4  -6  159.38    6.90
 -12   4  -7    2.10    0.70
 -12   4  -7    2.80    0.90
 -12  -4  -7    1.20    0.60
 -12   4  -8   33.70    2.40
 -12   4  -8   31.40    1.90
 -12  -4  -8   31.70    2.30
 -12   4  -9   18.10    1.30
 -12   4  -9   18.30    2.10
 -12  -4  -9   17.40    1.40
 -12   4 -10    3.00    0.80
  12   5  -9   21.60    1.50
 -12  -5   9   24.80    1.50
  12   5  -8    0.90    0.70
 -12  -5   8    0.00    0.60
  12   5  -7   77.79    3.50
 -12  -5   7   76.79    3.60
 -12  -5   7   71.69    3.40
  12   5  -6   45.50    2.40
 -12  -5   6   43.50    2.40
 -12   5   5   58.59    3.50
  12   5  -5   63.19    3.00
 -12  -5   5   58.89    3.00
 -12  -5   5   58.19    2.90
  12   5  -4  110.39    4.80
 -12   5   4  111.79    5.20
 -12  -5   4  102.29    4.70
 -12  -5   4  108.19    4.80
  12  -5  -4  126.69    5.70
  12   5  -3    1.60    1.00
 -12   5   3    5.50    1.80
  12  -5  -3   -0.30    0.90
 -12  -5   3   -0.50    0.80
 -12   5   2   23.20    2.10
  12   5  -2   18.90    2.40
 -12  -5   2   23.80    1.90
  12  -5  -2   21.50    1.70
 -12  -5   2   18.60    1.80
 -12   5   1    5.10    1.00
 -12  -5   1    8.90    1.70
  12  -5  -1    7.00    1.30
 -12   5   0   60.69    3.40
 -12  -5   0   60.39    3.10
  12  -5   0   59.69    2.90
 -12   5  -1   41.10    2.60
 -12  -5  -1   41.60    2.50
  12  -5   1   40.90    2.20
 -12   5  -2   -0.50    0.90
  12  -5   2    0.10    0.60
 -12  -5  -2   -0.10    0.60
 -12   5  -3  139.49    6.20
  12  -5   3  149.88    5.80
 -12   5  -4    2.90    1.00
  12  -5   4    3.70    1.00
 -12  -5  -4    3.80    1.10
  12  -5   5    3.50    1.00
 -12  -5  -5    5.50    1.10
 -12  -5  -6   49.40    2.30
  12  -5   6   49.70    2.30
  13   0 -17    2.80    1.10
  13   0 -16   99.79    4.60
  13   0 -16  104.69    4.50
  13   0 -16  103.89    4.50
  13   0 -15   -0.10    0.80
  13   0 -15    0.70    0.60
  13   0 -15   -0.80    1.00
  13   0 -14   85.09    4.20
  13   0 -14   81.09    4.10
  13   0 -14   87.99    4.10
  13   0 -13    0.00    0.80
  13   0 -13   -0.80    1.00
  13   0 -12 1647.54   60.79
  13   0 -12 1661.63   60.89
  13   0 -12 1704.03   60.69
  13   0 -11   -0.50    1.10
  13   0 -11    0.00    1.10
  13   0 -11    0.10    0.80
  13   0 -10  287.87   11.80
  13   0 -10  299.97   11.90
  13   0 -10  304.57   12.00
  13   0  -9    2.40    1.80
  13   0  -9   -0.50    0.90
  13   0  -9   -0.30    1.00
  13   0  -9    0.70    1.40
  13   0  -8  735.73   27.40
  13   0  -8  755.32   27.40
  13   0  -8  692.03   27.40
  13   0  -8  752.12   27.50
  13   0  -7   -0.80    1.30
  13   0  -7    1.00    1.10
  13   0  -7    1.10    1.00
  13   0  -6  865.61   32.00
  13   0  -6  857.51   31.80
  13   0  -6  847.92   32.80
  13   0  -5    0.10    1.10
  13   0  -5    0.40    1.10
  13   0  -4  156.68    6.90
  13   0  -4  165.08    7.00
  13   0  -3   -1.10    0.80
  13   0  -3    2.10    1.00
  13   0  -2  704.33   26.20
  13   0  -1    1.50    1.20
  13   0   0   25.80    2.60
 -13   0   0   26.80    3.10
  13   0   1    0.10    1.40
 -13   0  -1    0.60    1.30
  13   0   2  509.15   20.80
 -13   0  -2  605.34   21.40
  13   0   3    0.70    1.90
 -13   0  -3    0.30    1.10
 -13   0  -4  108.79    5.50
 -13   0  -5    0.40    1.00
 -13   0  -6  127.79    6.40
 -13   0  -7   -0.40    0.90
 -13   0  -8    0.70    0.90
 -13   0  -9    1.40    0.90
 -13   0 -10   17.50    2.10
 -13   0 -11    0.10    0.90
 -13   0 -12  555.94   21.40
 -13   0 -13    0.20    1.00
  13   1 -17   27.50    1.90
  13   1 -17   32.30    1.80
  13  -1 -17   30.20    1.70
  13  -1 -17   28.80    1.80
  13   1 -16   12.70    1.40
  13   1 -16   11.70    1.50
  13  -1 -16   10.90    1.50
  13  -1 -16   11.10    1.30
  13  -1 -16   14.80    2.30
  13   1 -15   60.09    3.20
  13   1 -15   59.39    3.10
  13  -1 -15   63.69    3.10
  13  -1 -15   59.19    3.10
  13  -1 -15   60.59    3.20
  13   1 -14   27.80    2.20
  13   1 -14   25.90    2.10
  13  -1 -14   27.70    2.00
  13  -1 -14   27.60    2.10
  13  -1 -14   22.80    2.20
  13   1 -13  561.44   21.40
  13  -1 -13  567.74   21.30
  13  -1 -13  560.94   21.20
  13  -1 -13  574.94   21.40
  13   1 -12   38.30    2.90
  13   1 -12   41.70    2.70
  13   1 -12   39.50    2.80
  13  -1 -12   41.30    2.90
  13  -1 -12   40.00    2.80
  13  -1 -12   39.70    2.70
  13   1 -11   18.80    2.40
  13   1 -11   16.50    2.00
  13   1 -11   15.40    1.90
  13  -1 -11   11.00    2.20
  13  -1 -11   19.50    2.10
  13  -1 -11   16.00    2.10
  13   1 -10  448.26   17.20
  13   1 -10  448.76   17.30
  13   1 -10  442.06   17.20
  13   1 -10  452.25   18.50
  13  -1 -10  439.66   17.10
  13  -1 -10  445.56   17.40
  13  -1 -10  456.95   17.10
  13   1  -9  237.38    9.60
  13   1  -9  245.18    9.60
  13   1  -9  232.38    9.70
  13   1  -9  226.38    9.50
  13  -1  -9  215.28    9.80
  13  -1  -9  225.58    9.50
  13  -1  -9  235.18    9.50
  13   1  -8  177.18    7.70
  13   1  -8  176.78    7.70
  13   1  -8  173.68    7.60
  13  -1  -8  173.28    7.40
  13  -1  -8  174.08    7.50
  13   1  -7  190.88    8.10
  13   1  -7  190.78    8.20
  13   1  -7  182.48    8.20
  13  -1  -7  197.68    8.00
  13  -1  -7  189.58    8.00
  13   1  -6   67.79    3.90
  13   1  -6   75.09    3.90
  13  -1  -6   66.79    4.30
  13  -1  -6   77.39    3.80
  13  -1  -6   65.49    6.70
  13   1  -5   45.50    3.30
  13   1  -5   43.80    2.90
  13  -1  -5   38.60    2.70
  13  -1  -5   42.00    3.00
  13   1  -4  270.27   10.80
  13   1  -4  255.87   11.10
  13  -1  -4  278.77   11.50
  13   1  -3  510.05   18.70
  13   1  -3  466.65   17.90
  13  -1  -3  438.86   18.60
  13   1  -2  203.88    8.80
  13   1  -2  208.38    8.80
 -13   1   2  214.98    9.00
 -13  -1   2  210.48    9.00
  13  -1  -2  216.18    8.60
  13   1  -1    5.80    1.50
  13   1  -1    5.60    1.70
 -13   1   1    8.10    2.40
 -13  -1   1    7.00    1.40
  13  -1  -1    9.90    1.90
  13   1   0   75.59    5.10
 -13   1   0   92.99    4.60
  13  -1   0   85.79    4.20
 -13  -1   0   85.19    4.70
 -13   1  -1   12.70    1.90
 -13   1  -1   10.90    2.10
 -13  -1  -1   10.40    3.00
  13  -1   1   10.20    2.20
 -13   1  -2    1.50    1.00
 -13   1  -2    1.60    0.90
 -13  -1  -2   -1.60    1.30
 -13  -1  -2    0.90    1.70
  13  -1   2    3.50    1.20
 -13   1  -3  193.28    8.10
 -13   1  -3  181.68    7.80
 -13  -1  -3  186.48    8.10
 -13  -1  -3  168.78    7.90
 -13   1  -4    3.60    1.00
 -13   1  -4    2.40    1.00
 -13  -1  -4    5.30    2.20
 -13  -1  -4    1.70    1.50
 -13   1  -5  228.48    9.60
 -13   1  -5  210.68    9.00
 -13  -1  -5  218.48    9.50
 -13  -1  -5  213.58    9.30
 -13   1  -6  947.71   35.40
 -13   1  -6  958.40   35.10
 -13  -1  -6  921.51   35.40
 -13   1  -7   60.69    3.70
 -13   1  -7   61.59    3.50
  13  -1   7   51.59    4.00
 -13  -1  -7   58.19    3.80
 -13   1  -8  596.14   21.60
 -13   1  -8  540.35   21.40
 -13  -1  -8  520.95   21.50
 -13   1  -9   -1.00    0.90
 -13   1  -9    0.90    0.90
 -13  -1  -9   -0.80    0.90
 -13   1 -10    1.70    0.80
 -13   1 -10    5.40    1.60
  13   1  10    2.10    1.20
 -13  -1 -10    2.00    1.00
 -13   1 -11   88.39    4.50
 -13  -1 -11   82.99    4.50
 -13   1 -12  185.48    8.00
 -13  -1 -12  188.48    8.20
 -13   1 -13   14.80    2.00
  13   2 -16  120.19    5.80
  13   2 -16  147.79    6.10
  13  -2 -16  131.69    5.30
  13  -2 -16  135.79    5.40
  13   2 -15  172.38    7.10
  13   2 -15  183.98    7.30
  13  -2 -15  178.98    7.00
  13  -2 -15  173.78    7.00
  13   2 -14  163.18    7.00
  13   2 -14  175.18    7.30
  13   2 -14  179.78    7.20
  13  -2 -14  180.38    7.50
  13  -2 -14  174.58    7.00
  13  -2 -14  178.68    7.00
  13   2 -13    1.60    0.80
  13   2 -13   -1.10    1.00
  13   2 -13    0.60    0.90
  13  -2 -13   -1.30    0.90
  13  -2 -13    1.20    1.00
  13  -2 -13   -0.10    1.30
  13   2 -12   65.19    3.50
  13   2 -12   67.09    3.70
  13   2 -12   65.49    3.90
  13  -2 -12   65.99    3.50
  13  -2 -12   66.99    3.60
  13  -2 -12   64.59    3.50
  13   2 -11   71.29    4.10
  13   2 -11   70.79    3.80
  13   2 -11   72.09    3.90
  13  -2 -11   81.09    4.10
  13  -2 -11   60.89    5.00
  13   2 -10   14.50    2.20
  13   2 -10   16.40    2.10
  13   2 -10   15.10    2.20
  13  -2 -10   14.70    4.80
  13  -2 -10   18.40    2.10
  13  -2 -10   18.90    2.60
  13   2  -9  120.69    5.70
  13   2  -9  116.09    5.70
  13   2  -9  126.89    5.80
  13  -2  -9  126.19    5.60
  13   2  -8  359.96   13.90
  13   2  -8  344.67   14.00
  13   2  -8  355.66   14.00
  13  -2  -8  353.76   13.80
  13   2  -7    8.70    1.80
  13   2  -7   10.40    2.10
  13  -2  -7   12.80    1.80
  13   2  -6  138.29    6.30
  13   2  -6  141.19    6.30
  13   2  -6  133.69    6.30
  13  -2  -6  132.49    6.00
  13   2  -5   99.79    4.90
  13   2  -5   94.59    4.90
  13   2  -5   89.89    5.20
  13  -2  -5   98.69    4.60
  13   2  -4    9.80    2.40
 -13  -2   4   10.40    2.30
  13  -2  -4   10.70    1.80
  13   2  -3  186.88    8.10
 -13   2   3  200.68    8.20
  13   2  -3  171.38    8.10
  13  -2  -3  189.88    7.90
 -13  -2   3  190.08    8.20
 -13   2   2    9.00    2.20
  13   2  -2    5.60    1.80
  13  -2  -2    6.70    1.70
 -13  -2   2    5.50    1.30
  13   2  -1  561.24   21.70
 -13   2   1  598.54   21.80
  13  -2  -1  557.04   21.40
 -13  -2   1  553.84   21.70
 -13   2   0 4764.12  171.08
  13   2   0 4713.33  171.28
 -13   2   0 5049.00  171.58
  13  -2   0 4609.44  170.98
 -13  -2   0 4745.43  171.28
  13   2   1  575.34   22.60
 -13   2  -1  631.54   22.90
 -13   2  -1  596.54   22.50
 -13  -2  -1  578.34   22.60
 -13   2  -2  516.95   19.30
 -13   2  -2  486.05   18.80
  13   2   2  488.25   18.90
 -13  -2  -2  476.45   18.90
 -13   2  -3  556.04   20.70
  13   2   3  520.85   20.10
 -13   2  -3  523.75   20.10
 -13  -2  -3  519.05   20.70
 -13  -2  -3  526.15   20.20
 -13   2  -4  264.37   11.30
  13   2   4  282.77   10.90
 -13   2  -4  284.87   10.90
 -13  -2  -4  228.28   12.40
 -13  -2  -4  275.37   10.90
  13   2   5    6.80    1.90
 -13   2  -5    3.80    1.00
 -13   2  -5    2.10    0.90
 -13  -2  -5    2.60    1.30
 -13  -2  -5    2.30    1.10
  13   2   6   84.19    4.30
 -13   2  -6   86.49    4.20
 -13   2  -6   79.99    4.60
 -13  -2  -6   88.29    4.40
 -13  -2  -6   83.99    4.90
  13   2   7   50.09    3.30
 -13   2  -7   45.90    3.20
 -13   2  -7   50.79    3.00
 -13  -2  -7   49.10    3.60
 -13  -2  -7   58.19    3.30
 -13   2  -8  118.59    5.90
 -13   2  -8  131.09    5.60
 -13  -2  -8  120.69    6.20
 -13  -2  -8  117.29    5.50
 -13   2  -9    6.30    1.80
 -13   2  -9    4.40    1.20
 -13  -2  -9    3.30    1.10
 -13  -2  -9    1.40    1.10
 -13   2 -10   22.50    1.70
 -13   2 -10   18.90    2.00
 -13  -2 -10   19.70    2.30
 -13  -2 -10   21.80    2.20
 -13   2 -11   10.20    1.70
 -13   2 -11   10.60    1.30
 -13  -2 -11   13.20    2.10
 -13   2 -12   24.00    2.10
 -13   2 -12   23.40    1.60
  13   3 -15    1.30    0.70
  13   3 -14    6.10    1.40
  13   3 -14    8.80    1.20
  13   3 -13   23.00    1.70
  13   3 -13   23.10    1.80
  13   3 -13   24.30    1.70
 -13  -3  13   23.10    2.10
  13   3 -12    8.20    1.60
  13   3 -12    8.80    1.60
  13   3 -12   11.30    1.40
 -13  -3  12   10.80    1.70
  13   3 -11   12.80    1.80
  13   3 -11   14.60    1.70
  13   3 -11   14.40    1.60
  13  -3 -11   11.50    2.50
 -13  -3  11   12.00    1.80
  13   3 -10   -0.50    0.90
  13   3 -10    0.60    1.10
  13   3 -10    0.20    0.80
 -13  -3  10    0.30    0.90
  13  -3 -10   -0.50    1.20
  13   3  -9   47.80    4.20
  13   3  -9   48.50    3.20
  13   3  -9   53.79    4.20
  13  -3  -9   51.79    3.00
 -13  -3   9   53.89    3.70
  13   3  -8   11.60    1.90
  13   3  -8   13.80    2.40
  13  -3  -8   12.90    1.80
 -13  -3   8   13.60    2.10
  13   3  -7   50.79    3.40
  13   3  -7   46.60    3.10
  13  -3  -7   51.19    2.90
 -13  -3   7   49.50    3.30
  13   3  -6    6.30    1.60
  13   3  -6   -1.20    1.60
 -13  -3   6    1.60    1.00
  13  -3  -6    2.40    1.00
  13   3  -5   51.59    3.20
 -13   3   5   48.10    3.70
  13   3  -5   43.50    4.10
 -13  -3   5   49.70    3.30
  13  -3  -5   49.10    2.90
 -13   3   4   34.50    2.90
  13   3  -4   31.60    2.60
 -13  -3   4   29.90    2.70
  13  -3  -4   33.10    2.40
  13   3  -3  333.07   13.80
 -13   3   3  322.97   13.30
  13  -3  -3  330.97   12.90
 -13  -3   3  332.77   13.30
  13   3  -2  106.69    5.20
 -13   3   2  105.29    5.30
  13  -3  -2  103.29    4.90
 -13  -3   2  103.29    5.30
  13   3  -1  584.34   21.60
 -13   3   1  540.55   21.70
  13  -3  -1  563.84   21.60
 -13  -3   1  565.14   21.80
 -13   3   0  353.76   14.70
  13   3   0  382.26   14.50
 -13   3   0  364.06   14.20
 -13  -3   0  361.66   14.70
  13   3   1  213.48    8.80
 -13   3  -1  215.98    8.60
 -13   3  -1  197.28    9.00
 -13  -3  -1  202.88    8.90
 -13   3  -2  404.36   15.10
 -13   3  -2  366.06   15.50
  13   3   2  394.56   15.20
 -13  -3  -2  389.26   15.30
 -13   3  -3  115.89    6.30
  13   3   3  125.09    5.70
 -13   3  -3  125.09    5.60
 -13  -3  -3  123.99    6.50
  13   3   4   74.79    4.00
 -13   3  -4   73.89    3.80
 -13   3  -4   63.59    4.00
 -13  -3  -4   77.79    4.00
 -13   3  -5   15.50    2.00
 -13   3  -5   17.70    1.80
 -13  -3  -5   18.30    2.10
 -13   3  -6  144.29    8.10
 -13   3  -6  166.58    7.40
 -13  -3  -6  169.18    7.00
 -13   3  -7    3.70    1.20
 -13   3  -7    0.50    1.00
 -13  -3  -7    2.20    0.80
 -13   3  -8  217.68    8.90
 -13   3  -8  195.38    8.40
 -13  -3  -8  214.98    8.40
 -13   3  -9   27.30    2.20
 -13   3  -9   26.80    1.80
 -13  -3  -9   28.20    2.00
 -13   3 -10    8.60    1.10
 -13   3 -10    9.30    1.70
 -13  -3 -10    7.90    1.40
 -13   3 -11   11.20    1.00
 -13  -3 -11    8.70    1.60
  13   4 -12   92.79    4.00
  13   4 -12   95.69    4.00
 -13  -4  12   95.59    4.20
  13   4 -11   27.10    1.70
  13   4 -11   26.80    2.10
 -13  -4  11   27.70    2.10
  13   4 -10    9.00    1.20
 -13  -4  10    7.20    1.60
  13   4  -9   11.00    1.30
  13   4  -9   15.30    2.60
 -13  -4   9   10.40    1.70
  13   4  -8   92.19    4.80
  13  -4  -8   86.39    4.20
 -13  -4   8   92.19    4.40
  13   4  -7    6.40    1.30
  13  -4  -7    5.50    1.70
  13   4  -6   26.60    2.10
 -13   4   6   21.70    3.10
 -13  -4   6   22.40    2.40
  13  -4  -6   23.40    2.00
 -13   4   5   11.80    2.40
  13   4  -5   13.40    1.70
 -13  -4   5   15.60    2.00
  13  -4  -5   14.90    1.60
 -13  -4   5   13.80    2.00
  13   4  -4    5.10    1.50
 -13   4   4    3.30    1.20
  13  -4  -4    6.40    1.50
 -13  -4   4    4.20    1.10
 -13  -4   4    7.10    2.00
  13   4  -3    2.40    1.00
 -13   4   3    4.70    1.90
  13  -4  -3    2.90    0.90
 -13  -4   3    3.00    1.10
 -13  -4   3    5.60    2.10
 -13   4   2   23.10    2.20
  13   4  -2   26.70    2.30
  13  -4  -2   25.80    1.90
 -13  -4   2   23.00    2.60
 -13  -4   2   26.40    2.60
  13   4  -1   66.79    3.80
 -13   4   1   68.89    3.90
 -13  -4   1   70.79    4.10
  13  -4  -1   72.39    3.50
 -13   4   0  177.78    9.10
  13   4   0  198.08    8.00
  13  -4   0  195.88    7.80
 -13  -4   0  186.08    8.10
 -13   4  -1   40.20    2.70
  13   4   1   39.80    2.80
  13  -4   1   37.10    2.40
 -13  -4  -1   35.60    2.70
 -13   4  -2   31.80    2.50
  13   4   2   27.60    4.20
 -13   4  -2   33.70    2.50
 -13  -4  -2   37.90    2.60
 -13   4  -3   -0.30    0.90
 -13   4  -3   -0.30    1.00
 -13  -4  -3   -0.80    0.70
 -13   4  -4    8.50    1.70
 -13   4  -4    7.40    1.40
 -13  -4  -4    7.90    1.50
 -13   4  -5    0.70    0.70
 -13   4  -5    1.30    0.90
 -13  -4  -5   -0.30    0.70
 -13   4  -6    0.40    0.90
 -13   4  -6    0.90    0.70
 -13  -4  -6    1.10    0.70
 -13   4  -7   37.30    2.50
 -13   4  -7   35.50    2.00
 -13  -4  -7   38.70    2.10
 -13   4  -8    6.70    1.90
 -13   4  -8    3.00    1.00
 -13  -4  -8    3.30    1.10
 -13   4  -9   11.30    1.00
 -13  -4  -9   12.20    1.10
  13  -4   9   12.00    1.10
  13   5  -8   11.30    1.10
 -13  -5   8    6.90    1.40
  13   5  -7   29.60    1.60
 -13  -5   7   25.60    2.20
 -13  -5   7   24.90    1.70
  13   5  -6  127.79    5.10
 -13  -5   6  125.49    5.20
 -13  -5   6  124.49    5.00
  13   5  -5   73.99    3.30
 -13  -5   5   73.49    3.30
 -13  -5   5   71.49    3.30
  13   5  -4   29.30    1.90
 -13  -5   4   26.60    2.00
 -13  -5   4   25.00    1.90
  13   5  -3    9.70    1.70
 -13   5   3    4.30    1.30
 -13  -5   3    7.90    1.80
  13  -5  -3    5.10    1.00
 -13  -5   3    6.50    1.40
 -13   5   2   53.59    3.20
 -13  -5   2   60.19    4.10
 -13  -5   2   54.29    2.70
  13  -5  -2   48.80    2.60
 -13   5   1   88.49    4.30
  13  -5  -1   89.69    3.90
 -13  -5   1   81.69    4.10
 -13   5   0    8.90    1.80
 -13  -5   0    7.60    1.40
  13  -5   0   10.60    1.20
 -13   5  -1   13.90    1.80
  13  -5   1   14.10    1.20
 -13  -5  -1   13.10    1.40
 -13   5  -2    0.90    1.10
  13  -5   2    0.40    0.60
 -13  -5  -2   -0.20    0.60
  13  -5   3   36.90    2.10
  13  -5   4   19.20    1.30
 -13  -5  -4   20.40    1.40
  14   0 -17   -0.50    0.80
  14   0 -15    0.70    0.90
  14   0 -15   -0.70    0.70
  14   0 -15   -0.40    0.60
  14   0 -14    1.60    0.90
  14   0 -14    2.20    1.00
  14   0 -14    2.20    0.90
  14   0 -13    0.00    1.00
  14   0 -13    0.50    0.90
  14   0 -13    1.60    0.70
  14   0 -12   52.19    3.10
  14   0 -12   45.30    3.20
  14   0 -12   53.09    3.20
  14   0 -11    0.90    1.10
  14   0 -11   -0.60    1.20
  14   0 -11    0.60    0.80
  14   0 -10  141.79    6.30
  14   0 -10  139.69    6.10
  14   0 -10  130.49    6.30
  14   0  -9   -0.40    0.90
  14   0  -9    1.00    1.00
  14   0  -9    0.70    1.60
  14   0  -9   -3.30    2.70
  14   0  -8 1561.04   56.29
  14   0  -8 1550.84   56.49
  14   0  -8 1534.25   56.39
  14   0  -7    1.60    1.10
  14   0  -7    2.50    1.30
  14   0  -6 1416.16   53.09
  14   0  -6 1500.35   53.19
  14   0  -5    1.90    1.00
  14   0  -5    0.90    1.10
  14   0  -4   78.39    4.00
  14   0  -4   73.99    4.00
  14   0  -3    1.20    0.80
  14   0  -3    1.80    1.10
  14   0  -2   12.60    1.90
  14   0  -1    0.00    1.20
  14   0   0    9.60    2.20
 -14   0  -1   -0.60    1.40
  14   0   1   -1.00    1.30
 -14   0  -2  274.97   11.20
  14   0   2  264.47   10.80
 -14   0  -3    1.00    1.20
 -14   0  -4  710.33   27.00
 -14   0  -5    0.40    1.10
 -14   0  -6    7.80    2.00
 -14   0  -7    0.80    1.00
 -14   0  -8   71.79    4.30
 -14   0  -9   -0.10    1.00
 -14   0 -10   18.00    2.20
 -14   0 -11   -0.90    1.00
  14   0  12  710.73   26.10
 -14   0 -12  706.33   26.60
  14   1 -16   78.39    3.60
  14   1 -16   73.79    3.40
  14  -1 -16   76.89    3.80
  14  -1 -16   72.09    4.00
  14  -1 -16   72.19    3.40
  14   1 -15   10.90    1.40
  14  -1 -15    6.70    1.80
  14  -1 -15    9.20    1.70
  14  -1 -15    9.70    1.30
  14   1 -14   40.50    2.50
  14   1 -14   37.40    2.40
  14  -1 -14   38.40    2.50
  14  -1 -14   39.50    2.30
  14  -1 -14   39.00    2.50
  14   1 -13  207.98    8.50
  14   1 -13  207.38    8.70
  14  -1 -13  203.08    8.40
  14  -1 -13  208.78    8.60
  14  -1 -13  220.58    8.50
  14   1 -12   17.70    2.20
  14   1 -12   16.10    2.70
  14  -1 -12   18.00    2.40
  14  -1 -12   17.90    1.90
  14  -1 -12   18.80    2.00
  14   1 -11   90.19    4.60
  14   1 -11   91.79    4.70
  14  -1 -11   91.69    4.60
  14  -1 -11   93.19    4.50
  14   1 -10  180.38    7.80
  14   1 -10  185.38    8.00
  14   1 -10  185.38    7.80
  14  -1 -10  185.48    7.70
  14  -1 -10  178.48    8.10
  14   1  -9    2.60    1.10
  14   1  -9    3.50    1.10
  14   1  -9    3.00    1.40
  14  -1  -9    3.60    1.10
  14   1  -8   39.00    2.80
  14   1  -8   27.60    3.70
  14   1  -8   45.20    2.90
  14  -1  -8   40.90    3.00
  14  -1  -8   35.30    2.60
  14   1  -7   26.90    2.30
  14   1  -7   28.00    2.50
  14  -1  -7   28.20    2.20
  14  -1  -7   23.30    2.90
  14   1  -6    2.70    1.20
  14   1  -6    2.20    0.90
  14  -1  -6    3.40    1.10
  14  -1  -6    1.70    1.60
  14   1  -5  300.67   11.90
  14   1  -5  288.47   11.70
  14  -1  -5  287.97   11.60
  14  -1  -5  287.27   11.60
  14   1  -4  753.32   28.30
  14   1  -4  767.42   28.10
  14  -1  -4  744.83   28.10
  14   1  -3   36.50    2.60
  14   1  -3   38.50    3.00
  14  -1  -3   33.10    2.60
 -14  -1   3   35.20    3.20
  14   1  -2  577.24   22.30
  14   1  -2  600.84   22.60
  14  -1  -2  598.14   22.40
 -14  -1   2  609.54   22.70
  14   1  -1   75.19    4.00
  14   1  -1   70.49    4.30
 -14   1   1   76.49    4.40
  14  -1  -1   76.79    3.90
 -14  -1   1   77.29    4.40
  14   1   0   18.10    1.90
 -14   1   0   19.90    2.50
 -14  -1   0   20.60    3.00
  14  -1   0   21.00    2.10
  14   1   1  132.39    6.10
 -14   1  -1  139.49    6.30
  14  -1   1  132.69    5.90
 -14  -1  -1  127.09    6.30
 -14   1  -2   21.30    2.40
  14  -1   2   20.30    2.20
 -14  -1  -2   18.20    3.10
 -14  -1  -2   21.20    3.60
 -14   1  -3   10.00    2.10
 -14   1  -3    7.40    1.60
 -14  -1  -3    5.40    1.60
 -14  -1  -3    3.90    1.50
  14  -1   3    6.30    2.00
 -14   1  -4   19.80    1.90
 -14   1  -4   19.80    2.40
 -14  -1  -4   21.40    3.90
 -14  -1  -4   15.20    4.00
  14  -1   4   19.30    2.30
 -14   1  -5   40.90    3.00
 -14   1  -5   40.70    2.70
 -14  -1  -5   40.80    3.30
  14  -1   5   40.10    2.90
 -14   1  -6  305.77   11.80
 -14   1  -6  278.67   12.20
  14  -1   6  304.77   11.60
 -14  -1  -6  295.17   12.40
 -14   1  -7   26.80    2.50
 -14   1  -7   30.50    2.20
 -14  -1  -7   27.90    2.70
 -14   1  -8  110.69    4.90
 -14   1  -8  103.29    5.30
 -14  -1  -8   97.19    5.30
 -14   1  -9   86.49    4.60
  14   1   9   90.99    4.20
 -14  -1  -9   85.49    4.70
 -14   1 -10  506.25   20.30
  14   1  10  543.25   19.80
 -14  -1 -10  534.55   20.50
 -14   1 -11  512.65   20.00
 -14  -1 -11  534.35   20.20
 -14   1 -12    6.10    1.80
 -14  -1 -12    6.40    2.00
  14   2 -16  300.17   11.40
  14   2 -16  305.37   11.40
 -14  -2  16  310.77   11.50
  14   2 -15   74.39    4.00
  14   2 -15   84.99    3.60
  14   2 -14   92.49    4.20
  14   2 -14   97.89    4.10
  14  -2 -14   75.09    4.80
  14  -2 -14   91.79    4.70
  14  -2 -14   93.39    4.40
  14   2 -13    0.90    0.80
  14   2 -13    2.00    1.00
  14   2 -13    1.10    0.80
  14  -2 -13    2.50    0.90
  14  -2 -13    1.30    1.20
  14   2 -12   44.60    2.70
  14   2 -12   46.90    2.80
  14   2 -12   49.40    2.90
  14  -2 -12   46.40    2.80
  14  -2 -12   48.30    2.90
  14   2 -11  148.49    6.40
  14   2 -11  149.69    6.40
  14   2 -11  145.89    6.60
  14  -2 -11  147.49    6.30
  14  -2 -11  143.99    6.50
  14   2 -10    0.70    1.00
  14   2 -10    0.50    1.20
  14  -2 -10   -1.00    1.10
  14   2  -9   20.60    2.30
  14   2  -9   18.40    2.00
  14   2  -9   18.70    2.50
  14  -2  -9   20.10    2.00
  14   2  -8  692.13   25.80
  14   2  -8  679.43   25.80
  14   2  -8  687.93   25.60
  14  -2  -8  679.93   25.60
  14   2  -7  112.39    5.30
  14   2  -7  103.79    5.20
  14   2  -7  108.29    5.40
  14  -2  -7  108.79    5.10
  14   2  -6   20.20    3.30
  14   2  -6   12.10    2.00
  14   2  -6   15.90    2.30
  14  -2  -6   11.70    2.30
  14   2  -5   90.59    4.70
  14   2  -5   89.69    4.80
 -14  -2   5   97.59    5.10
  14  -2  -5   94.39    4.50
  14   2  -4  152.48    6.90
  14   2  -4  147.09    6.80
  14  -2  -4  149.69    6.50
 -14  -2   4  152.98    6.90
 -14   2   3   88.19    5.40
  14   2  -3   93.29    4.70
  14   2  -3   84.79    5.10
  14  -2  -3   90.49    4.40
 -14  -2   3   99.79    4.90
  14   2  -2   88.19    4.60
 -14   2   2   95.29    5.00
 -14  -2   2   87.89    4.70
  14  -2  -2   90.29    4.40
  14   2  -1   10.50    1.90
 -14  -2   1   10.70    2.30
  14  -2  -1   16.00    1.80
  14   2   0  147.19    6.80
 -14  -2   0  150.38    6.90
  14  -2   0  160.08    6.70
 -14   2  -1    1.80    1.00
 -14   2  -1    0.70    1.10
  14   2   1    2.00    1.10
 -14  -2  -1    2.60    1.10
  14  -2   1    1.00    0.90
 -14   2  -2    2.30    0.90
 -14   2  -2    1.50    1.00
  14   2   2    2.90    1.10
 -14  -2  -2    2.70    1.10
  14  -2   2    1.50    0.90
 -14   2  -3   16.50    2.00
 -14   2  -3   13.40    2.10
  14   2   3   18.60    2.00
 -14  -2  -3   16.10    2.30
 -14   2  -4 1665.63   59.99
 -14   2  -4 1556.64   59.99
  14   2   4 1698.33   59.69
 -14  -2  -4 1558.44   60.19
 -14  -2  -4 1722.03   59.69
 -14   2  -5    0.20    0.80
  14   2   5    0.70    1.10
 -14   2  -5    1.60    1.00
 -14  -2  -5   -0.70    1.50
 -14  -2  -5   -0.20    1.10
 -14   2  -6    4.60    1.30
  14   2   6    1.30    1.20
  14   2   7  116.39    5.40
 -14   2  -7  109.59    5.60
 -14   2  -7  119.09    6.40
 -14  -2  -7  109.59    5.10
  14  -2   7  118.09    5.10
 -14  -2  -7  114.79    5.80
 -14   2  -8  190.48    8.00
 -14   2  -8  198.58    8.60
  14  -2   8  195.28    7.70
 -14  -2  -8  194.38    7.90
 -14  -2  -8  188.88    8.60
 -14   2  -9  140.89    6.00
 -14   2  -9  147.39    6.50
 -14  -2  -9  149.39    6.70
 -14  -2  -9  137.49    6.60
  14  -2   9  137.09    7.00
 -14   2 -10    6.50    1.10
 -14   2 -10    5.10    1.60
 -14  -2 -10    3.10    1.20
 -14   2 -11    0.50    0.90
  14   3 -14    6.70    1.40
  14   3 -13   18.40    1.90
  14   3 -13   14.00    1.40
  14   3 -12    5.30    1.60
 -14  -3  12    4.10    1.40
  14   3 -11   67.59    3.40
  14   3 -11   63.89    3.30
  14  -3 -11   65.39    3.50
  14   3 -10   24.10    2.10
  14   3 -10   21.50    1.80
  14  -3 -10   19.10    2.00
 -14  -3  10   19.90    2.00
  14   3  -9    1.70    1.20
  14   3  -9    1.50    0.80
 -14  -3   9    0.80    0.80
  14  -3  -9    2.20    1.00
  14   3  -8   -0.10    1.30
  14   3  -8    0.60    0.90
 -14  -3   8    0.30    1.00
  14  -3  -8   -0.10    0.90
  14   3  -7   -0.90    1.50
  14   3  -7    2.60    1.00
 -14  -3   7    0.40    1.00
  14   3  -6    6.20    1.70
  14   3  -6    1.00    3.10
 -14  -3   6    2.00    1.00
  14  -3  -6    2.20    0.90
  14   3  -5    9.30    1.80
 -14  -3   5    9.60    2.00
  14  -3  -5    8.20    1.60
 -14   3   4   43.20    3.50
  14   3  -4   45.40    3.00
  14  -3  -4   45.00    2.80
 -14  -3   4   47.00    3.10
 -14   3   3   24.50    2.70
  14   3  -3   27.70    2.30
  14  -3  -3   28.70    2.20
 -14   3   2    1.10    1.10
  14   3  -2    2.40    1.00
 -14  -3   2    1.00    0.90
  14  -3  -2    1.20    0.90
 -14   3   1 2324.17   87.99
  14   3  -1 2409.06   87.89
 -14  -3   1 2487.45   87.89
  14  -3  -1 2499.15   87.59
  14   3   0   21.00    2.10
 -14   3   0   20.60    2.40
  14  -3   0   26.40    2.00
 -14  -3   0   19.40    2.30
 -14   3  -1  173.08    8.10
 -14   3  -1  184.48    7.70
  14   3   1  185.88    7.90
 -14  -3  -1  187.18    7.90
  14  -3   1  185.18    7.70
 -14   3  -2   38.50    2.70
 -14   3  -2   39.50    2.90
  14   3   2   39.00    2.80
 -14  -3  -2   42.50    2.80
 -14   3  -3   -0.10    0.90
  14   3   3   -0.60    1.60
 -14   3  -3   -0.50    1.00
 -14  -3  -3   -0.10    0.90
 -14   3  -4   22.60    2.20
  14   3   4   27.20    2.40
 -14   3  -4   27.80    2.60
 -14  -3  -4   22.00    2.20
 -14   3  -5   10.00    1.50
 -14   3  -5   13.90    1.80
 -14  -3  -5   11.00    1.80
 -14   3  -6    9.30    1.40
 -14   3  -6    8.20    1.70
 -14  -3  -6    9.50    1.60
 -14   3  -7  692.63   27.00
 -14   3  -7  696.43   26.00
 -14  -3  -7  725.23   26.00
 -14   3  -8   37.60    2.50
 -14   3  -8   36.30    2.10
  14  -3   8   37.10    2.10
 -14  -3  -8   38.30    2.30
 -14   3  -9    8.60    1.10
 -14   3  -9   12.50    1.70
  14  -3   9    9.10    2.00
 -14  -3  -9    6.90    1.60
 -14   3 -10   48.00    2.40
 -14  -3 -10   51.69    2.70
  14   4 -11  358.36   13.20
 -14  -4  11  357.16   13.20
 -14  -4  11  347.57   13.10
  14   4 -10   29.40    1.80
 -14  -4  10   28.50    1.90
 -14  -4  10   29.10    2.10
  14   4  -9  228.98    9.20
 -14  -4   9  242.98    9.50
  14   4  -8    9.80    1.30
 -14  -4   8    6.70    1.70
 -14  -4   8   12.40    1.50
  14  -4  -8   10.30    2.10
  14   4  -7  172.48    7.20
 -14  -4   7  177.98    7.40
 -14  -4   7  176.58    7.00
  14  -4  -7  165.68    6.90
  14   4  -6  116.99    5.20
 -14  -4   6  120.79    5.40
 -14  -4   6  113.79    5.00
  14  -4  -6  112.09    4.90
  14   4  -5   61.69    3.30
  14  -4  -5   63.19    3.00
 -14  -4   5   59.79    3.30
 -14  -4   5   63.89    3.40
  14   4  -4   82.79    4.00
 -14   4   4   75.89    4.40
 -14  -4   4   76.99    4.10
  14  -4  -4   84.39    3.80
 -14  -4   4   82.09    4.00
  14   4  -3   83.19    4.00
 -14   4   3   75.19    4.30
  14  -4  -3   86.19    3.80
 -14  -4   3   80.59    4.10
 -14   4   2   38.30    3.10
  14   4  -2   37.20    2.50
 -14  -4   2   32.00    2.50
  14  -4  -2   38.90    2.20
  14   4  -1   16.50    1.90
 -14   4   1   16.70    2.10
 -14  -4   1   19.10    1.90
  14  -4  -1   21.40    1.60
  14   4   0  128.89    5.70
 -14   4   0  131.89    6.00
 -14  -4   0  130.09    5.80
  14  -4   0  132.49    5.70
  14   4   1   44.10    2.90
 -14   4  -1   44.60    3.00
 -14  -4  -1   48.10    2.80
  14  -4   1   48.00    3.20
 -14   4  -2   11.20    2.00
  14  -4   2   11.60    1.30
 -14  -4  -2    9.60    1.50
 -14   4  -3   15.70    1.90
  14  -4   3   18.90    1.60
 -14  -4  -3   17.50    1.70
 -14   4  -4    0.50    0.90
 -14  -4  -4    1.80    0.80
  14  -4   4    0.40    0.60
 -14   4  -5   24.60    2.10
 -14  -4  -5   26.60    2.00
  14  -4   5   25.90    1.60
 -14   4  -6   30.90    2.20
  14  -4   6   31.20    1.80
 -14  -4  -6   32.50    1.90
  14  -4   7    7.10    1.00
 -14  -4  -7   10.60    1.20
  14  -4   8   18.80    1.30
 -14  -4  -8   16.90    1.30
 -14  -5   6    0.80    1.10
  14   5  -5   25.00    1.80
 -14  -5   5   25.20    1.80
  14   5  -4   69.49    3.40
 -14  -5   4   78.39    3.30
  14  -5  -3    6.50    2.00
  14  -5  -2   17.80    1.60
 -14  -5   2   24.90    1.60
  14  -5  -1   95.69    4.00
 -14  -5   1   98.09    4.10
  14  -5   0    0.40    0.70
 -14  -5   0    0.50    0.60
  14  -5   1    4.90    1.00
  14  -5   2   10.20    1.10
 -14  -5  -2    9.80    1.10
  15   0 -16   38.00    2.10
  15   0 -16   34.20    2.80
  15   0 -15    1.20    1.00
  15   0 -15    1.20    0.90
  15   0 -14   42.70    2.60
  15   0 -14   42.10    2.50
  15   0 -13   -2.00    1.10
  15   0 -13    0.60    0.90
  15   0 -12  374.26   14.50
  15   0 -12  382.16   14.70
  15   0 -11   -1.00    1.70
  15   0 -11    1.20    1.30
  15   0 -10    0.00    1.00
  15   0  -9    0.30    1.50
  15   0  -9    0.00    1.00
  15   0  -8   35.60    2.80
  15   0  -8   39.20    2.60
  15   0  -7    0.50    1.00
  15   0  -7   -0.30    1.10
  15   0  -6   55.19    3.70
  15   0  -6   55.59    3.30
  15   0  -5   -0.50    1.00
  15   0  -5   -0.50    1.00
  15   0  -4   40.30    2.70
 -15   0   3    4.20    2.00
  15   0  -3    1.90    1.10
  15   0  -3    1.40    0.90
  15   0  -2  252.57   10.30
  15   0  -2  259.07   10.50
  15   0   0   11.40    2.10
  15   0   1   -0.80    1.30
  15   0   2   10.00    2.60
 -15   0  -3    0.30    1.20
 -15   0  -4  329.27   13.40
 -15   0  -5   -0.50    1.00
 -15   0  -6   53.59    3.50
 -15   0  -7   -0.20    1.00
 -15   0  -8   42.70    3.00
 -15   0  -9    0.40    1.10
 -15   0 -10   46.30    3.00
 -15   0 -11   -0.90    1.00
  15   0  11    1.60    0.90
  15   1 -16   35.60    2.50
  15   1 -16   38.10    2.00
  15   1 -15   11.20    1.60
  15   1 -15   19.40    2.30
  15  -1 -15   16.50    1.90
  15   1 -14    6.40    1.60
  15  -1 -14    4.10    1.50
  15   1 -13   75.19    3.70
  15   1 -13   73.99    3.70
  15  -1 -13   76.49    3.70
  15   1 -12   64.59    3.60
  15   1 -12   66.89    3.60
  15  -1 -12   70.79    3.60
  15  -1 -12   67.09    3.40
  15   1 -11  286.07   11.20
  15   1 -11  279.27   11.50
  15   1 -11  283.87   11.20
  15  -1 -11  287.57   11.30
  15  -1 -11  285.97   11.10
  15   1 -10   13.80    2.90
  15   1 -10   15.80    2.00
  15   1 -10   16.40    2.10
  15  -1 -10   13.60    1.80
  15   1  -9    8.70    1.90
  15   1  -9   10.80    1.80
  15  -1  -9    9.90    1.80
  15   1  -8   55.29    3.30
  15   1  -8   57.29    3.40
  15  -1  -8   55.49    3.30
  15   1  -7   14.20    1.80
  15   1  -7   14.20    2.20
  15  -1  -7   12.20    1.80
  15   1  -6    8.10    1.80
  15   1  -6    9.40    2.10
  15  -1  -6    7.40    1.50
  15   1  -5   69.59    3.90
  15   1  -5   73.89    3.90
  15  -1  -5   73.09    3.90
  15  -1  -5   66.39    3.70
  15   1  -4   -0.40    1.20
  15   1  -4   -1.10    0.90
  15  -1  -4   -0.20    1.00
  15  -1  -4    0.10    0.90
 -15  -1   4    1.30    1.20
  15   1  -3  209.28    9.00
  15   1  -3  215.08    8.80
  15  -1  -3  215.08    8.80
 -15  -1   3  213.98    9.00
  15  -1  -3  204.48    8.80
  15   1  -2  176.88    7.80
  15   1  -2  180.98    7.80
 -15  -1   2  185.78    8.10
  15  -1  -2  186.98    7.70
  15   1  -1   47.10    3.00
  15   1  -1   47.10    3.70
 -15  -1   1   51.09    3.60
  15  -1  -1   51.09    4.60
 -15   1   0 1039.50   37.50
  15   1   0  982.60   37.30
 -15  -1   0 1006.30   37.20
  15  -1   0 1004.30   37.00
 -15   1  -1  210.68    9.80
  15   1   1  241.08   10.10
  15  -1   1  228.38    9.20
 -15  -1  -1  225.88    9.40
 -15   1  -2   79.99    4.60
  15   1   2   86.09    4.40
 -15  -1  -2   87.79    4.80
  15  -1   2   84.19    4.20
  15   1   3    4.50    1.10
 -15   1  -3    3.90    1.20
 -15  -1  -3    2.30    1.80
 -15  -1  -3    6.30    1.90
  15  -1   3    5.00    1.20
  15   1   4   23.10    2.00
 -15   1  -4   20.40    2.50
  15  -1   4   20.50    2.30
 -15  -1  -4   14.50    2.90
 -15   1  -5   -0.20    1.10
  15   1   5    2.20    0.90
  15  -1   5    2.70    1.40
 -15  -1  -5   -1.10    1.20
  15   1   6  100.29    4.50
 -15   1  -6   89.19    4.70
 -15  -1  -6   83.39    4.80
  15   1   7   16.90    1.80
 -15   1  -7   15.10    2.10
 -15  -1  -7   13.80    2.30
  15   1   8  244.68    9.40
 -15   1  -8  230.08    9.90
 -15  -1  -8  234.98   10.00
  15   1   9   12.90    1.70
 -15   1  -9   15.80    2.40
 -15  -1  -9   10.50    2.10
 -15   1 -10   11.70    1.80
 -15  -1 -10   13.80    2.20
 -15   1 -11   71.79    3.70
 -15  -1 -11   66.29    3.80
  15   2 -15   -0.40    0.70
 -15  -2  15    0.60    0.60
  15   2 -14   70.89    3.40
  15   2 -14   69.29    3.20
 -15  -2  14   63.89    3.30
  15   2 -13   15.20    1.80
  15   2 -13   18.20    2.30
  15   2 -13   16.30    1.70
  15  -2 -13   17.80    2.20
  15   2 -12   20.00    1.80
  15   2 -12   20.60    1.90
  15  -2 -12   19.00    1.90
  15   2 -11   42.80    2.70
  15   2 -11   40.90    2.50
  15   2 -11   44.70    2.70
  15  -2 -11   39.00    2.50
  15   2 -10   62.09    3.30
  15   2 -10   60.79    3.40
  15   2 -10   61.59    3.40
  15  -2 -10   58.49    3.20
  15   2  -9    4.30    1.40
  15   2  -9    3.60    1.30
  15   2  -9    0.80    1.20
  15  -2  -9   -1.70    0.90
  15   2  -8  364.46   15.40
  15   2  -8  395.76   15.40
  15   2  -8  404.46   15.40
  15  -2  -8  417.96   15.40
  15   2  -7   93.59    4.70
  15   2  -7   94.49    4.70
 -15  -2   7   92.49    4.80
  15  -2  -7   94.09    4.50
  15   2  -6   37.50    2.90
  15   2  -6   39.70    2.70
  15  -2  -6   35.40    2.50
 -15  -2   6   31.30    2.70
  15   2  -5   28.70    2.80
  15   2  -5   24.80    2.20
 -15  -2   5   28.70    2.60
  15  -2  -5   24.20    2.20
  15   2  -4  204.98    8.80
  15   2  -4  209.18    9.00
  15  -2  -4  212.38    8.70
 -15  -2   4  215.78    9.00
  15   2  -3   22.00    2.10
 -15  -2   3   22.90    2.40
  15  -2  -3   22.30    2.00
 -15   2   2  263.37   11.80
  15   2  -2  282.27   11.50
  15  -2  -2  284.67   11.50
 -15  -2   2  292.87   11.50
  15   2  -1   18.70    2.10
 -15   2   1   20.20    2.80
 -15  -2   1   23.70    2.50
  15  -2  -1   21.80    2.00
 -15   2   0   94.79    5.00
  15   2   0   99.69    4.90
 -15  -2   0  101.09    5.00
  15  -2   0   95.99    4.70
 -15   2  -1   72.49    4.40
  15   2   1   81.09    4.30
  15  -2   1   85.49    4.10
 -15  -2  -1   85.09    4.40
 -15   2  -2   49.50    3.40
  15   2   2   54.19    3.20
 -15  -2  -2   52.99    3.30
  15  -2   2   54.89    3.10
  15   2   3  253.47   10.20
 -15   2  -3  229.38   10.30
 -15  -2  -3  251.77   10.10
  15  -2   3  255.17    9.90
 -15   2  -4  100.69    4.80
  15   2   4  104.49    4.90
 -15   2  -4   92.59    5.10
  15  -2   4  102.09    4.70
 -15  -2  -4  102.09    4.90
 -15   2  -5  154.68    6.80
  15   2   5  156.28    6.70
 -15   2  -5  158.68    8.00
  15  -2   5  147.79    6.60
 -15  -2  -5  156.98    6.70
 -15   2  -6  136.39    6.10
  15   2   6  145.99    6.10
 -15   2  -6  137.99    6.50
 -15  -2  -6  141.09    6.00
 -15  -2  -6  136.69    6.90
  15  -2   6  146.19    6.00
 -15   2  -7   14.90    1.90
  15   2   7   13.10    2.20
 -15   2  -7   15.40    1.50
 -15  -2  -7   18.60    2.80
  15  -2   7   14.50    1.90
 -15  -2  -7   15.50    2.30
 -15   2  -8  171.28    7.50
  15  -2   8  168.98    7.00
 -15  -2  -8  176.98    7.60
 -15   2  -9   58.49    3.20
 -15   2 -10   17.50    1.90
  15   3 -13    2.60    0.90
  15   3 -13    2.70    0.80
 -15  -3  13    3.80    1.20
  15   3 -12   14.00    1.30
  15   3 -12   11.40    1.80
 -15  -3  12   14.70    1.50
  15   3 -11   43.80    2.40
  15   3 -11   40.00    2.50
 -15  -3  11   41.90    2.50
  15  -3 -11   41.80    2.60
  15   3 -10    6.40    1.80
  15   3 -10    4.40    1.10
 -15  -3  10    8.60    1.50
  15  -3 -10    6.50    1.70
  15   3  -9   55.39    3.20
  15   3  -9   57.29    3.10
 -15  -3   9   62.39    3.30
  15  -3  -9   54.09    2.90
  15   3  -8    2.50    1.30
 -15  -3   8    8.10    2.80
  15  -3  -8    4.60    1.40
  15   3  -7   29.90    3.00
  15   3  -7   29.40    2.20
  15  -3  -7   28.50    2.10
 -15  -3   7   34.00    2.60
  15  -3  -6   11.50    1.60
  15   3  -5   52.39    3.60
  15  -3  -5   57.79    3.00
 -15  -3   5   48.70    3.80
  15   3  -4   10.70    2.30
 -15  -3   4   14.30    3.20
  15   3  -3   29.10    2.60
 -15   3   3   29.00    3.40
 -15  -3   3   30.90    2.70
  15  -3  -3   32.80    2.40
  15   3  -2  111.29    5.40
 -15   3   2  104.19    5.40
  15  -3  -2  117.89    5.70
 -15  -3   2  109.89    5.40
  15   3  -1  822.22   30.40
 -15   3   1  776.42   30.40
  15  -3  -1  821.42   30.10
 -15  -3   1  836.02   30.40
  15   3   0  162.08    9.20
 -15   3   0  173.58    7.90
 -15  -3   0  189.38    9.00
  15  -3   0  195.18    7.80
 -15   3  -1  413.16   16.60
  15   3   1  435.06   16.40
 -15  -3  -1  425.86   16.40
  15   3   2    4.00    1.00
 -15   3  -2    4.80    1.80
  15  -3   2    5.50    1.40
 -15  -3  -2    6.00    1.60
 -15   3  -3  224.08    9.60
  15   3   3  228.48    9.20
 -15  -3  -3  230.78    9.30
  15  -3   3  230.98    9.10
 -15   3  -4  325.17   12.80
  15   3   4  305.17   12.30
  15  -3   4  325.97   12.30
 -15  -3  -4  321.27   12.40
 -15   3  -5  200.28    8.30
 -15   3  -5  197.78    9.20
  15  -3   5  213.68    8.20
 -15  -3  -5  213.28    8.30
 -15   3  -6   33.00    2.20
 -15   3  -6   37.60    2.50
  15  -3   6   34.80    2.10
 -15  -3  -6   37.10    2.20
 -15   3  -7   11.50    1.80
  15  -3   7   12.90    1.40
 -15  -3  -7   15.10    1.60
 -15   3  -8   67.09    3.40
 -15  -3  -8   58.99    3.00
  15  -3   8   66.89    3.00
  15   4 -10   23.60    1.40
 -15  -4  10   19.10    1.70
  15   4  -9   68.99    3.30
 -15  -4   9   75.49    3.30
  15   4  -8   18.40    1.50
 -15  -4   8   16.20    3.10
  15  -4  -8   21.90    2.70
 -15  -4   8   20.80    1.60
  15   4  -7  296.27   11.20
 -15  -4   7  290.37   11.20
  15  -4  -7  281.37   10.90
  15   4  -6    9.80    1.50
  15  -4  -6    8.80    1.40
 -15  -4   6    8.50    2.10
  15   4  -5  132.69    5.60
 -15  -4   5  132.99    5.70
  15  -4  -5  129.89    5.40
  15   4  -4   11.70    1.40
 -15  -4   4    8.60    1.50
  15  -4  -4    8.10    1.30
  15   4  -3    1.20    0.80
 -15   4   3    0.80    1.80
 -15  -4   3    0.70    0.80
  15  -4  -3    1.20    0.70
 -15   4   2    8.60    2.40
  15   4  -2    6.70    1.40
  15  -4  -2    5.30    1.20
 -15  -4   2    4.40    1.30
 -15   4   1    1.90    1.30
  15   4  -1    0.80    0.90
  15  -4  -1    0.40    0.70
 -15  -4   1    0.00    0.70
  15   4   0   24.00    2.00
 -15   4   0   21.20    2.30
  15  -4   0   24.00    1.60
 -15  -4   0   20.70    1.80
 -15   4  -1  217.98    8.80
  15   4   1  214.18    8.70
  15  -4   1  209.18    8.40
 -15  -4  -1  212.38    8.50
 -15   4  -2    0.20    1.10
  15  -4   2    0.30    0.70
 -15  -4  -2    0.50    0.60
  15  -4   3    0.80    0.60
 -15  -4  -3    1.70    1.30
 -15   4  -4    1.50    1.00
  15  -4   4    5.20    1.00
 -15  -4  -4    2.70    0.60
  15  -4   5    7.70    1.10
 -15  -4  -6   31.10    1.70
  15  -4   6   31.60    1.70
  16   0 -15    4.70    1.30
  16   0 -14   67.49    3.20
  16   0 -13    1.70    1.70
  16   0 -12  720.23   26.80
  16   0 -11   -0.20    0.80
  16   0 -10  191.58    8.20
  16   0  -9   -0.80    1.60
  16   0  -9    1.60    1.20
  16   0  -8   15.70    2.30
  16   0  -8   13.40    1.90
  16   0  -7    3.20    1.10
  16   0  -7   -0.10    1.00
  16   0  -6   36.50    2.60
  16   0  -6   32.00    2.60
  16   0  -5   -0.90    0.90
  16   0  -5    0.00    1.00
 -16   0   5   -2.60    1.50
  16   0  -4  271.47   10.90
  16   0  -4  279.67   11.00
 -16   0   4  262.37   11.30
  16   0  -3    0.00    1.10
  16   0  -3    1.40    0.90
  16   0  -2   93.89    4.50
  16   0  -2   86.79    4.60
  16   0  -1    0.30    1.20
  16   0  -1    0.90    0.80
  16   0   0  231.48    9.80
  16   0   0  246.78    9.70
  16   0   1    3.00    1.50
  16   0   2  222.78    9.20
 -16   0  -3   12.80    2.80
 -16   0  -4  105.39    5.40
 -16   0  -5   -1.40    1.20
 -16   0  -6   16.20    2.30
 -16   0  -7   -1.00    1.20
 -16   0  -8    0.40    1.20
 -16   0  -9   -1.80    1.10
 -16   0 -10   51.69    3.30
  16   0  10   59.09    2.80
  16   1 -15   34.10    1.90
  16   1 -14    2.10    0.70
  16  -1 -14    1.40    0.90
  16   1 -13    0.80    0.80
  16  -1 -13    1.30    0.90
  16   1 -12   44.80    2.60
  16  -1 -12   45.90    2.60
  16   1 -11  202.28    8.40
  16   1 -11  185.78    8.20
  16  -1 -11  232.18    9.60
  16   1 -10    2.90    1.10
  16   1 -10    2.70    1.00
  16  -1 -10    4.30    1.60
  16   1  -9    0.90    1.00
  16   1  -8  124.99    5.90
  16   1  -8  133.39    6.00
  16  -1  -8  133.09    6.10
  16   1  -7   -0.70    1.10
  16   1  -7   -0.10    0.90
  16  -1  -7   -0.30    0.90
  16   1  -6   88.59    4.60
  16   1  -6   92.09    4.60
  16  -1  -6   98.39    5.30
 -16  -1   6   88.49    4.70
  16  -1  -6   92.79    4.90
  16   1  -5  154.58    6.70
  16   1  -5  151.18    6.80
  16  -1  -5  145.09    6.60
  16  -1  -5  155.28    6.70
 -16  -1   5  159.68    6.90
  16   1  -4    4.80    1.30
  16   1  -4    3.50    1.10
  16  -1  -4    3.80    1.00
  16  -1  -4    3.20    1.10
 -16  -1   4    2.00    1.10
  16   1  -3   -1.10    0.90
  16   1  -3   -0.30    1.40
 -16  -1   3   -0.70    1.20
  16  -1  -3    4.90    1.50
  16   1  -2  176.88    7.60
  16   1  -2  180.68    7.80
  16  -1  -2  174.78    7.50
 -16  -1   2  178.18    7.80
  16  -1  -2  179.18    7.60
  16   1  -1   15.30    3.10
  16   1  -1   10.60    1.70
 -16  -1   1   14.90    2.70
  16  -1  -1   14.80    1.90
  16   1   0   14.20    1.60
 -16  -1   0   12.30    1.70
  16  -1   0   11.80    1.80
 -16   1  -1    5.10    1.90
 -16  -1  -1   10.10    3.00
  16  -1   1    5.50    1.80
  16   1   2    4.40    1.40
 -16   1  -2    3.10    1.50
  16  -1   2    5.80    1.20
 -16   1  -3  197.98    8.80
  16   1   3  204.08    8.60
  16  -1   3  215.18    8.40
  16   1   4  146.29    6.00
 -16   1  -4  129.49    6.20
  16  -1   4  115.39    7.00
 -16   1  -5  119.39    5.80
  16   1   5  121.29    5.90
 -16  -1  -5  118.69    6.10
  16  -1   5  117.69    5.70
 -16   1  -6   54.89    3.40
  16   1   6   59.19    3.10
 -16  -1  -6   56.99    3.90
  16   1   7   55.59    2.90
 -16   1  -7   54.29    3.30
 -16  -1  -7   49.90    3.50
  16   1   8  197.58    7.90
 -16   1  -8  201.88    8.50
 -16  -1  -8  195.08    8.50
 -16   1  -9   11.00    1.90
  16   1   9    7.50    2.00
 -16  -1  -9    6.50    2.40
 -16   1 -10   23.60    2.40
  16  -1  11   53.99    2.50
  16   2 -14   57.19    2.70
 -16  -2  14   59.69    2.80
  16   2 -13    0.90    0.70
 -16  -2  13    2.60    0.70
  16  -2 -13    1.80    1.10
  16   2 -12    1.70    1.00
  16   2 -12    0.90    0.80
  16  -2 -12    1.50    0.90
 -16  -2  12   -0.20    0.70
  16   2 -11    0.70    0.80
  16   2 -11   -0.20    1.00
 -16  -2  11   -0.50    0.70
  16  -2 -11    0.60    0.90
  16   2 -10   98.39    4.70
  16   2 -10  108.49    4.80
 -16  -2  10  105.89    4.90
  16  -2 -10  104.69    4.70
  16   2  -9    0.80    1.00
  16   2  -9    0.70    0.80
 -16  -2   9   -0.60    0.80
  16  -2  -9   -1.20    0.80
  16   2  -8  119.39    5.50
  16   2  -8  124.39    5.60
  16  -2  -8  126.39    5.50
 -16  -2   8  122.69    5.70
  16   2  -7   26.10    2.20
  16   2  -7   30.00    2.60
 -16  -2   7   28.90    2.50
  16  -2  -7   26.60    2.40
  16   2  -6   72.19    3.90
  16   2  -6   72.79    4.10
 -16  -2   6   68.79    4.00
  16  -2  -6   69.19    3.80
  16   2  -5   12.60    1.80
  16  -2  -5   12.80    1.80
 -16  -2   5   12.90    2.10
  16   2  -4  101.09    5.00
  16  -2  -4  103.99    4.90
 -16  -2   4  108.89    5.20
  16   2  -3    1.10    0.80
 -16  -2   3    0.50    1.00
  16  -2  -3    2.40    0.90
  16  -2  -3    1.00    1.70
  16   2  -2  451.25   18.20
  16  -2  -2  477.95   18.00
 -16  -2   2  488.55   18.20
  16   2  -1   65.79    3.70
  16  -2  -1   64.19    3.70
 -16  -2   1   66.99    3.80
  16   2   0   48.20    3.00
 -16   2   0   45.10    3.60
 -16  -2   0   48.10    3.10
  16  -2   0   48.50    2.90
  16   2   1  118.49    5.60
 -16   2  -1  109.19    5.60
  16  -2   1  123.39    5.30
 -16  -2  -1  117.79    5.70
  16   2   2    1.40    0.90
 -16   2  -2    1.40    1.20
  16  -2   2    1.90    1.00
 -16  -2  -2    6.80    2.10
 -16   2  -3   49.90    3.30
  16   2   3   53.79    3.20
  16  -2   3   54.19    3.00
 -16  -2  -3   53.19    3.30
  16   2   4    2.30    0.90
 -16   2  -4    5.40    1.90
 -16  -2  -4    4.30    1.10
  16  -2   4    2.50    0.90
 -16   2  -5    6.00    1.90
  16   2   5    4.70    1.60
  16  -2   5    4.10    1.00
 -16  -2  -5    4.30    1.10
 -16   2  -6   51.19    3.20
  16   2   6   50.29    2.80
 -16  -2  -6   47.40    3.80
  16  -2   6   50.69    2.70
 -16   2  -7   50.99    2.90
  16   2   7   44.50    2.90
  16  -2   7   42.30    3.00
 -16   2  -8  618.44   23.20
 -16   2  -9   11.50    2.10
  16   3 -12    4.20    1.20
  16   3 -12    6.50    1.70
 -16  -3  12    6.00    1.20
  16   3 -11    1.00    0.60
  16   3 -11   -0.20    1.10
  16  -3 -11    0.60    1.50
 -16  -3  11    0.10    0.60
  16   3 -10    6.50    1.90
  16   3 -10    2.10    0.70
  16  -3 -10    0.80    1.00
 -16  -3  10    2.00    0.70
  16   3  -9   79.99    3.80
 -16  -3   9   78.69    4.40
  16  -3  -9   73.19    3.50
  16   3  -8   18.50    2.70
  16   3  -8   17.90    1.50
 -16  -3   8   19.50    1.70
  16  -3  -8   12.90    1.60
  16   3  -7   21.50    1.80
  16  -3  -7   23.40    1.80
 -16  -3   7   25.10    2.00
  16   3  -6    3.10    0.80
  16  -3  -6    6.40    1.30
 -16  -3   6    3.10    0.80
  16   3  -5   75.09    3.80
  16  -3  -5   75.79    3.90
 -16  -3   5   76.69    3.90
  16   3  -4   40.40    2.60
 -16  -3   4   40.80    3.00
  16  -3  -4   43.60    2.50
  16   3  -3   63.49    3.50
 -16  -3   3   63.29    3.50
  16  -3  -3   67.69    3.30
  16   3  -2  191.18    8.20
  16  -3  -2  191.38    7.90
 -16  -3   2  202.18    8.60
 -16   3   1  112.19    6.00
  16   3  -1  126.39    5.60
  16  -3  -1  130.09    5.40
 -16  -3   1  121.79    5.60
  16   3   0   -0.10    0.80
 -16   3   0    2.20    2.20
  16  -3   0    2.10    0.80
 -16  -3   0    0.50    0.80
  16   3   1  468.25   17.30
 -16   3  -1  425.36   17.80
  16  -3   1  459.65   17.10
 -16  -3  -1  461.25   17.30
  16   3   2    6.50    1.60
 -16  -3  -2    6.90    1.60
  16   3   3    3.30    1.00
 -16   3  -3    2.70    1.10
  16  -3   3    4.50    1.20
 -16  -3  -3    4.90    1.50
 -16   3  -4   10.40    1.90
  16   3   4    9.10    2.00
 -16  -3  -4    9.60    1.50
  16  -3   4    8.60    1.20
 -16   3  -5    2.40    1.00
  16  -3   5    1.40    0.70
 -16  -3  -5    1.20    0.70
 -16   3  -6   39.00    2.60
  16  -3   6   38.70    2.10
 -16  -3  -6   36.40    2.20
  16  -3   7   31.50    1.90
  16   4  -8   12.20    1.10
 -16  -4   8   13.10    1.40
  16   4  -7    0.60    0.60
 -16  -4   7    0.90    0.60
  16  -4  -7   -1.10    1.00
  16   4  -6   92.49    4.10
  16  -4  -6   95.29    3.90
 -16  -4   6   94.89    4.10
  16   4  -5    0.60    0.60
  16  -4  -5   -0.20    1.20
 -16  -4   5    0.30    0.60
  16   4  -4   15.30    1.40
 -16  -4   4   16.00    1.40
  16  -4  -4   14.70    1.40
  16   4  -3    9.40    1.30
  16  -4  -3    7.00    0.90
 -16  -4   3    8.60    1.30
  16   4  -2   15.30    1.50
 -16  -4   2   14.70    1.40
  16  -4  -2   16.90    1.30
  16   4  -1    0.30    1.20
 -16  -4   1    1.90    0.60
  16  -4  -1    3.20    1.00
  16   4   0  131.39    5.60
 -16  -4   0  147.49    6.50
 -16  -4  -1   67.49    3.40
  16  -4   1   63.99    3.00
 -16  -4  -2    6.00    1.10
  16  -4   2    8.10    1.00
 -16  -4  -3    3.40    1.10
  16  -4   3    4.10    1.10
  16  -4   4    3.50    1.00
 -16  -4  -4    0.40    0.60
  17   0 -14    3.90    1.30
  17   0 -13    1.90    0.80
  17   0 -12  489.75   18.70
  17   0 -11    1.50    0.90
  17   0 -10  364.96   14.30
  17   0  -9    0.10    0.90
  17   0  -8    6.70    1.80
  17   0  -8    7.90    2.00
  17   0  -7   -0.30    1.00
  17   0  -7   -0.20    1.10
 -17   0   7   -1.30    1.30
  17   0  -6    0.30    1.00
 -17   0   6    0.20    1.50
  17   0  -6   -0.80    1.60
  17   0  -5    2.20    1.00
  17   0  -5    0.90    1.00
 -17   0   5    0.00    2.00
  17   0  -4    5.40    1.70
  17   0  -4    2.50    0.90
  17   0  -3    0.10    0.90
  17   0  -3    3.00    1.20
  17   0  -2  454.85   17.30
  17   0  -2  450.35   17.40
  17   0  -1    1.10    1.20
  17   0  -1    0.10    0.80
  17   0   0   20.00    1.80
  17   0   0   17.70    2.50
  17   0   1   -0.30    0.80
  17   0   2   41.90    2.80
 -17   0  -4   62.19    4.80
 -17   0  -5    2.80    1.90
 -17   0  -6   17.50    2.80
 -17   0  -7    1.40    1.40
  17   0   7    0.20    0.60
 -17   0  -8    1.10    1.40
  17   0   9    0.40    0.70
  17   1 -14   13.20    1.30
 -17  -1  14   13.00    1.40
  17   1 -13  112.49    4.70
 -17  -1  13  104.59    5.20
  17   1 -12   16.10    1.50
  17  -1 -12   13.40    1.70
  17   1 -11    2.60    0.90
  17  -1 -11    1.80    1.00
  17   1 -10   28.70    2.20
  17   1 -10   31.40    2.20
  17  -1 -10   30.80    2.10
  17   1  -9    2.40    0.90
  17   1  -9    2.00    1.00
  17  -1  -9    2.80    0.90
 -17  -1   9    3.00    0.90
  17   1  -8   74.19    3.80
  17   1  -8   72.99    3.70
 -17  -1   8   77.39    4.00
  17  -1  -8   73.99    3.80
  17   1  -7   11.20    1.80
  17   1  -7   14.80    1.70
 -17  -1   7   10.80    2.10
  17  -1  -7    6.90    1.80
  17   1  -6   27.30    2.60
  17   1  -6   37.00    3.60
 -17  -1   6   34.30    2.70
  17  -1  -6   38.90    3.20
  17  -1  -6   30.30    2.90
  17   1  -5  110.29    5.80
  17   1  -5  115.49    5.40
  17  -1  -5  114.19    5.20
 -17  -1   5  106.09    6.40
  17  -1  -5  117.89    5.40
  17   1  -4   10.70    1.70
  17   1  -4    9.20    2.40
  17  -1  -4    8.20    1.80
 -17  -1   4    7.90    1.70
  17  -1  -4   10.60    2.30
  17   1  -3   62.29    3.80
  17   1  -3   55.09    3.30
 -17  -1   3   60.89    4.50
  17  -1  -3   60.99    3.30
  17  -1  -3   56.39    3.20
  17   1  -2   85.79    4.50
  17   1  -2   92.69    7.10
  17  -1  -2   88.89    4.40
  17  -1  -2   97.29    4.40
  17   1  -1   19.80    2.00
  17  -1  -1   19.80    1.90
  17  -1  -1   23.40    2.00
  17   1   0   30.90    2.30
  17  -1   0   22.80    2.20
 -17  -1   0   25.30    3.70
  17   1   1   51.69    3.10
  17  -1   1   49.90    3.80
 -17   1  -2   74.19    7.10
  17   1   2   90.49    4.80
  17  -1   2   87.59    4.20
  17   1   3    2.40    0.90
 -17   1  -3    0.50    1.50
  17  -1   3    7.10    1.90
  17   1   4  209.48    8.50
 -17   1  -4  206.38    8.80
  17  -1   4  206.58    8.30
 -17   1  -5   30.80    2.60
  17   1   5   28.50    2.00
 -17   1  -6  135.29    6.10
  17   1   6  133.59    5.70
 -17   1  -7  196.88    8.30
  17   1   7  193.08    7.80
  17   1   8    2.70    0.90
 -17   1  -8    2.50    1.30
  17   2 -13    7.50    1.30
 -17  -2  13   11.60    1.30
  17   2 -12   17.50    2.60
  17   2 -12   12.80    1.50
 -17  -2  12   19.40    2.10
  17  -2 -12   16.80    1.60
  17   2 -11   26.30    1.80
  17   2 -11   27.50    1.90
  17  -2 -11   31.60    1.90
 -17  -2  11   29.50    2.00
  17   2 -10  456.55   18.10
  17   2 -10  490.05   18.20
  17  -2 -10  489.65   18.20
 -17  -2  10  504.75   18.80
  17   2  -9   45.20    2.60
  17   2  -9   51.29    2.80
 -17  -2   9   49.50    2.90
  17  -2  -9   44.80    2.60
  17   2  -8    5.80    1.20
  17   2  -8    7.00    1.30
  17  -2  -8    4.70    1.30
  17   2  -7    7.70    2.00
  17   2  -7   10.20    1.60
  17  -2  -7   10.50    1.60
 -17  -2   7   13.10    1.80
  17   2  -6   53.99    3.10
  17   2  -6   60.79    3.40
  17  -2  -6   57.79    3.10
 -17  -2   6   56.79    3.30
  17   2  -5    7.10    1.40
  17   2  -5    6.30    1.90
 -17  -2   5    7.30    1.80
  17  -2  -5    5.60    1.40
  17   2  -4   41.50    2.70
 -17  -2   4   40.40    2.80
  17  -2  -4   40.10    2.60
  17   2  -3   10.80    1.70
 -17  -2   3    9.50    2.00
  17  -2  -3    8.80    1.50
  17  -2  -3   11.10    2.00
  17   2  -2  174.58    7.60
  17  -2  -2  176.48    7.40
 -17  -2   2  180.48    7.50
  17  -2  -2  174.18    7.20
  17   2  -1   69.39    3.80
 -17  -2   1   69.99    3.70
  17  -2  -1   72.09    3.70
  17  -2  -1   69.69    3.50
  17   2   0  202.08    8.50
  17  -2   0  201.48    8.20
 -17  -2   0  199.98    8.30
  17   2   1   51.49    3.00
 -17   2  -1   42.60    5.10
 -17  -2  -1   58.09    3.20
  17  -2   1   53.99    2.90
  17   2   2   68.79    3.50
 -17   2  -2   71.89    4.40
  17  -2   2   67.29    3.40
 -17  -2  -2   65.39    3.60
  17   2   3   27.30    2.10
 -17   2  -3   26.40    2.80
 -17  -2  -3   28.40    2.40
  17  -2   3   29.10    2.00
  17   2   4   23.70    1.90
 -17   2  -4   20.80    2.50
  17  -2   4   21.80    1.80
 -17  -2  -4   23.80    2.50
  17   2   5   22.10    1.80
 -17   2  -5   27.50    2.50
  17  -2   5   26.40    2.00
  17   2   6  102.09    4.90
 -17   2  -6   97.99    4.70
  17  -2   6   97.49    4.40
 -17   2  -7   16.80    2.40
  17   3 -10    7.20    1.00
 -17  -3  10    5.00    1.10
  17   3  -9   69.39    3.20
  17  -3  -9   73.79    3.30
 -17  -3   9   72.39    3.40
  17   3  -8   61.19    3.00
 -17  -3   8   62.39    3.10
  17  -3  -8   64.09    2.90
  17   3  -7    7.10    1.10
 -17  -3   7    6.60    1.30
  17  -3  -7    5.40    1.30
  17   3  -6   65.39    3.40
  17  -3  -6   58.39    3.10
 -17  -3   6   61.99    3.20
  17   3  -5   60.99    3.30
  17  -3  -5   67.59    3.50
 -17  -3   5   61.59    3.30
  17   3  -4   21.70    1.70
  17  -3  -4   20.10    1.70
 -17  -3   4   21.50    1.90
  17   3  -3   76.09    3.60
 -17  -3   3   70.79    3.60
  17  -3  -3   73.69    3.40
  17   3  -2   56.09    3.10
  17  -3  -2   60.19    3.20
 -17  -3   2   61.49    3.20
  17   3  -1   65.29    3.30
 -17  -3   1   60.89    3.30
  17  -3  -1   63.29    3.10
  17   3   0    4.30    1.30
  17  -3   0    5.60    1.20
 -17  -3   0    6.00    1.40
 -17   3  -1  170.78    7.90
  17   3   1  190.28    7.50
 -17  -3  -1  187.58    7.40
  17  -3   1  182.68    7.30
 -17   3  -2   13.20    2.60
  17   3   2    6.50    1.50
 -17  -3  -2    9.00    1.50
  17  -3   2    9.20    1.20
  17   3   3    8.20    1.70
  17  -3   3    8.10    1.20
 -17  -3  -3    6.40    1.40
 -17  -3  -4    6.30    1.40
  17  -3   4    9.60    1.20
  17  -3   5   17.20    1.40
 -17  -3  -5   13.70    1.80
  17  -3   6    2.30    0.90
  17   4  -5    3.90    1.00
  17  -4  -5    1.80    0.80
 -17  -4   5    1.60    0.60
  17   4  -4   31.00    1.80
  17  -4  -4   32.70    1.80
 -17  -4   4   33.00    1.80
  17   4  -3   11.40    1.20
  17  -4  -3   12.00    1.10
 -17  -4   3   10.70    1.20
  17   4  -2   50.79    2.40
  17  -4  -2   47.80    2.30
 -17  -4   2   46.70    2.40
  17   4  -1  130.79    5.40
  17  -4  -1  139.99    5.30
 -17  -4   1  133.49    5.40
 -17  -4   0   51.29    2.50
  17  -4   0   58.09    2.50
  17  -4   1   44.80    2.10
 -17  -4  -1   41.10    2.10
  18   0 -13    0.00    0.70
 -18   0  12   53.69    2.90
  18   0 -12   56.29    2.70
  18   0 -11   -1.10    1.30
 -18   0  11   -0.40    1.00
  18   0 -10  201.68    8.50
 -18   0  10  177.48    7.60
  18   0  -9    2.60    0.90
 -18   0   9   -0.10    1.10
  18   0  -8   13.40    2.00
 -18   0   8   11.60    2.50
  18   0  -8   13.10    1.70
  18   0  -7    1.60    1.00
  18   0  -7    0.30    0.90
 -18   0   7   -1.30    1.90
  18   0  -6   49.00    2.80
  18   0  -6   46.90    2.70
  18   0  -5   -0.20    0.90
  18   0  -5    0.10    0.80
  18   0  -4   37.90    2.60
  18   0  -4   37.40    2.50
  18   0  -3    1.20    0.80
  18   0  -3    0.00    1.10
  18   0  -2  201.48    8.40
  18   0  -2  204.08    8.30
  18   0  -1   -1.10    0.70
  18   0  -1   -0.30    1.20
  18   0   0  142.19    6.30
  18   0   0  145.39    6.30
  18   0   1    0.00    0.70
  18   0   2  157.68    6.70
  18   0   3   -0.10    0.60
  18   0   4  112.09    5.00
  18   0   5    0.50    0.60
  18   0   6   71.59    3.40
  18   0   7    0.80    0.60
  18   0   8    3.80    1.00
  18   1 -12    5.20    1.50
  18  -1 -12    6.20    1.20
 -18  -1  12    6.50    1.40
  18   1 -11   38.60    2.20
 -18  -1  11   35.50    2.30
  18  -1 -11   35.30    2.20
  18   1 -10   13.30    1.90
  18   1 -10   16.40    1.60
 -18  -1  10   14.60    1.70
  18  -1 -10   16.20    1.50
  18   1  -9    2.40    0.90
  18   1  -9    3.80    1.40
 -18  -1   9    0.90    0.90
  18  -1  -9    0.80    0.80
  18   1  -8  157.28    6.60
  18   1  -8  158.08    6.50
  18  -1  -8  152.08    6.60
 -18  -1   8  162.68    6.70
  18   1  -7   10.90    1.50
  18   1  -7   11.20    1.70
 -18  -1   7    9.80    1.90
  18  -1  -7    9.50    1.50
  18   1  -6  125.49    5.50
  18   1  -6  121.39    5.50
 -18  -1   6  127.99    5.60
  18  -1  -6  124.99    5.50
  18   1  -5   26.30    2.00
  18   1  -5   28.00    2.20
  18  -1  -5   27.40    2.10
 -18  -1   5   30.60    2.50
  18  -1  -5   25.20    2.20
  18   1  -4   11.70    1.50
  18  -1  -4    9.20    1.60
  18  -1  -4    6.80    1.70
 -18  -1   4   10.90    2.20
  18   1  -3   12.90    2.70
  18   1  -3   13.90    1.60
  18  -1  -3   12.50    1.70
 -18  -1   3    8.80    2.40
  18  -1  -3   11.30    1.70
  18   1  -2   67.69    3.60
  18  -1  -2   72.19    3.50
 -18  -1   2   68.99    4.10
  18  -1  -2   64.49    3.40
  18   1  -1   17.40    1.70
  18  -1  -1   18.70    1.70
  18  -1  -1   20.80    1.90
  18   1   0   25.60    2.00
  18  -1   0   26.70    1.90
  18   1   1   -0.50    0.70
  18  -1   1    1.50    1.00
  18  -1   1    1.20    0.70
  18   1   2  120.69    5.50
  18  -1   2  134.39    6.10
  18  -1   2  121.89    5.30
  18   1   3   11.30    1.40
  18  -1   3    8.80    2.20
  18   1   4   89.29    4.10
 -18   1  -5   -1.90    3.00
  18   1   6    9.60    1.20
  18   1   7   20.50    1.60
  18  -1   7   21.10    1.40
  18  -1   8   72.99    3.20
  18   2 -11    0.70    0.90
  18  -2 -11   -0.30    0.80
 -18  -2  11    0.80    0.60
  18   2 -10   20.50    1.80
  18   2 -10   24.90    1.60
 -18  -2  10   19.60    1.60
  18   2  -9   11.00    1.30
  18   2  -9   10.70    2.10
 -18  -2   9   12.30    1.40
  18  -2  -9    8.90    1.50
  18   2  -8   31.50    2.10
  18   2  -8   42.00    2.70
  18  -2  -8   36.70    2.30
 -18  -2   8   36.10    2.30
  18   2  -7   76.29    4.00
  18   2  -7   77.29    3.60
  18  -2  -7   76.29    3.60
 -18  -2   7   78.59    3.80
  18   2  -6  186.28    7.60
  18   2  -6  164.08    8.00
 -18  -2   6  195.28    7.70
  18  -2  -6  198.68    7.60
  18   2  -5   39.60    2.40
  18  -2  -5   39.80    2.30
 -18  -2   5   37.80    2.50
  18   2  -4    0.30    0.70
 -18  -2   4    0.00    0.80
  18  -2  -4    0.60    0.70
  18   2  -3    1.10    0.70
 -18  -2   3    1.00    0.90
  18  -2  -3    1.50    0.80
  18   2  -2    7.70    1.20
  18  -2  -2    5.10    1.60
 -18  -2   2    8.10    1.80
  18  -2  -2    6.00    1.30
  18   2  -1   73.89    3.70
 -18  -2   1   75.39    3.70
  18  -2  -1   74.89    3.60
  18  -2  -1   78.59    3.60
  18   2   0   75.79    3.70
 -18  -2   0   72.59    3.60
  18  -2   0   76.89    3.50
  18  -2   0   67.69    3.40
  18   2   1    0.80    0.60
  18  -2   1    1.90    0.80
 -18  -2  -1    0.90    1.00
  18  -2   1    0.70    0.70
  18   2   2   66.29    3.30
 -18  -2  -2   62.49    4.10
  18  -2   2   65.19    3.10
  18   2   3    6.50    1.20
  18  -2   3    8.20    1.40
  18   2   4   36.60    2.10
  18  -2   4   30.20    2.80
  18   2   5   18.30    1.50
  18   3  -8  123.99    5.30
 -18  -3   8  137.49    5.40
  18  -3  -8  140.79    5.30
 -18  -3   7   11.40    2.00
  18  -3  -7   10.40    1.20
  18   3  -6  132.99    5.30
  18  -3  -6  127.59    5.20
 -18  -3   6  126.19    5.30
  18   3  -5   20.80    1.50
  18  -3  -5   20.90    1.50
 -18  -3   5   21.90    1.70
  18   3  -4   11.00    1.30
 -18  -3   4   13.00    1.50
  18  -3  -4   12.50    1.30
  18   3  -3    4.20    1.10
 -18  -3   3    2.50    0.80
  18  -3  -3    1.80    0.60
  18   3  -2    2.40    0.70
  18  -3  -2    1.20    0.80
 -18  -3   2    1.10    0.70
  18   3  -1  361.86   13.50
  18  -3  -1  351.76   13.40
 -18  -3   1  356.16   13.40
  18   3   0   13.10    1.30
 -18  -3   0    9.00    1.60
  18  -3   0   12.30    1.10
  18   3   1   22.50    1.60
 -18  -3  -1   22.80    1.70
  18  -3   1   26.10    1.60
  18   3   2    0.10    1.00
  18  -3   2    0.70    1.00
 -18  -3  -2   -0.30    0.80
  18  -3   2    1.00    1.10
  18  -3   3    3.90    1.30
  18  -3   3    3.00    1.10
  18  -3   4    0.00    1.00
  19   0 -11    0.50    0.70
  19   0 -10   25.80    1.70
  19   0  -9    0.10    1.20
  19   0  -8   18.00    1.60
  19   0  -7   -0.60    1.00
  19   0  -7   -0.90    0.90
  19   0  -6   86.49    4.00
  19   0  -6   83.59    3.90
  19   0  -5    0.20    0.80
  19   0  -5   -0.20    0.90
  19   0  -4  151.98    6.40
  19   0  -4  150.08    6.30
  19   0  -3    0.50    0.70
  19   0  -3   -0.60    1.00
  19   0  -2   58.89    3.10
  19   0  -2   61.79    3.20
  19   0  -1    0.80    1.30
  19   0  -1   -0.50    0.90
  19   0   0   26.60    1.80
  19   0   1   -0.30    0.60
  19   0   2    0.60    0.70
  19   0   3   -0.90    0.60
  19   0   4   82.59    3.90
  19   0   5   -0.50    0.50
  19   0   6   23.80    1.40
  19   0   7    0.60    0.60
  19   1 -11   62.69    2.80
 -19  -1  11   58.29    3.00
  19  -1 -11   59.39    2.80
  19   1 -10   21.20    1.70
 -19  -1  10   20.60    1.80
  19   1  -9    9.50    1.50
  19   1  -9    8.70    1.60
 -19  -1   9    9.10    1.70
  19   1  -8  251.07    9.60
  19   1  -8  238.48    9.60
 -19  -1   8  244.08   10.40
  19  -1  -8  258.87   10.40
  19   1  -7    2.10    1.00
  19   1  -7    4.80    1.30
 -19  -1   7    1.50    1.00
  19   1  -6   94.19    4.30
  19   1  -6   90.99    4.20
  19  -1  -6   99.49    4.50
 -19  -1   6   89.39    4.30
  19   1  -5   16.90    2.00
  19   1  -5   14.30    1.50
 -19  -1   5   12.40    2.30
  19  -1  -5   15.10    2.00
  19  -1  -5   13.70    1.80
  19   1  -4    0.40    0.70
  19   1  -4    3.80    1.40
  19  -1  -4    2.30    0.80
  19  -1  -4    2.10    1.00
 -19  -1   4    2.00    1.50
  19   1  -3   88.29    4.40
  19  -1  -3  112.59    4.90
  19  -1  -3   90.19    4.20
  19   1  -2   57.59    3.10
  19  -1  -2   62.09    3.10
  19  -1  -2   56.99    3.00
  19   1  -1    8.20    1.30
  19  -1  -1   11.20    1.60
  19  -1  -1    6.30    1.20
  19   1   0    2.10    0.70
  19  -1   0    0.40    0.60
  19  -1   0    1.70    0.90
  19   1   1   93.99    4.40
  19  -1   1   94.59    4.30
  19  -1   1   99.39    4.30
  19   1   2  120.49    5.10
  19  -1   2  105.89    5.30
  19  -1   2  125.89    5.30
  19   1   3    4.20    1.00
  19  -1   3    6.20    1.00
  19   1   4   69.89    3.20
  19  -1   4   69.99    3.40
  19   1   5    1.60    0.70
  19  -1   5    3.00    0.80
  19   1   6    3.40    1.20
  19  -1   6    1.40    0.50
  19   2  -9   70.69    3.20
  19  -2  -9   76.69    3.30
 -19  -2   9   76.79    3.40
  19   2  -8  129.69    5.40
 -19  -2   8  139.99    5.50
  19   2  -7    3.40    1.10
  19  -2  -7    3.10    1.00
 -19  -2   7    6.00    1.60
  19   2  -6  152.98    6.30
 -19  -2   6  151.38    6.40
  19  -2  -6  157.38    6.20
  19   2  -5    3.60    1.20
 -19  -2   5    2.40    0.80
  19  -2  -5    3.60    0.80
  19   2  -4   53.19    2.90
 -19  -2   4   62.09    3.00
  19  -2  -4   61.99    2.90
  19   2  -3    4.30    1.00
  19  -2  -3    4.30    1.10
 -19  -2   3    1.80    0.90
  19   2  -2    2.20    0.60
  19  -2  -2    3.80    1.70
  19   2  -1   30.70    1.90
 -19  -2   1   26.40    2.30
  19  -2  -1   29.40    1.80
  19  -2  -1   28.20    1.90
  19   2   0    1.10    0.60
 -19  -2   0    0.30    1.60
  19  -2   0    0.00    1.00
  19  -2   0    0.40    0.70
  19   2   1   63.49    3.10
  19  -2   1   71.99    3.50
  19  -2   1   67.59    3.10
  19   2   2   26.90    1.70
  19  -2   2   27.40    1.80
  19   2   3    3.50    1.10
  19  -2   3    3.00    1.10
  19  -2   3    2.80    0.90
  19   2   4   14.40    1.40
  19  -2   4   15.00    1.20
  19   3  -5    0.20    0.50
 -19  -3   4    5.20    1.20
  19  -3  -4    4.60    1.00
  19   3  -3   67.59    3.10
 -19  -3   3   72.09    3.20
  19  -3  -3   75.49    3.10
  19   3  -2   59.49    2.70
  19  -3  -2   60.29    2.70
 -19  -3   2   54.19    2.70
  19   3  -1  394.96   14.90
 -19  -3   1  399.46   14.90
  19  -3  -1  418.16   14.90
  19   3   0   10.90    1.30
  19  -3   0   10.20    1.10
  20   0  -9    0.60    0.70
  20   0  -8   45.40    2.40
  20   0  -7    1.30    1.00
  20   0  -6   20.40    1.70
  20   0  -6   21.50    1.80
  20   0  -5    0.00    1.00
  20   0  -5   -0.60    0.90
  20   0  -4  103.09    4.40
  20   0  -4   95.79    4.30
  20   0  -3   -0.60    0.70
  20   0  -2   21.30    2.60
  20   0  -2   24.60    1.70
  20   0  -1    0.80    0.70
  20   0   0    3.10    1.10
  20   0   1    1.00    0.70
  20   0   2    9.90    1.10
  20   0   3    0.60    0.50
  20   0   4  151.38    6.00
  20   1  -9   70.59    3.20
  20  -1  -9   67.19    3.00
  20   1  -8  297.07   11.90
  20   1  -8  313.97   11.90
  20  -1  -8  344.77   12.00
  20   1  -7    0.90    0.80
  20   1  -7    0.40    1.10
  20  -1  -7    1.30    1.10
  20   1  -6   61.19    2.90
  20   1  -6   59.69    3.30
  20  -1  -6   65.39    3.20
  20   1  -5  103.49    4.50
  20  -1  -5  108.39    4.50
  20   1  -4   27.80    1.80
  20  -1  -4   29.90    2.10
  20  -1  -4   32.10    1.90
  20   1  -3    9.40    1.30
  20  -1  -3   12.40    1.40
  20  -1  -3   11.40    1.40
  20   1  -2  146.89    6.20
  20  -1  -2  152.28    6.10
  20  -1  -2  153.38    6.50
  20   1  -1    1.10    0.60
  20  -1  -1    1.20    0.70
  20  -1  -1    1.20    1.00
  20   1   0    0.30    0.60
  20  -1   0   -1.10    1.10
  20  -1   0    0.90    0.60
  20   1   1   27.00    1.70
  20  -1   1   32.40    1.80
  20   1   2   26.80    1.60
  20  -1   2   20.30    1.70
  20   1   3    5.40    0.90
  20   1   4   16.50    1.30
  20  -1   4   16.80    1.20
  20   2  -6   93.49    3.90
  20  -2  -6   92.79    3.90
  20   2  -5  114.19    4.90
  20  -2  -5  125.49    4.90
  20   2  -4   88.19    3.90
  20  -2  -4   94.49    3.90
  20   2  -3  135.09    5.70
  20  -2  -3  140.79    5.50
  20   2  -2  242.18    9.70
  20  -2  -2  261.27    9.50
  20   2  -1  128.69    5.30
  20  -2  -1  133.49    5.20
  20   2   0   13.60    1.10
  20  -2   0   10.60    1.40
  20   2   1   91.09    3.80
  21   0  -6    0.80    1.40
  21   0  -4    3.70    1.30
  21   0  -3    0.00    0.70
  21   0  -2   28.40    1.60
  21   0  -1    0.40    0.60
  21   0   0   18.30    1.30
  21   0   1    0.10    0.50
  21   1  -5    3.90    1.10
  21  -1  -5    4.90    1.40
  21   1  -4   59.89    2.70
  21  -1  -4   57.89    2.80
  21   1  -3    6.20    1.00
  21  -1  -3    6.40    1.70
  21   1  -2  143.59    5.70
  21   1  -1   16.50    1.20
  21  -1  -1   14.50    1.50
  21   1   0   -0.30    0.50
   0   0   0    0.00    0.00
_computing_structure_solution     'SHELXT 2014/5 (Sheldrick, 2014)'
;
_shelx_hkl_checksum     32217
_shelx_res_file
;
TITL JTM1335_0ma_a.res in P2(1)/c
    JTM1335_0ma_a.res
    created by SHELXL-2018/3 at 14:11:05 on 06-Oct-2020
REM Old TITL JTM1335_0ma in P2(1)/c
REM SHELXT solution in P2(1)/c
REM R1 0.120,  Rweak 0.002,  Alpha 0.016,  Orientation as input
REM Formula found by SHELXT:  C17 N2 O
CELL  1.54178  17.3256   5.5662  16.7244   90.000   97.433   90.000
ZERR    4.000   0.0005   0.0002   0.0005    0.000    0.001    0.000
LATT  1
SYMM -X, 1/2+Y, 1/2-Z
SFAC C H N O
UNIT 68 104 8 4
TEMP -123
SIZE 0.096 0.169 0.264
L.S. 5
BOND $H
LIST 4
FMAP 2
PLAN 5
MPLA C1 > C6
MPLA C1 C6 N1 C7 N2
CONF
EQIV $1 -x, -y+1, -z+1
HTAB N1 O1_$1
EQIV $2 x, y-1, z
HTAB C8 O1_$2
ACTA 136
WGHT    0.050500    0.329600
EXTI    0.041455
FVAR       1.28912
O1    4    0.047756    0.281304    0.444741    11.00000    0.03551    0.02849 =
         0.02730    0.00412    0.00554    0.00194
N1    3    0.051368    0.313357    0.584487    11.00000    0.03073    0.02402 =
         0.02893    0.00104    0.00656    0.00262
H1    2    0.020835    0.449484    0.583392    11.00000    0.04857
N2    3    0.110788    0.006360    0.535727    11.00000    0.02915    0.02368 =
         0.02510    0.00058    0.00633    0.00048
C1    1    0.118665   -0.021744    0.619236    11.00000    0.02612    0.02450 =
         0.02639   -0.00023    0.00513   -0.00414
C2    1    0.153740   -0.200066    0.668776    11.00000    0.03435    0.02526 =
         0.03153    0.00115    0.00488    0.00046
H2    2    0.179644   -0.336543    0.647406    11.00000    0.03901
C3    1    0.151652   -0.174495    0.751494    11.00000    0.03914    0.03073 =
         0.03075    0.00532    0.00216   -0.00209
H3    2    0.178285   -0.300190    0.788250    11.00000    0.04238
C4    1    0.115703    0.021773    0.782543    11.00000    0.03764    0.03594 =
         0.02666    0.00065    0.00609   -0.00552
H4    2    0.115720    0.039271    0.842295    11.00000    0.03660
C5    1    0.079470    0.199531    0.732277    11.00000    0.03293    0.02877 =
         0.03013   -0.00323    0.00872   -0.00307
H5    2    0.052819    0.334172    0.753313    11.00000    0.03300
C6    1    0.081519    0.173821    0.650263    11.00000    0.02552    0.02461 =
         0.02844    0.00120    0.00488   -0.00353
C7    1    0.067654    0.209024    0.514349    11.00000    0.02554    0.02311 =
         0.02791    0.00109    0.00609   -0.00334
C8    1    0.135857   -0.162391    0.477718    11.00000    0.03367    0.02352 =
         0.02876   -0.00304    0.00709   -0.00087
H8A   2    0.118567   -0.326603    0.490878    11.00000    0.03130
H8B   2    0.107408   -0.115907    0.423448    11.00000    0.03019
C9    1    0.223474   -0.162053    0.474998    11.00000    0.03396    0.02936 =
         0.02986    0.00004    0.00716    0.00497
H9A   2    0.251187   -0.204759    0.529312    11.00000    0.03548
H9B   2    0.234448   -0.289534    0.438227    11.00000    0.03509
C10   1    0.255015    0.073972    0.447070    11.00000    0.03208    0.03090 =
         0.03554    0.00030    0.00801    0.00199
H10A  2    0.249803    0.198564    0.488136    11.00000    0.04212
H10B  2    0.222942    0.127814    0.396541    11.00000    0.03766
C11   1    0.339821    0.055048    0.431855    11.00000    0.03358    0.03650 =
         0.03763    0.00207    0.00900    0.00254
H11A  2    0.371716   -0.019968    0.481204    11.00000    0.04136
H11B  2    0.343393   -0.060172    0.385942    11.00000    0.04209
C12   1    0.375418    0.294246    0.412116    11.00000    0.03393    0.03755 =
         0.04081    0.00086    0.00815   -0.00018
H12A  2    0.373898    0.408830    0.459276    11.00000    0.04380
H12B  2    0.342615    0.368542    0.365861    11.00000    0.04025
C13   1    0.458722    0.272523    0.392716    11.00000    0.03473    0.03846 =
         0.03992    0.00205    0.00857    0.00047
H13A  2    0.491316    0.196753    0.438905    11.00000    0.04535
H13B  2    0.459360    0.161151    0.346689    11.00000    0.04383
C14   1    0.494383    0.512350    0.374181    11.00000    0.03546    0.03773 =
         0.04227   -0.00127    0.00702   -0.00104
H14A  2    0.494367    0.622155    0.421812    11.00000    0.05015
H14B  2    0.460424    0.589497    0.327839    11.00000    0.04249
C15   1    0.576974    0.493165    0.352633    11.00000    0.03657    0.03698 =
         0.04227   -0.00071    0.00813   -0.00224
H15A  2    0.610627    0.409030    0.398336    11.00000    0.04705
H15B  2    0.577165    0.385024    0.303977    11.00000    0.04398
C16   1    0.612846    0.733969    0.336006    11.00000    0.03885    0.04011 =
         0.04535   -0.00021    0.00368   -0.00548
H16A  2    0.611172    0.841535    0.385163    11.00000    0.05423
H16B  2    0.579885    0.813807    0.291024    11.00000    0.05287
C17   1    0.695725    0.711940    0.315796    11.00000    0.04321    0.05884 =
         0.06121    0.00029    0.01110   -0.01304
H17A  2    0.731164    0.645805    0.363956    11.00000    0.07216
H17B  2    0.697719    0.598244    0.267256    11.00000    0.06589
H17C  2    0.716062    0.871915    0.300479    11.00000    0.07584
HKLF 4
REM  JTM1335_0ma_a.res in P2(1)/c
REM wR2 = 0.100862, GooF = S = 1.08381, Restrained GooF = 1.08381 for all data
REM R1 = 0.040816 for 2857 Fo > 4sig(Fo) and 0.043203 for all 3082 data
REM 286 parameters refined using 0 restraints
END
WGHT      0.0505      0.3296
REM Highest difference peak  0.188,  deepest hole -0.262,  1-sigma level  0.056
Q1    1   0.1370 -0.0874  0.6395  11.00000  0.05    0.19
Q2    1   0.0710 -0.1906  0.7611  11.00000  0.05    0.18
Q3    1  -0.0179  0.3246  0.4547  11.00000  0.05    0.17
Q4    1   0.1209 -0.0746  0.5052  11.00000  0.05    0.16
Q5    1   0.1174  0.0808  0.6399  11.00000  0.05    0.16
;
_shelx_res_checksum     4996
data_global
_journal_date_recd_electronic     2021-04-06
_journal_date_accepted     2021-04-21
_journal_name_full     'Acta Crystallographica, Section E'
_journal_year     2021
_journal_volume     77
_journal_issue      5
_journal_page_first     559
_journal_page_last     563
_journal_paper_category     GO
_journal_paper_doi     10.1107/S2056989021004291
_journal_coeditor_code     WM5606
_publ_contact_author
;
' Amer Bushra'
Faculty of Medicine and Health Sciences, Sana'a University, Sana'a,
Yemen
;
_publ_contact_author_email     Bushraamer2014@gmail.com
_publ_contact_author_fax     ?
_publ_contact_author_phone     ?
_publ_section_title
;
Crystal structure, Hirshfeld surface analysis and interaction energy calculation
of 1-decyl-2,3-dihydro-1<i>H</i>-benzimidazol-2-one
;
loop_
    _publ_author_name
    _publ_author_footnote
    _publ_author_address
    'Ait Elmachkouri, Younesse' .
;
Laboratoire de Chimie Appliqu\'ee et Environnement,
Equipe de Chimie Bioorganique Appliqu\'ee,
Facult\'e des Sciences,
Universit\'e Ibn Zohr,
Agadir
Morocco
Laboratoire de Chimie Organique H\'et\'erocyclique URAC 21,
P\^ole de Comp\'etence Pharmacochimie,
Av. Ibn Battouta, BP 1014,
Facult\'e des Sciences,
Universit\'e Mohammed V,
Rabat,
Morocco
;
    'Saber, Asmaa' .
;
Laboratoire de Chimie Organique H\'et\'erocyclique URAC 21,
P\^ole de Comp\'etence Pharmacochimie,
Av. Ibn Battouta, BP 1014,
Facult\'e des Sciences,
Universit\'e Mohammed V,
Rabat,
Morocco
;
    'Irrou, Ezaddine' .
;
Laboratoire de Chimie Appliqu\'ee et Environnement,
Equipe de Chimie Bioorganique Appliqu\'ee,
Facult\'e des Sciences,
Universit\'e Ibn Zohr,
Agadir
Morocco
Laboratoire de Chimie Organique H\'et\'erocyclique URAC 21,
P\^ole de Comp\'etence Pharmacochimie,
Av. Ibn Battouta, BP 1014,
Facult\'e des Sciences,
Universit\'e Mohammed V,
Rabat,
Morocco
;
    'Amer, Bushra' .
;
Faculty of Medicine and Health Sciences, Sana'a University, San'a,
Yemen
;
    'Mague, Joel T.' .
;
Department of Chemistry
Tulane University
New Orleans, LA 70118
USA
;
    'H\"okelek, Tuncer' .
;
Department of Physics
Hacettepe University
06800 Beytepe
Ankara
Turkey
;
    'Labd Taha, Mohamed' .
;
Laboratoire de Chimie Appliqu\'ee et Environnement,
Equipe de Chimie Bioorganique Appliqu\'ee,
Facult\'e des Sciences,
Universit\'e Ibn Zohr,
Agadir
Morocco
;
    'Sebbar, Nada Kheira' .
;
Laboratoire de Chimie Appliqu\'ee et Environnement
Equipe de Chimie Bioorganique Appliqu\'ee
Facult\'e des Sciences,
Universit\'e Ibn Zohr,
Agadir
Morocco
Laboratoire de Chimie Organique H\'et\'erocyclique URAC 21,
P\^ole de Comp\'etence Pharmacochimie,
Av. Ibn Battouta, BP 1014,
Facult\'e des Sciences,
Universit\'e Mohammed V,
Rabat,
Morocco
;
    'Essassi, El Mokhtar' .
;
Laboratoire de Chimie Organique H\'et\'erocyclique URAC 21,
P\^ole de Comp\'etence Pharmacochimie,
Av. Ibn Battouta, BP 1014,
Facult\'e des Sciences,
Universit\'e Mohammed V,
Rabat,
Morocco
;
_publ_section_synopsis
;
The title molecule adopts an L-shaped conformation with a straight alkyl group.
In the crystal, N---H...O hydrogen bonds form inversion dimers, which are
connected into chains extending along the <i>b</i>-axis direction.
;
