# Supplementary material for: Crystal structure, Hirshfeld surface analysis and inter­action energy calculation of 1-decyl-2,3-di­hydro-1H-benzimidazol-2-one
Source: Acta Crystallogr E Crystallogr Commun. 2021 Apr 27;77(Pt 5):559–63. doi: 10.1107/S2056989021004291 (PMC8100272; doi:10.1107/S2056989021004291)
Supplement: Supplementary file 2 [file e-77-00559-Isup2.hkl]

data_I                                                                          
_shelx_title ' JTM1335_0ma_a.res in P2(1)/c'                                    
_shelx_refln_list_code          4                                               
_shelx_F_calc_maximum      128.84                                               
_exptl_crystal_F_000       600.00                                               
_reflns_d_resolution_high  0.8094                                               
                                                                                
loop_                                                                           
 _space_group_symop_operation_xyz                                               
 'x, y, z'                                                                      
 '-x, y+1/2, -z+1/2'                                                            
 '-x, -y, -z'                                                                   
 'x, -y-1/2, z-1/2'                                                             
                                                                                
_cell_length_a    17.3256                                                       
_cell_length_b     5.5662                                                       
_cell_length_c    16.7244                                                       
_cell_angle_alpha  90.000                                                       
_cell_angle_beta   97.433                                                       
_cell_angle_gamma  90.000                                                       
                                                                                
_shelx_F_squared_multiplier     1.000                                           
                                                                                
loop_                                                                           
 _refln_index_h                                                                 
 _refln_index_k                                                                 
 _refln_index_l                                                                 
 _refln_F_squared_calc                                                          
 _refln_F_squared_meas                                                          
 _refln_F_squared_sigma                                                         
 _refln_observed_status                                                         
   3   0   0       1389.13       1354.75        48.39 o                         
   5   0   0       6524.13       5796.83       206.84 o                         
   6   0   0       2813.01       3101.77       120.39 o                         
   7   0   0        918.85        918.01        23.54 o                         
   8   0   0        495.32        519.23        19.71 o                         
   9   0   0        347.95        345.38         9.18 o                         
  10   0   0        670.21        685.86        17.86 o                         
  11   0   0       1000.80       1060.99        38.45 o                         
  12   0   0        158.40        133.35         9.54 o                         
  13   0   0         14.18         15.80         1.20 o                         
  14   0   0          3.88          5.78         1.32 o                         
  15   0   0          0.21          6.86         1.26 o                         
  16   0   0        152.95        145.76         4.66 o                         
  17   0   0          4.96         11.60         0.88 o                         
  18   0   0        102.53         87.24         2.70 o                         
  19   0   0         18.75         16.03         1.08 o                         
  20   0   0          1.72          1.87         0.66 o                         
  21   0   0         11.50         11.03         0.78 o                         
   1   1   0       2322.35       1895.37        67.58 o                         
   2   1   0       3606.14       3075.04       178.24 o                         
   3   1   0      11769.71       8940.32       754.65 o                         
   4   1   0      16600.46      12031.81       332.01 o                         
   5   1   0      10639.35      11582.74       534.43 o                         
   6   1   0       3371.24       3710.85        66.24 o                         
   7   1   0        256.61        240.53         6.33 o                         
   8   1   0        202.86        191.06         3.39 o                         
   9   1   0        480.92        492.32        12.14 o                         
  10   1   0       1980.55       2094.30        58.97 o                         
  11   1   0          5.64          6.07         0.79 o                         
  12   1   0         55.99         50.84         1.30 o                         
  13   1   0         54.25         51.83         1.57 o                         
  14   1   0          9.77         11.90         0.68 o                         
  15   1   0        615.15        634.61        11.72 o                         
  16   1   0          7.52          7.80         0.59 o                         
  17   1   0         15.34         16.26         1.39 o                         
  18   1   0         17.24         15.78         0.83 o                         
  19   1   0          0.40          0.79         0.29 o                         
  20   1   0          0.00          0.14         0.29 o                         
  21   1   0          0.85         -0.18         0.30 o                         
   0   2   0       3878.64       3430.40       122.19 o                         
   1   2   0       1589.28       1593.98        40.22 o                         
   2   2   0        281.35        273.57         7.04 o                         
   3   2   0        938.63        976.69        18.14 o                         
   4   2   0        119.85        116.50         2.25 o                         
   5   2   0        885.33        917.53        14.81 o                         
   6   2   0         90.25         87.68         1.66 o                         
   7   2   0        735.71        720.80        16.30 o                         
   8   2   0       2518.09       2575.24        63.97 o                         
   9   2   0       3462.56       3904.71        62.55 o                         
  10   2   0       1234.25       1271.62        26.55 o                         
  11   2   0          8.41          8.31         0.69 o                         
  12   2   0        265.75        256.42        12.22 o                         
  13   2   0       2938.04       3467.06        55.54 o                         
  14   2   0         86.97         92.58         2.38 o                         
  15   2   0         54.96         59.17         1.48 o                         
  16   2   0         27.74         28.77         0.94 o                         
  17   2   0        122.75        122.24         2.92 o                         
  18   2   0         46.50         44.27         1.08 o                         
  19   2   0          0.24          0.33         0.24 o                         
  20   2   0          8.37          7.60         0.90 o                         
   1   3   0         27.30         30.46         1.54 o                         
   2   3   0         17.79         15.70         0.68 o                         
   3   3   0       2487.32       2663.17        55.10 o                         
   4   3   0        244.44        216.66         6.03 o                         
   5   3   0        775.76        747.78        27.39 o                         
   6   3   0        352.24        347.60         6.57 o                         
   7   3   0        128.44        119.31         2.53 o                         
   8   3   0          5.49          6.20         0.54 o                         
   9   3   0         76.21         70.69         1.69 o                         
  10   3   0        182.74        181.41         3.27 o                         
  11   3   0        153.61        136.34         2.57 o                         
  12   3   0        291.10        296.86         5.75 o                         
  13   3   0        220.44        223.79         4.44 o                         
  14   3   0          9.85         13.56         0.91 o                         
  15   3   0        102.48        110.27         4.28 o                         
  16   3   0          0.21          0.59         0.34 o                         
  17   3   0          4.92          3.24         0.45 o                         
  18   3   0          8.87          7.26         0.62 o                         
  19   3   0          8.01          6.33         0.51 o                         
   0   4   0       1837.28       1981.26        87.04 o                         
   1   4   0          0.05          2.47         0.96 o                         
   2   4   0        720.78        735.00        15.60 o                         
   3   4   0          2.12          1.06         0.34 o                         
   4   4   0        276.44        268.96         4.25 o                         
   5   4   0        198.39        199.75         3.26 o                         
   6   4   0         44.01         47.79         1.37 o                         
   7   4   0          3.08          4.64         0.48 o                         
   8   4   0          9.61          7.01         0.82 o                         
   9   4   0          0.05          0.41         0.32 o                         
  10   4   0         67.43         63.69         1.60 o                         
  11   4   0         17.08         16.58         0.77 o                         
  12   4   0         75.82         82.64         2.99 o                         
  13   4   0        117.05        115.74         2.64 o                         
  14   4   0         84.13         79.28         1.76 o                         
  15   4   0         12.95         13.70         0.56 o                         
  16   4   0         86.47         84.18         4.89 o                         
  17   4   0         39.55         33.19         2.06 o                         
   1   5   0        371.38        377.51         7.24 o                         
   2   5   0          0.24          0.40         0.29 o                         
   3   5   0          0.49          0.77         0.33 o                         
   4   5   0         14.19         12.09         0.77 o                         
   5   5   0         17.84         15.55         0.78 o                         
   6   5   0          0.04          0.07         0.32 o                         
   7   5   0          0.07          0.76         0.30 o                         
   8   5   0          0.64          0.21         0.32 o                         
   9   5   0        166.29        160.46         3.78 o                         
  10   5   0         40.04         34.09         0.94 o                         
  11   5   0          0.44          0.38         0.24 o                         
  12   5   0         35.92         36.35         1.09 o                         
  13   5   0          5.39          5.68         0.50 o                         
  14   5   0          0.11          0.27         0.27 o                         
   0   6   0        541.63        582.55        15.19 o                         
   1   6   0        282.37        283.14         8.32 o                         
   2   6   0         26.36         24.75         1.07 o                         
   3   6   0        296.21        314.00         6.88 o                         
   4   6   0        191.65        190.09         4.28 o                         
   5   6   0        123.30        124.04         3.61 o                         
   6   6   0         11.78          9.72         0.71 o                         
   7   6   0          2.69          4.33         1.02 o                         
   8   6   0         20.69         20.16         0.88 o                         
   9   6   0         24.97         24.45         3.38 o                         
  10   6   0         26.02         23.90         1.21 o                         
 -21   1   1         11.02          9.51         0.60 o                         
 -20   1   1          0.81          0.70         0.25 o                         
 -19   1   1          5.02          5.15         0.75 o                         
 -18   1   1         12.05         11.40         0.61 o                         
 -17   1   1          7.77         12.70         0.69 o                         
 -16   1   1          8.52          8.15         0.65 o                         
 -15   1   1         33.03         29.43         1.09 o                         
 -14   1   1         47.75         45.52         1.13 o                         
 -13   1   1          3.67          4.40         0.45 o                         
 -12   1   1          1.85          2.13         0.56 o                         
 -11   1   1        512.94        493.90        22.19 o                         
 -10   1   1        127.72        129.01         3.20 o                         
  -9   1   1       2280.57       2489.33        51.63 o                         
  -8   1   1         93.10         94.69         1.82 o                         
  -7   1   1        400.72        357.43         6.67 o                         
  -6   1   1       2363.92       2413.78        43.20 o                         
  -5   1   1       3382.60       3611.70       136.38 o                         
  -4   1   1        820.60        772.36        13.90 o                         
  -3   1   1        873.41        847.99        15.20 o                         
  -2   1   1        253.43        243.56         5.09 o                         
  -1   1   1       4505.84       3293.83       510.67 o                         
   0   1   1       2620.34       2102.67        74.96 o                         
   1   1   1       1593.74       1422.47        50.83 o                         
   3   1   1       2320.71       2363.22        96.98 o                         
   4   1   1       2051.47       2166.74        44.72 o                         
   5   1   1         22.99         21.23         0.78 o                         
   6   1   1        184.82        184.02         3.53 o                         
   7   1   1        419.34        410.04         7.61 o                         
   8   1   1       1580.52       1662.51        26.76 o                         
   9   1   1        572.30        591.12        10.90 o                         
  10   1   1          4.88          4.40         0.51 o                         
  11   1   1         95.48         95.11         2.08 o                         
  12   1   1          4.38          3.42         0.45 o                         
  13   1   1          6.65          6.84         0.66 o                         
  14   1   1         81.83         80.56         1.86 o                         
  15   1   1        138.34        137.92         2.92 o                         
  16   1   1          5.75          3.93         0.86 o                         
  17   1   1         24.19         30.74         1.45 o                         
  18   1   1          0.15          0.39         0.36 o                         
  19   1   1         49.03         58.07         1.51 o                         
  20   1   1         17.87         17.96         1.63 o                         
 -20   2   1         72.94         79.59         2.25 o                         
 -19   2   1         22.05         17.46         0.59 o                         
 -18   2   1         51.89         45.79         1.10 o                         
 -17   2   1         45.47         42.46         1.11 o                         
 -16   2   1         38.79         39.62         1.30 o                         
 -15   2   1         13.32         12.75         0.69 o                         
 -14   2   1          5.30          8.00         1.15 o                         
 -13   2   1        356.28        351.12         6.69 o                         
 -12   2   1         83.08         82.00         3.66 o                         
 -11   2   1        749.79        777.51        14.24 o                         
 -10   2   1        747.75        755.63        13.83 o                         
  -9   2   1        645.36        625.89        10.35 o                         
  -8   2   1         66.06         62.54         1.76 o                         
  -7   2   1        122.24        117.22         2.39 o                         
  -6   2   1        332.61        324.19         5.42 o                         
  -5   2   1         83.91         82.21         1.75 o                         
  -4   2   1        348.63        348.88         6.42 o                         
  -3   2   1        468.04        485.10         7.87 o                         
  -2   2   1       1356.69       1358.51        48.62 o                         
  -1   2   1        348.40        335.66         6.06 o                         
   0   2   1         33.53         28.14         0.90 o                         
   1   2   1        120.97        111.27         2.98 o                         
   2   2   1          1.36          1.99         0.42 o                         
   3   2   1         25.16         22.95         0.62 o                         
   4   2   1         55.19         42.15         0.85 o                         
   5   2   1         62.00         55.08         1.02 o                         
   6   2   1       1301.05       1360.93        20.02 o                         
   7   2   1        759.49        755.54        12.33 o                         
   8   2   1        319.73        290.49         9.67 o                         
   9   2   1         27.58         23.20         0.67 o                         
  10   2   1          1.37          0.83         0.29 o                         
  11   2   1          0.10          0.14         0.34 o                         
  12   2   1        205.70        196.75         5.24 o                         
  13   2   1        351.00        368.20         7.00 o                         
  14   2   1          0.69          0.96         0.28 o                         
  15   2   1         40.65         49.21         1.48 o                         
  16   2   1         64.71         71.13         1.68 o                         
  17   2   1         33.19         32.27         1.57 o                         
  18   2   1          0.32          0.63         0.22 o                         
  19   2   1         37.82         40.78         1.22 o                         
  20   2   1         55.61         55.19         2.30 o                         
 -19   3   1        265.70        251.14         5.34 o                         
 -18   3   1        228.53        219.36         4.77 o                         
 -17   3   1         40.76         38.17         1.13 o                         
 -16   3   1         79.06         74.76         1.97 o                         
 -15   3   1        495.17        508.86         9.47 o                         
 -14   3   1       1482.48       1621.15        29.27 o                         
 -13   3   1        350.44        348.27         6.69 o                         
 -12   3   1        209.79        219.31         4.35 o                         
 -11   3   1       1270.04       1362.89        24.70 o                         
 -10   3   1         97.69        111.87         3.02 o                         
  -9   3   1         48.93         53.75         1.59 o                         
  -8   3   1         27.98         27.48         1.10 o                         
  -7   3   1         70.38         61.08         1.66 o                         
  -6   3   1         55.29         48.63         1.42 o                         
  -5   3   1         40.26         50.97         2.60 o                         
  -4   3   1         28.62         28.15         1.32 o                         
  -3   3   1        259.56        243.27         5.35 o                         
  -2   3   1        135.93        131.39         3.05 o                         
  -1   3   1          2.99          2.31         0.34 o                         
   0   3   1         23.97         23.74         0.72 o                         
   1   3   1        207.10        215.67         4.13 o                         
   2   3   1         20.40         22.66         0.75 o                         
   3   3   1       1872.31       1947.83        40.45 o                         
   4   3   1        512.80        438.43        17.26 o                         
   5   3   1         26.34         21.30         1.05 o                         
   6   3   1         98.05         73.52         1.97 o                         
   7   3   1         23.18         23.91         0.75 o                         
   8   3   1         46.06         46.76         1.04 o                         
   9   3   1         25.93         22.87         0.73 o                         
  10   3   1        350.35        351.97         6.03 o                         
  11   3   1        432.33        449.30         8.45 o                         
  12   3   1        642.08        643.34        19.30 o                         
  13   3   1        127.55        126.32         2.68 o                         
  14   3   1         99.42        111.22         2.13 o                         
  15   3   1        261.23        260.95         5.84 o                         
  16   3   1        290.81        280.09         5.35 o                         
  17   3   1        119.27        111.56         2.29 o                         
  18   3   1         13.71         14.43         0.68 o                         
 -17   4   1         90.38         82.05         1.88 o                         
 -16   4   1          1.42          1.15         0.41 o                         
 -15   4   1          0.41          0.37         0.25 o                         
 -14   4   1         11.76         11.46         0.63 o                         
 -13   4   1         37.80         42.17         1.15 o                         
 -12   4   1          0.01          0.42         0.29 o                         
 -11   4   1         88.27         85.17         1.95 o                         
 -10   4   1        129.30        131.56         2.79 o                         
  -9   4   1        722.61        669.58        23.27 o                         
  -8   4   1         39.39         43.54         1.25 o                         
  -7   4   1        152.38        150.68         3.13 o                         
  -6   4   1         26.28         27.18         1.99 o                         
  -5   4   1          8.84          8.99         0.62 o                         
  -4   4   1         23.70         21.47         0.78 o                         
  -3   4   1         34.01         29.23         1.18 o                         
  -2   4   1         13.40          9.15         0.60 o                         
  -1   4   1        500.04        488.87         9.14 o                         
   0   4   1          7.03          8.64         0.60 o                         
   1   4   1        657.14        622.52        25.86 o                         
   2   4   1        205.39        201.01         3.59 o                         
   3   4   1         64.33         62.22         1.27 o                         
   4   4   1         26.00         28.86         0.82 o                         
   5   4   1         85.66         77.63         1.85 o                         
   6   4   1        534.29        556.83         9.27 o                         
   7   4   1        732.78        765.94        12.61 o                         
   8   4   1         95.87         87.27         2.30 o                         
   9   4   1        180.14        164.56         3.02 o                         
  10   4   1          5.72          4.69         0.66 o                         
  11   4   1        154.79        156.08         3.77 o                         
  12   4   1        131.34        135.08         4.13 o                         
  13   4   1         22.53         23.01         0.79 o                         
  14   4   1         31.35         27.91         0.89 o                         
  15   4   1        137.35        129.97         2.62 o                         
  16   4   1         44.28         39.63         1.36 o                         
  17   4   1         29.34         25.99         1.12 o                         
 -14   5   1         59.89         58.69         1.73 o                         
 -13   5   1         52.78         52.51         1.43 o                         
 -12   5   1          6.12          4.03         0.58 o                         
 -11   5   1          1.19          0.54         0.26 o                         
 -10   5   1          3.09          2.67         0.40 o                         
  -9   5   1        330.46        348.35         6.56 o                         
  -8   5   1          7.26          4.88         1.11 o                         
  -7   5   1          8.93         12.16         0.84 o                         
  -6   5   1        102.76         94.25         2.47 o                         
  -5   5   1        254.90        252.87         4.93 o                         
  -4   5   1        143.18        137.54         4.09 o                         
  -3   5   1          0.09          0.47         0.36 o                         
  -2   5   1        211.81        232.17         5.00 o                         
  -1   5   1        712.50        756.26        13.94 o                         
   0   5   1         13.19         12.70         0.68 o                         
   1   5   1          5.73          5.32         0.58 o                         
   2   5   1        745.58        795.57        14.74 o                         
   3   5   1        664.77        696.91        11.49 o                         
   4   5   1        294.69        291.22         4.57 o                         
   5   5   1         16.42         13.04         0.77 o                         
   6   5   1         23.80         26.87         1.05 o                         
   7   5   1         77.46         82.78         2.35 o                         
   8   5   1         85.03         80.90         2.82 o                         
   9   5   1         31.53         34.52         1.14 o                         
  10   5   1        184.41        179.55         4.11 o                         
  11   5   1         43.84         36.63         1.44 o                         
  12   5   1         27.79         24.84         0.84 o                         
  13   5   1          9.27          8.27         0.49 o                         
  14   5   1          2.14          2.95         0.60 o                         
 -10   6   1          6.42          9.58         0.78 o                         
  -9   6   1         77.91         80.93         3.34 o                         
  -8   6   1         17.61         14.56         0.80 o                         
  -7   6   1          6.16          8.59         0.90 o                         
  -6   6   1         49.80         58.47         1.92 o                         
  -5   6   1          2.33          1.10         0.36 o                         
  -4   6   1          1.72          1.49         0.29 o                         
  -3   6   1         55.24         57.41         1.84 o                         
  -2   6   1         47.33         52.15         1.46 o                         
  -1   6   1         11.80         11.97         0.67 o                         
   0   6   1          1.52          0.95         0.29 o                         
   1   6   1          0.39          0.64         0.27 o                         
   2   6   1         34.44         30.94         0.98 o                         
   3   6   1         11.80         12.43         0.71 o                         
   4   6   1          3.81          3.15         0.60 o                         
   5   6   1          1.53          0.77         0.39 o                         
   6   6   1        134.09        151.77         4.41 o                         
   7   6   1        101.42         90.39         3.19 o                         
   8   6   1        112.08        107.19         3.62 o                         
   9   6   1         11.31          9.82         0.78 o                         
 -21   0   2         16.37         17.12         0.96 o                         
 -20   0   2         14.21         14.29         0.99 o                         
 -19   0   2         40.51         36.43         1.34 o                         
 -18   0   2        122.93        123.22         3.59 o                         
 -17   0   2        267.46        277.90         7.53 o                         
 -16   0   2         34.88         54.64         2.14 o                         
 -15   0   2        172.42        155.94         4.48 o                         
 -14   0   2          2.80          7.58         1.14 o                         
 -13   0   2        423.67        438.04        16.29 o                         
 -12   0   2        675.43        632.02        23.11 o                         
 -11   0   2        400.96        354.47        13.20 o                         
 -10   0   2        795.79        807.02        29.70 o                         
  -9   0   2       1855.57       2074.25        74.71 o                         
  -8   0   2       4997.53       6086.92       153.76 o                         
  -6   0   2       1413.91       1541.97        39.16 o                         
  -4   0   2       4029.97       3349.95       119.57 o                         
  -2   0   2       3284.18       3003.02       107.15 o                         
  -1   0   2       2668.73       2022.56        72.14 o                         
   1   0   2         77.12         70.07         1.88 o                         
   2   0   2       2547.51       2086.43        74.45 o                         
   3   0   2        845.01        781.34        19.87 o                         
   4   0   2        320.03        352.40         9.11 o                         
   5   0   2        128.03        141.23         3.86 o                         
   6   0   2        231.71        193.73         5.28 o                         
   7   0   2        492.36        451.82         9.62 o                         
   8   0   2        297.33        277.37        10.84 o                         
   9   0   2       3298.66       3769.29        95.42 o                         
  10   0   2       1028.74       1048.78        38.80 o                         
  11   0   2        228.17        214.64         6.22 o                         
  12   0   2        147.63        145.75        10.99 o                         
  13   0   2        330.26        345.68        29.69 o                         
  14   0   2        167.51        164.33         4.74 o                         
  15   0   2         10.62          6.02         1.57 o                         
  16   0   2        143.28        135.51         5.60 o                         
  17   0   2         17.72         25.25         1.69 o                         
  18   0   2        100.79         95.66         4.06 o                         
  19   0   2          0.08          0.36         0.42 o                         
  20   0   2          4.37          5.96         0.66 o                         
 -21   1   2         92.78         87.38         3.47 o                         
 -20   1   2         93.61         91.59         2.19 o                         
 -19   1   2         34.16         35.57         1.07 o                         
 -18   1   2         31.53         41.24         1.09 o                         
 -17   1   2         54.25         55.10         1.45 o                         
 -16   1   2        102.83        107.89         2.08 o                         
 -15   1   2        110.99        110.87         2.38 o                         
 -14   1   2        370.48        369.09         6.96 o                         
 -13   1   2        121.23        128.12         2.40 o                         
 -12   1   2         81.68         91.30         2.01 o                         
 -11   1   2        193.27        189.90         4.28 o                         
 -10   1   2       1926.11       2012.73        32.40 o                         
  -9   1   2       1075.49       1146.49        33.39 o                         
  -8   1   2       1664.50       1720.87        27.71 o                         
  -7   1   2       2751.27       2995.62        53.62 o                         
  -6   1   2       3300.21       3679.96        65.77 o                         
  -5   1   2        975.84        939.19        16.92 o                         
  -4   1   2         49.87         44.93         1.99 o                         
  -3   1   2          0.92          1.06         0.19 o                         
  -2   1   2        319.84        308.57         5.58 o                         
  -1   1   2       1452.44       1363.45        48.76 o                         
   0   1   2         10.68          6.29         0.51 o                         
   1   1   2        597.29        558.14        20.15 o                         
   2   1   2        141.25        136.65         2.53 o                         
   3   1   2       2845.36       2738.62       109.03 o                         
   4   1   2         16.81         13.69         0.45 o                         
   5   1   2         61.19         63.53         1.57 o                         
   6   1   2          0.04          0.16         0.13 o                         
   7   1   2        481.74        453.12         6.85 o                         
   8   1   2        206.54        202.63         4.19 o                         
   9   1   2        225.93        239.64         4.67 o                         
  10   1   2        127.28        121.06         2.89 o                         
  11   1   2        871.71        883.08        16.10 o                         
  12   1   2         24.07         19.52         0.81 o                         
  13   1   2          2.18          0.77         0.36 o                         
  14   1   2         10.91         12.29         0.80 o                         
  15   1   2         54.48         51.10         1.35 o                         
  16   1   2          3.17          2.87         0.47 o                         
  17   1   2         49.86         52.43         2.44 o                         
  18   1   2         74.36         75.84         2.44 o                         
  19   1   2         67.37         71.50         3.20 o                         
  20   1   2         15.81         14.58         1.96 o                         
 -20   2   2        131.58        154.04         5.83 o                         
 -19   2   2          0.72          1.54         0.48 o                         
 -18   2   2          5.36          4.18         0.43 o                         
 -17   2   2        111.72        107.11         2.25 o                         
 -16   2   2        266.81        290.50         6.43 o                         
 -15   2   2        167.95        171.49         3.53 o                         
 -14   2   2         55.99         54.59         1.41 o                         
 -13   2   2          4.08          3.93         0.50 o                         
 -12   2   2       1201.47       1227.68        89.03 o                         
 -11   2   2        865.52        899.33        16.41 o                         
 -10   2   2       1052.13       1051.72        25.54 o                         
  -9   2   2        202.16        201.27         4.05 o                         
  -8   2   2         29.10         31.33         1.16 o                         
  -7   2   2         59.47         54.74         1.19 o                         
  -6   2   2          7.64          2.64         0.39 o                         
  -5   2   2          8.52          6.97         0.41 o                         
  -4   2   2       3111.83       3574.77        63.80 o                         
  -3   2   2        343.54        338.32         6.19 o                         
  -2   2   2        874.44        894.15        38.28 o                         
  -1   2   2        739.72        712.34        18.16 o                         
   0   2   2          2.08          2.74         0.30 o                         
   1   2   2          1.62          2.24         0.33 o                         
   2   2   2        731.35        758.16        27.43 o                         
   3   2   2        510.77        508.96        10.78 o                         
   4   2   2         16.63         17.91         0.44 o                         
   5   2   2        701.35        741.86        11.00 o                         
   6   2   2        574.72        585.70         8.77 o                         
   7   2   2        337.66        331.92         8.60 o                         
   8   2   2        162.93        162.86         2.70 o                         
   9   2   2          1.15          0.85         0.33 o                         
  10   2   2         12.16         12.61         0.63 o                         
  11   2   2         11.13          8.88         0.56 o                         
  12   2   2          8.65          7.90         0.67 o                         
  13   2   2        289.70        302.62         5.83 o                         
  14   2   2          0.86          1.29         0.27 o                         
  15   2   2         30.16         32.03         0.98 o                         
  16   2   2          1.01          1.41         0.59 o                         
  17   2   2         40.29         41.10         1.11 o                         
  18   2   2         39.01         39.24         1.19 o                         
  19   2   2         14.86         16.35         0.74 o                         
 -19   3   2         34.42         35.12         1.06 o                         
 -18   3   2          0.68          0.98         0.25 o                         
 -17   3   2         39.55         35.79         1.10 o                         
 -16   3   2        121.67        118.33         2.88 o                         
 -15   3   2         63.22         67.02         1.65 o                         
 -14   3   2          0.71          0.85         0.29 o                         
 -13   3   2         53.04         63.21         1.56 o                         
 -12   3   2        187.75        201.57         4.04 o                         
 -11   3   2         29.25         25.20         1.13 o                         
 -10   3   2         84.20         74.66         4.80 o                         
  -9   3   2          0.21          0.17         0.37 o                         
  -8   3   2         22.63         20.83         1.20 o                         
  -7   3   2        193.98        183.31         4.95 o                         
  -6   3   2        357.02        346.38         7.69 o                         
  -5   3   2         54.53         61.49         2.96 o                         
  -4   3   2        212.18        174.68         5.01 o                         
  -3   3   2          3.53          3.79         0.72 o                         
  -2   3   2       1742.73       1829.26        37.98 o                         
  -1   3   2         39.08         41.21         1.08 o                         
   0   3   2         46.34         49.58         1.23 o                         
   1   3   2          8.37          6.10         0.58 o                         
   2   3   2         13.28         15.78         0.66 o                         
   3   3   2       1118.82       1164.15        29.78 o                         
   4   3   2         57.67         51.17         2.54 o                         
   5   3   2         12.95         11.47         0.69 o                         
   6   3   2         16.31          7.80         0.55 o                         
   7   3   2        113.23         96.39         1.75 o                         
   8   3   2        108.77        101.50         1.81 o                         
   9   3   2         69.69         62.50         1.26 o                         
  10   3   2         46.30         42.00         1.95 o                         
  11   3   2          6.43          5.60         0.66 o                         
  12   3   2          2.75          1.65         0.32 o                         
  13   3   2        217.51        238.13         4.67 o                         
  14   3   2         20.06         24.06         0.84 o                         
  15   3   2          3.69          2.98         0.40 o                         
  16   3   2          3.07          4.04         0.68 o                         
  17   3   2          5.58          5.51         0.60 o                         
  18   3   2          0.83          0.19         0.29 o                         
 -17   4   2         20.89         29.24         0.82 o                         
 -16   4   2         10.95          9.50         0.48 o                         
 -15   4   2          3.97          3.59         0.49 o                         
 -14   4   2         22.14         22.20         0.76 o                         
 -13   4   2         13.23         15.16         0.61 o                         
 -12   4   2          0.19          0.01         0.26 o                         
 -11   4   2         34.10         34.05         1.16 o                         
 -10   4   2         61.47         53.14         1.40 o                         
  -9   4   2         94.20         84.00         3.37 o                         
  -8   4   2          1.39          3.22         0.57 o                         
  -7   4   2        436.98        444.45         9.67 o                         
  -6   4   2         53.98         54.65         1.74 o                         
  -5   4   2        205.54        199.00         4.17 o                         
  -4   4   2         19.82         17.95         0.80 o                         
  -3   4   2         80.34         80.77         1.88 o                         
  -2   4   2        198.68        201.88         4.03 o                         
  -1   4   2        346.82        353.59         6.72 o                         
   0   4   2          2.68          4.42         0.53 o                         
   1   4   2          4.97          3.66         0.45 o                         
   2   4   2         84.09         87.49         1.51 o                         
   3   4   2          6.30          6.25         0.44 o                         
   4   4   2         32.17         26.48         0.83 o                         
   5   4   2         20.04         15.64         0.92 o                         
   6   4   2         31.49         25.46         0.77 o                         
   7   4   2         78.67         68.31         1.36 o                         
   8   4   2        146.41        146.28         2.49 o                         
   9   4   2          1.60          1.33         0.60 o                         
  10   4   2        228.95        223.00         4.37 o                         
  11   4   2          5.71          4.46         0.52 o                         
  12   4   2          7.84          8.31         0.74 o                         
  13   4   2         21.80         20.46         1.10 o                         
  14   4   2          4.96          6.57         0.53 o                         
  15   4   2          0.05          0.22         0.25 o                         
  16   4   2          2.94          4.40         0.63 o                         
 -14   5   2         13.61         13.22         2.14 o                         
 -13   5   2         29.08         32.19         1.10 o                         
 -12   5   2         10.75         12.93         0.57 o                         
 -11   5   2         14.77         17.61         0.61 o                         
 -10   5   2         18.89         20.32         0.77 o                         
  -9   5   2        115.82        123.55         2.30 o                         
  -8   5   2         52.43         60.80         2.26 o                         
  -7   5   2          4.37          0.41         0.31 o                         
  -6   5   2          8.31         10.99         0.63 o                         
  -5   5   2          0.16         -0.08         0.30 o                         
  -4   5   2          0.58          0.58         0.42 o                         
  -3   5   2          5.45          6.87         0.63 o                         
  -2   5   2         28.65         25.40         0.91 o                         
  -1   5   2        324.64        326.17         6.27 o                         
   0   5   2        305.31        307.81         5.96 o                         
   1   5   2          0.27          0.44         0.33 o                         
   2   5   2          0.56          0.57         0.32 o                         
   3   5   2          0.30         -0.19         0.28 o                         
   4   5   2         35.26         35.18         0.90 o                         
   5   5   2        191.90        200.24         3.56 o                         
   6   5   2         80.06         85.42         2.37 o                         
   7   5   2          0.62          0.47         0.41 o                         
   8   5   2         15.42          9.25         0.89 o                         
   9   5   2          3.37          6.39         0.61 o                         
  10   5   2        153.46        162.17         3.73 o                         
  11   5   2         15.84         17.36         0.76 o                         
  12   5   2          0.09         -0.08         0.23 o                         
  13   5   2          0.15          0.16         0.24 o                         
  14   5   2          5.81          6.02         0.47 o                         
 -10   6   2         32.62         33.34         1.51 o                         
  -9   6   2         15.31         19.71         1.69 o                         
  -8   6   2          3.98          5.64         0.60 o                         
  -7   6   2          3.63          2.07         1.29 o                         
  -6   6   2         16.98         21.05         0.95 o                         
  -5   6   2         73.07         82.81         4.24 o                         
  -4   6   2         13.18         10.41         0.62 o                         
  -3   6   2         62.45         61.40         2.17 o                         
  -2   6   2         33.46         33.64         1.13 o                         
  -1   6   2         69.23         68.23         1.80 o                         
   0   6   2          0.00          0.61         0.30 o                         
   1   6   2         34.89         35.63         1.01 o                         
   2   6   2         55.54         58.61         1.39 o                         
   3   6   2        142.15        139.87         2.83 o                         
   4   6   2         58.83         59.64         1.96 o                         
   5   6   2         49.07         48.00         1.66 o                         
   6   6   2          4.58          8.61         1.20 o                         
   8   6   2         31.75         32.62         1.34 o                         
   9   6   2         54.96         53.64         2.24 o                         
 -21   1   3          3.29          3.76         0.52 o                         
 -20   1   3          6.72          6.70         0.47 o                         
 -19   1   3         54.55         58.58         4.42 o                         
 -18   1   3         12.31          7.46         0.51 o                         
 -17   1   3         26.39         35.49         0.95 o                         
 -16   1   3          0.44          0.27         0.69 o                         
 -15   1   3        127.76        128.60         2.41 o                         
 -14   1   3         26.72         21.59         0.85 o                         
 -13   1   3        298.36        291.49        11.31 o                         
 -12   1   3         19.94         18.28         0.88 o                         
 -11   1   3        181.68        182.44         4.14 o                         
 -10   1   3          0.01         -0.22         0.31 o                         
  -9   1   3         29.02         30.02         1.90 o                         
  -8   1   3        170.86        163.97         4.18 o                         
  -7   1   3          0.42          0.16         0.11 o                         
  -6   1   3        513.12        497.63         9.13 o                         
  -5   1   3        242.73        218.49         4.10 o                         
  -4   1   3          5.79          5.40         0.27 o                         
  -3   1   3         25.64         22.96         0.57 o                         
  -2   1   3         83.91         74.93         2.07 o                         
  -1   1   3       3607.07       2982.10       233.38 o                         
   0   1   3       6019.88       4599.77       147.63 o                         
   1   1   3         80.89         72.49         1.96 o                         
   2   1   3         39.40         42.67         1.01 o                         
   3   1   3       1018.55       1011.96        20.99 o                         
   4   1   3          5.26          4.12         0.36 o                         
   5   1   3         67.12         68.02         1.29 o                         
   6   1   3          4.62          3.98         0.35 o                         
   7   1   3         84.02         88.93         1.69 o                         
   8   1   3        406.58        425.80         7.13 o                         
   9   1   3        314.63        304.28        10.17 o                         
  10   1   3        162.13        140.32         5.26 o                         
  11   1   3       1049.95       1087.68        19.74 o                         
  12   1   3          2.77          1.27         0.30 o                         
  13   1   3        105.65        110.90         2.57 o                         
  14   1   3          3.88          4.06         0.51 o                         
  15   1   3          3.02          2.69         0.36 o                         
  16   1   3        126.79        125.32         3.02 o                         
  17   1   3          1.79          1.89         1.04 o                         
  18   1   3          6.63          6.44         0.75 o                         
  19   1   3          2.36          3.25         0.60 o                         
  20   1   3          2.45          3.25         0.54 o                         
 -20   2   3         75.77         83.81         2.40 o                         
 -19   2   3          0.98          2.14         0.46 o                         
 -18   2   3          1.84          0.72         0.27 o                         
 -17   2   3          7.41          6.03         0.53 o                         
 -16   2   3          1.30          0.78         0.30 o                         
 -15   2   3         14.85         13.47         0.75 o                         
 -14   2   3         61.73         55.49         1.32 o                         
 -13   2   3        110.67        114.21         2.20 o                         
 -12   2   3        288.05        281.27         4.95 o                         
 -11   2   3          0.01          0.00         0.33 o                         
 -10   2   3         36.67         29.09         1.04 o                         
  -9   2   3         69.07         70.32         2.48 o                         
  -8   2   3         49.62         50.25         1.56 o                         
  -7   2   3         41.51         45.61         1.19 o                         
  -6   2   3        471.51        503.41         8.28 o                         
  -5   2   3        713.73        791.15        14.34 o                         
  -4   2   3       1219.00       1198.09        19.28 o                         
  -3   2   3          0.35          0.26         0.18 o                         
  -2   2   3         94.80         91.45         2.65 o                         
  -1   2   3          0.90          0.33         0.09 o                         
   0   2   3          6.63          6.28         0.42 o                         
   1   2   3          2.44          2.78         0.42 o                         
   2   2   3        193.42        191.04         6.12 o                         
   3   2   3        421.39        461.54         9.83 o                         
   4   2   3        162.22        164.70         2.82 o                         
   5   2   3          0.12          0.08         0.11 o                         
   6   2   3          1.60          1.68         0.43 o                         
   7   2   3        153.47        139.06        11.01 o                         
   8   2   3        104.08        114.47         2.16 o                         
   9   2   3          0.17          0.19         0.24 o                         
  10   2   3         20.78         19.85         0.72 o                         
  11   2   3         11.30         11.83         0.62 o                         
  12   2   3         30.24         29.21         0.87 o                         
  13   2   3        315.75        326.09         5.61 o                         
  14   2   3          7.55          9.90         0.63 o                         
  15   2   3        139.69        150.89         3.08 o                         
  16   2   3         33.44         31.92         0.96 o                         
  17   2   3         17.00         16.88         0.68 o                         
  18   2   3          2.86          4.40         0.55 o                         
  19   2   3          3.18          1.86         0.35 o                         
 -19   3   3         36.55         43.43         1.16 o                         
 -18   3   3          3.46          1.62         0.37 o                         
 -17   3   3         47.24         44.47         1.23 o                         
 -16   3   3         39.46         39.24         1.20 o                         
 -15   3   3         17.93         18.56         0.82 o                         
 -14   3   3         16.09         16.49         0.83 o                         
 -13   3   3        196.40        201.49         4.07 o                         
 -12   3   3         76.66         83.11         2.43 o                         
 -11   3   3         48.75         44.85         1.40 o                         
 -10   3   3        116.90        102.97         3.43 o                         
  -8   3   3          0.01          0.36         0.47 o                         
  -7   3   3         25.49         26.08         1.00 o                         
  -6   3   3        317.87        337.91         6.41 o                         
  -5   3   3        206.81        245.47         5.51 o                         
  -4   3   3        218.62        187.17         5.27 o                         
  -3   3   3         22.61         22.49         1.01 o                         
  -2   3   3       4345.89       5200.37        92.86 o                         
  -1   3   3        120.03        140.25         2.84 o                         
   0   3   3        263.83        293.55         5.57 o                         
   1   3   3         20.54         17.05         1.33 o                         
   2   3   3        189.66        198.66         4.52 o                         
   3   3   3        188.82        214.88         5.10 o                         
   4   3   3         88.28         91.57         2.18 o                         
   5   3   3         57.55         62.41         1.36 o                         
   6   3   3         28.54         20.47         0.73 o                         
   7   3   3         15.78         17.81         0.69 o                         
   8   3   3         12.35         11.23         0.61 o                         
   9   3   3         23.93         21.29         0.71 o                         
  10   3   3          1.18          0.93         0.28 o                         
  11   3   3         28.07         29.73         0.99 o                         
  12   3   3        531.58        570.03        10.67 o                         
  13   3   3         70.51         74.35         1.81 o                         
  14   3   3          0.17         -0.17         0.31 o                         
  15   3   3        139.09        139.16         2.83 o                         
  16   3   3          2.80          2.28         0.35 o                         
  17   3   3          3.79          4.61         0.48 o                         
  18   3   3          2.00          2.05         0.51 o                         
 -17   4   3          5.07          6.88         0.40 o                         
 -16   4   3          4.11          4.88         0.41 o                         
 -15   4   3          1.46          0.61         0.26 o                         
 -14   4   3         47.80         49.44         1.22 o                         
 -13   4   3          2.55          2.01         0.32 o                         
 -12   4   3          7.36          7.02         0.63 o                         
 -11   4   3          1.30          2.06         0.29 o                         
 -10   4   3          0.35          0.72         0.39 o                         
  -9   4   3         49.51         40.15         1.24 o                         
  -8   4   3          5.04          3.47         0.54 o                         
  -7   4   3         45.80         36.34         1.13 o                         
  -6   4   3         87.24         99.39         2.58 o                         
  -5   4   3         19.99         21.57         1.07 o                         
  -4   4   3          2.62          1.71         0.93 o                         
  -3   4   3          4.64          4.40         0.68 o                         
  -2   4   3         20.30         16.26         0.84 o                         
  -1   4   3         10.35          9.12         0.76 o                         
   0   4   3        728.36        757.68        12.45 o                         
   1   4   3        116.70        111.58         1.82 o                         
   2   4   3        542.44        529.02         7.43 o                         
   3   4   3         30.20         29.45         0.75 o                         
   4   4   3        179.24        180.99         3.27 o                         
   5   4   3         45.27         46.30         1.04 o                         
   6   4   3         62.34         62.09         1.26 o                         
   7   4   3        232.16        246.89         3.94 o                         
   8   4   3        563.25        593.11         9.83 o                         
   9   4   3          0.59          1.38         0.35 o                         
  10   4   3        310.68        296.19         5.89 o                         
  11   4   3          6.63          9.12         0.85 o                         
  12   4   3         53.41         48.75         1.79 o                         
  13   4   3          0.04         -0.29         0.29 o                         
  14   4   3         12.97         10.63         0.60 o                         
  15   4   3          1.40          0.65         0.33 o                         
  16   4   3          1.55          2.28         0.47 o                         
 -14   5   3          1.12          3.91         1.20 o                         
 -13   5   3          2.99          3.96         0.50 o                         
 -12   5   3          0.00          0.58         0.69 o                         
 -11   5   3         16.24         16.17         0.69 o                         
 -10   5   3         56.01         54.21         1.17 o                         
  -9   5   3        123.76        125.57         2.33 o                         
  -8   5   3          9.58          7.51         0.63 o                         
  -7   5   3         32.58         38.68         1.38 o                         
  -6   5   3         25.49         21.06         0.78 o                         
  -5   5   3          2.04          1.27         0.32 o                         
  -4   5   3          1.42          2.49         0.40 o                         
  -3   5   3          0.21         -0.27         0.27 o                         
  -2   5   3          7.36          8.63         0.63 o                         
  -1   5   3         25.30         28.92         0.87 o                         
   0   5   3         84.10         80.65         1.54 o                         
   1   5   3        186.33        191.20         3.13 o                         
   2   5   3        100.30        100.47         2.18 o                         
   3   5   3          0.46          0.68         0.26 o                         
   4   5   3          7.96          7.52         0.60 o                         
   5   5   3         16.87         15.24         0.60 o                         
   6   5   3          4.71          4.00         0.37 o                         
   7   5   3         11.39         12.76         0.70 o                         
   8   5   3         46.21         38.91         1.24 o                         
   9   5   3          4.16          2.74         0.50 o                         
  10   5   3        115.47        115.40         2.76 o                         
  11   5   3        129.79        153.84         8.49 o                         
  12   5   3         79.97         88.05         3.15 o                         
  13   5   3         23.58         22.26         1.27 o                         
 -10   6   3          4.62          7.41         0.72 o                         
  -9   6   3         69.30         76.26         3.40 o                         
  -8   6   3          9.11         10.46         0.68 o                         
  -7   6   3         18.84         18.88         0.94 o                         
  -6   6   3         49.03         44.42         1.56 o                         
  -5   6   3        160.35        187.37         4.20 o                         
  -4   6   3          4.73          4.44         0.57 o                         
  -3   6   3          4.58          3.43         0.74 o                         
  -2   6   3          7.58          8.85         0.61 o                         
  -1   6   3        218.04        227.66         6.15 o                         
   0   6   3          8.67          8.92         0.75 o                         
   1   6   3         26.06         25.86         1.32 o                         
   2   6   3         41.37         37.58         1.04 o                         
   3   6   3         20.89         19.35         1.75 o                         
   4   6   3          1.50          1.98         0.47 o                         
   5   6   3          1.01          1.22         0.40 o                         
   6   6   3         15.03         13.62         1.39 o                         
   7   6   3          0.27         -0.15         0.32 o                         
   8   6   3          4.14          4.71         0.59 o                         
   9   6   3          4.62          3.37         0.78 o                         
 -21   0   4          3.33          2.23         0.78 o                         
 -20   0   4         62.54         60.22         2.21 o                         
 -19   0   4         92.74         91.59         2.72 o                         
 -18   0   4         26.64         22.70         1.09 o                         
 -17   0   4          0.36          2.13         0.87 o                         
 -16   0   4        210.16        165.97         3.90 o                         
 -15   0   4         14.08         24.28         1.63 o                         
 -14   0   4         47.18         46.05         1.71 o                         
 -13   0   4         99.73         97.61         2.98 o                         
 -12   0   4        474.48        476.22        16.09 o                         
 -11   0   4        135.06        130.70         3.81 o                         
 -10   0   4          1.24         -0.12         0.54 o                         
  -9   0   4          1.47          2.71         1.20 o                         
  -8   0   4        216.32        197.44         7.29 o                         
  -7   0   4          3.10          4.00         0.72 o                         
  -6   0   4       2035.34       2127.65        53.96 o                         
  -5   0   4        517.71        491.26        16.07 o                         
  -4   0   4        200.08        196.53         5.23 o                         
  -3   0   4        134.54        151.72         4.05 o                         
  -2   0   4         82.45         76.49         2.12 o                         
  -1   0   4         12.23         11.22         0.66 o                         
   0   0   4        223.33        220.65         8.11 o                         
   2   0   4      13189.39       9269.13       330.31 o                         
   3   0   4        148.16        126.25         4.87 o                         
   4   0   4        120.89        100.63         2.83 o                         
   5   0   4         95.45         83.49         2.44 o                         
   6   0   4         23.37         26.64         0.88 o                         
   7   0   4        158.76        168.54         5.05 o                         
   8   0   4        161.03        167.55         4.73 o                         
   9   0   4        297.30        264.14        10.94 o                         
  10   0   4        387.65        414.76        10.97 o                         
  11   0   4        575.73        604.23        15.76 o                         
  12   0   4        268.34        267.08         7.80 o                         
  13   0   4         55.23         65.74         3.32 o                         
  14   0   4        408.04        440.53        16.74 o                         
  15   0   4        205.51        201.21         8.19 o                         
  16   0   4         60.17         63.71         3.26 o                         
  17   0   4         41.16         37.55         2.90 o                         
  18   0   4         81.48         67.92         3.03 o                         
  19   0   4         44.20         49.91         2.36 o                         
  20   0   4         89.07         92.05         3.65 o                         
 -21   1   4         31.56         35.61         1.17 o                         
 -20   1   4         14.62         18.06         0.67 o                         
 -19   1   4          0.65          1.14         0.26 o                         
 -18   1   4          3.72          6.04         0.57 o                         
 -17   1   4          5.38          5.65         0.52 o                         
 -16   1   4          2.44          2.10         0.30 o                         
 -15   1   4          0.01         -0.07         0.27 o                         
 -14   1   4        483.01        471.11        10.14 o                         
 -13   1   4        176.53        163.76         3.92 o                         
 -12   1   4          2.52          2.99         0.66 o                         
 -11   1   4          0.16          0.52         0.39 o                         
 -10   1   4         13.68         16.70         0.91 o                         
  -9   1   4       1569.57       1579.96        32.95 o                         
  -8   1   4         15.80         14.75         0.85 o                         
  -7   1   4        191.42        191.85         3.97 o                         
  -6   1   4         99.95        108.57         2.53 o                         
  -5   1   4         61.42         52.21         1.41 o                         
  -4   1   4       1394.33       1385.15        24.82 o                         
  -3   1   4       2445.85       2596.34        53.59 o                         
  -2   1   4        541.99        512.47        10.67 o                         
  -1   1   4       5509.55       4532.49       161.43 o                         
   0   1   4       2384.43       2322.51        77.01 o                         
   1   1   4          1.67          0.19         0.03 o                         
   2   1   4         64.59         49.85         1.48 o                         
   3   1   4       3398.82       3744.60       178.52 o                         
   4   1   4       1127.47       1101.49        16.20 o                         
   5   1   4        349.26        346.65         5.26 o                         
   6   1   4        295.28        295.02         4.54 o                         
   7   1   4        249.62        254.07         4.35 o                         
   8   1   4         18.56         17.05         0.79 o                         
   9   1   4         72.65         81.70         2.02 o                         
  10   1   4        167.83        174.96         3.51 o                         
  11   1   4        518.22        519.85         9.66 o                         
  12   1   4        156.37        143.37         3.00 o                         
  13   1   4          2.61          1.86         0.42 o                         
  14   1   4         11.52         11.77         0.69 o                         
  15   1   4         11.02         12.52         0.81 o                         
  16   1   4         91.21         80.64         4.93 o                         
  17   1   4        133.13        126.20         2.99 o                         
  18   1   4         55.51         53.99         2.48 o                         
  19   1   4         46.87         42.28         1.41 o                         
  20   1   4         12.43         10.04         0.53 o                         
 -20   2   4         53.87         55.37         1.91 o                         
 -19   2   4         35.04         35.81         1.65 o                         
 -18   2   4          0.42          0.19         0.25 o                         
 -17   2   4         27.72         24.53         0.94 o                         
 -16   2   4         62.15         63.27         1.76 o                         
 -15   2   4        124.70        127.94         2.69 o                         
 -14   2   4         88.77         91.20         2.05 o                         
 -13   2   4          5.97          6.26         0.73 o                         
 -12   2   4        797.74        785.91        16.69 o                         
 -11   2   4       2556.21       2793.02        44.80 o                         
 -10   2   4          1.72          1.87         0.45 o                         
  -9   2   4         96.65         89.97         1.83 o                         
  -8   2   4         62.90         46.69         1.34 o                         
  -7   2   4         56.00         75.28         2.03 o                         
  -6   2   4        150.36        162.25         2.88 o                         
  -5   2   4          1.21          1.07         0.15 o                         
  -4   2   4         12.27         13.70         0.48 o                         
  -3   2   4       3378.99       3836.24       136.63 o                         
  -2   2   4        602.43        640.33        32.68 o                         
  -1   2   4        623.41        671.96        17.28 o                         
   0   2   4        359.55        350.40         9.18 o                         
   1   2   4       2302.90       2525.98        52.26 o                         
   2   2   4       1455.06       1505.69        31.29 o                         
   3   2   4        540.61        567.07        14.06 o                         
   4   2   4        320.41        312.99         5.86 o                         
   5   2   4        362.45        414.26         9.80 o                         
   6   2   4         77.35         75.59         1.71 o                         
   7   2   4        219.47        230.56         5.55 o                         
   8   2   4         11.87         16.33         0.64 o                         
   9   2   4          0.08          0.43         0.29 o                         
  10   2   4          0.86          0.74         0.25 o                         
  11   2   4         42.66         43.75         1.09 o                         
  12   2   4         74.25         77.26         1.63 o                         
  13   2   4        171.21        164.85         4.87 o                         
  14   2   4        970.38       1059.59        21.10 o                         
  15   2   4         53.10         60.84         1.32 o                         
  16   2   4          2.25          2.03         0.43 o                         
  17   2   4         12.24         13.63         0.63 o                         
  18   2   4         21.00         20.84         1.93 o                         
  19   2   4          7.13          8.88         0.55 o                         
 -19   3   4          1.74          2.93         0.46 o                         
 -18   3   4          6.61          7.32         0.47 o                         
 -17   3   4         14.25         12.71         0.61 o                         
 -16   3   4         26.82         25.20         0.93 o                         
 -15   3   4          9.05          7.33         1.12 o                         
 -14   3   4         25.99         27.30         0.93 o                         
 -13   3   4         18.46         19.48         0.79 o                         
 -12   3   4        453.20        459.28         8.75 o                         
 -11   3   4        282.10        274.89         5.35 o                         
 -10   3   4        166.14        166.34         3.39 o                         
  -9   3   4        252.02        232.33         3.72 o                         
  -8   3   4         15.03         12.51         0.68 o                         
  -7   3   4          6.49          6.12         0.59 o                         
  -6   3   4         13.26         13.50         0.76 o                         
  -5   3   4         32.66         43.14         1.14 o                         
  -4   3   4         19.84         14.10         0.79 o                         
  -3   3   4          0.06          0.75         0.28 o                         
  -2   3   4       1287.69       1237.12        22.40 o                         
  -1   3   4         55.69         50.00         1.91 o                         
   0   3   4        189.51        172.41         4.17 o                         
   1   3   4         70.57         62.05         2.14 o                         
   2   3   4         44.82         39.40         1.29 o                         
   3   3   4        136.04        117.44         2.03 o                         
   4   3   4        402.26        391.23         6.00 o                         
   5   3   4          3.94          4.05         0.70 o                         
   6   3   4        183.50        176.75         3.15 o                         
   7   3   4         58.82         68.60         1.45 o                         
   8   3   4         19.10         16.92         0.67 o                         
   9   3   4         14.52         14.94         0.71 o                         
  10   3   4        167.57        157.72         2.91 o                         
  11   3   4         98.57         96.78         2.29 o                         
  12   3   4        134.12        136.50         2.86 o                         
  13   3   4         39.10         44.02         1.48 o                         
  14   3   4         17.06         14.97         0.90 o                         
  15   3   4        189.55        195.23         3.80 o                         
  16   3   4          5.06          5.59         0.47 o                         
  17   3   4          4.89          5.13         0.99 o                         
  18   3   4          0.00          0.00         0.60 o                         
 -17   4   4         16.47         19.45         0.63 o                         
 -16   4   4          8.47          9.25         0.49 o                         
 -15   4   4          6.04          5.84         0.67 o                         
 -14   4   4         48.13         48.85         1.09 o                         
 -13   4   4          3.89          3.05         0.37 o                         
 -12   4   4        112.53        113.01         3.05 o                         
 -11   4   4        188.12        185.43         3.71 o                         
 -10   4   4         75.18         72.35         1.83 o                         
  -9   4   4          2.44          1.91         0.56 o                         
  -8   4   4        409.76        382.53         7.26 o                         
  -7   4   4        600.05        589.74         9.77 o                         
  -6   4   4        504.56        512.17         9.56 o                         
  -5   4   4        142.15        139.13         3.47 o                         
  -4   4   4          4.31          4.46         0.64 o                         
  -3   4   4         46.06         53.45         1.45 o                         
  -2   4   4        330.95        355.62         6.05 o                         
  -1   4   4        443.68        463.25         7.76 o                         
   0   4   4        217.02        214.07         3.45 o                         
   1   4   4        319.19        297.90         4.67 o                         
   2   4   4        499.59        514.41         7.24 o                         
   3   4   4        289.74        259.75         4.39 o                         
   4   4   4          8.70          8.11         0.73 o                         
   5   4   4          1.35          0.86         0.28 o                         
   6   4   4         33.46         34.43         0.85 o                         
   7   4   4         45.11         47.17         1.04 o                         
   8   4   4          5.11          4.77         0.59 o                         
   9   4   4          0.05          0.51         0.24 o                         
  10   4   4         24.30         23.98         1.10 o                         
  11   4   4         16.25         14.94         0.81 o                         
  12   4   4         26.55         24.47         0.94 o                         
  13   4   4          4.92          4.75         0.53 o                         
  14   4   4          0.01          0.52         0.25 o                         
  15   4   4          1.79          1.99         0.61 o                         
  16   4   4          1.91          1.01         0.93 o                         
 -14   5   4         39.93         44.94         2.69 o                         
 -13   5   4         18.15         16.34         0.68 o                         
 -12   5   4         65.84         67.41         1.75 o                         
 -11   5   4         88.56         84.12         1.81 o                         
 -10   5   4          7.03          6.76         0.53 o                         
  -9   5   4          0.41          0.43         0.44 o                         
  -8   5   4          0.62          0.65         0.33 o                         
  -7   5   4        104.82        100.53         3.24 o                         
  -6   5   4          6.06          2.78         0.63 o                         
  -5   5   4          3.28          1.87         0.47 o                         
  -4   5   4         30.50         26.40         0.89 o                         
  -3   5   4        149.23        147.13         5.62 o                         
  -2   5   4        251.74        245.25         8.44 o                         
  -1   5   4        103.60        102.75         2.05 o                         
   0   5   4        282.21        290.86         5.96 o                         
   1   5   4        261.10        269.92         4.27 o                         
   2   5   4        487.08        522.59         7.78 o                         
   3   5   4          0.31          0.10         0.24 o                         
   4   5   4          0.00          0.11         0.25 o                         
   5   5   4         37.30         36.14         0.86 o                         
   6   5   4         40.00         40.15         1.01 o                         
   7   5   4          7.20          6.68         0.57 o                         
   8   5   4          2.47          1.90         0.34 o                         
   9   5   4         23.38         17.69         0.68 o                         
  10   5   4        238.39        225.35         4.98 o                         
  11   5   4         21.63         16.91         0.85 o                         
  12   5   4          2.32          2.10         0.36 o                         
  13   5   4         15.08         11.92         0.57 o                         
 -10   6   4          7.44          8.13         0.72 o                         
  -9   6   4        122.30        132.23         5.06 o                         
  -8   6   4         30.81         29.57         1.33 o                         
  -7   6   4         13.92          9.21         1.14 o                         
  -6   6   4         13.21         10.82         0.87 o                         
  -5   6   4         18.98         23.66         0.88 o                         
  -4   6   4          0.45          0.53         0.42 o                         
  -3   6   4          6.16          4.86         0.50 o                         
  -2   6   4         52.52         54.14         1.47 o                         
  -1   6   4         59.42         59.26         1.57 o                         
   0   6   4         13.46         13.58         0.76 o                         
   1   6   4          0.00         -0.15         0.38 o                         
   2   6   4         40.77         44.38         2.56 o                         
   3   6   4         74.99         75.62         2.37 o                         
   4   6   4        164.98        155.13         3.59 o                         
   5   6   4          0.21         -0.25         0.38 o                         
   6   6   4          6.43         10.60         0.84 o                         
   8   6   4         20.71         16.73         1.30 o                         
 -21   1   5          3.47          2.61         0.52 o                         
 -20   1   5         61.17         64.17         1.93 o                         
 -19   1   5          8.99          8.81         0.50 o                         
 -18   1   5         15.44         16.52         0.59 o                         
 -17   1   5         65.81         68.61         1.51 o                         
 -16   1   5         97.78         92.87         1.83 o                         
 -15   1   5         43.15         42.71         1.16 o                         
 -14   1   5        191.80        177.72         3.57 o                         
 -13   1   5         22.74         25.51         0.89 o                         
 -12   1   5        142.98        144.18         2.94 o                         
 -11   1   5         23.59         24.26         0.82 o                         
 -10   1   5          6.26          6.85         0.63 o                         
  -9   1   5       1927.63       2088.64        53.35 o                         
  -8   1   5         89.56         76.54         2.51 o                         
  -7   1   5        642.12        682.32        21.93 o                         
  -6   1   5         72.51         71.54         1.58 o                         
  -5   1   5         84.04         85.63         1.78 o                         
  -4   1   5        115.12        106.90         2.13 o                         
  -3   1   5        720.35        683.45        14.26 o                         
  -2   1   5        641.21        627.42        16.06 o                         
  -1   1   5        250.00        252.05         6.59 o                         
   0   1   5        225.55        217.04         6.92 o                         
   1   1   5         41.72         39.88         2.70 o                         
   2   1   5        184.35        176.90         4.73 o                         
   3   1   5       1585.43       1688.62        34.98 o                         
   4   1   5       1235.26       1256.38        20.23 o                         
   5   1   5         95.90         97.34         1.66 o                         
   6   1   5         46.71         46.71         1.05 o                         
   7   1   5         43.30         46.93         1.12 o                         
   8   1   5        164.76        176.03         3.52 o                         
   9   1   5         14.60         16.96         0.69 o                         
  10   1   5         57.97         64.69         1.57 o                         
  11   1   5        147.39        145.84         3.03 o                         
  12   1   5          5.28          4.07         0.62 o                         
  13   1   5        128.69        132.29         2.84 o                         
  14   1   5         22.64         24.48         0.89 o                         
  15   1   5          0.91          0.55         0.54 o                         
  16   1   5         72.20         72.17         1.78 o                         
  17   1   5         21.03         17.72         0.96 o                         
  18   1   5          3.41         -1.14         1.81 o                         
  19   1   5          0.88          1.40         0.42 o                         
 -20   2   5         67.44         72.85         3.43 o                         
 -19   2   5          2.56          1.94         0.31 o                         
 -18   2   5         17.20         23.59         0.83 o                         
 -17   2   5          2.99          3.97         0.47 o                         
 -16   2   5          7.15          7.68         0.66 o                         
 -15   2   5         15.40         15.87         0.73 o                         
 -14   2   5         56.98         56.24         1.44 o                         
 -13   2   5         62.50         58.13         1.48 o                         
 -12   2   5        457.44        482.31         8.13 o                         
 -11   2   5         12.73         13.06         0.75 o                         
 -10   2   5        472.87        468.41         7.79 o                         
  -9   2   5         39.01         42.20         1.06 o                         
  -8   2   5          9.82         12.52         0.83 o                         
  -7   2   5         21.41         14.87         1.24 o                         
  -6   2   5        128.91        109.85         2.31 o                         
  -5   2   5        320.56        323.32         6.04 o                         
  -4   2   5        652.76        696.13        12.62 o                         
  -3   2   5       1391.30       1530.34        31.73 o                         
  -2   2   5         38.88         41.51         2.05 o                         
  -1   2   5        257.20        259.00        12.84 o                         
   0   2   5          3.21          2.99         0.60 o                         
   1   2   5         25.90         26.83         0.81 o                         
   2   2   5         54.71         47.32         1.37 o                         
   3   2   5        274.99        283.17         6.26 o                         
   4   2   5        106.98        113.18         2.65 o                         
   5   2   5        536.12        596.36        17.15 o                         
   6   2   5         56.92         52.67         1.25 o                         
   7   2   5         23.70         25.20         0.98 o                         
   8   2   5          8.55          9.85         0.62 o                         
   9   2   5          2.80          3.34         0.35 o                         
  10   2   5         25.28         27.65         1.02 o                         
  11   2   5        113.91        119.97         2.30 o                         
  12   2   5        143.36        148.60         2.83 o                         
  13   2   5          2.41          1.99         0.42 o                         
  14   2   5          0.00          0.23         0.28 o                         
  15   2   5         89.53         93.73         1.87 o                         
  16   2   5          2.73          2.74         0.38 o                         
  17   2   5         17.77         15.08         0.96 o                         
  18   2   5         14.45         11.03         0.90 o                         
 -19   3   5          0.08          0.12         0.30 o                         
 -18   3   5         13.05         12.75         0.54 o                         
 -17   3   5         41.00         38.27         1.19 o                         
 -16   3   5         47.67         45.82         1.35 o                         
 -15   3   5         31.06         32.57         1.52 o                         
 -14   3   5          5.33          5.40         0.62 o                         
 -13   3   5         30.07         29.54         0.91 o                         
 -12   3   5        252.49        257.53         4.52 o                         
 -11   3   5         61.17         56.85         1.32 o                         
 -10   3   5       1186.59       1269.82        18.84 o                         
  -9   3   5         97.78         84.82         1.79 o                         
  -8   3   5         31.91         31.54         0.98 o                         
  -7   3   5         50.32         49.53         1.09 o                         
  -6   3   5          0.18          0.13         0.33 o                         
  -5   3   5         14.90         16.77         0.90 o                         
  -4   3   5         44.26         45.67         1.45 o                         
  -3   3   5        203.28        243.50         3.88 o                         
  -2   3   5        126.45        124.07         2.34 o                         
  -1   3   5        494.93        502.31         8.34 o                         
   0   3   5       1689.15       1849.85        29.77 o                         
   1   3   5       1066.08       1152.28        18.67 o                         
   2   3   5        252.37        253.73         4.02 o                         
   3   3   5         34.01         27.44         0.82 o                         
   4   3   5        626.84        619.71        10.19 o                         
   5   3   5          1.11          1.84         0.57 o                         
   6   3   5        388.85        420.10         7.03 o                         
   7   3   5        330.30        297.93         5.10 o                         
   8   3   5         34.85         43.77         1.42 o                         
   9   3   5         30.73         27.78         0.92 o                         
  10   3   5         11.98         10.16         0.70 o                         
  11   3   5         12.44         12.13         0.76 o                         
  12   3   5         22.62         23.56         0.95 o                         
  13   3   5          9.05         10.39         0.68 o                         
  14   3   5          7.01          7.02         0.65 o                         
  15   3   5        125.48        125.85         2.58 o                         
  16   3   5          1.15          0.95         0.27 o                         
  17   3   5          8.85          9.67         1.05 o                         
 -17   4   5          1.37          1.43         0.41 o                         
 -16   4   5          0.00          0.19         0.24 o                         
 -15   4   5         77.69         79.87         1.95 o                         
 -14   4   5         35.24         37.54         0.98 o                         
 -13   4   5          9.36          8.54         0.51 o                         
 -12   4   5          0.21         -0.07         0.31 o                         
 -11   4   5         10.52         10.40         0.64 o                         
 -10   4   5         13.28         14.37         0.72 o                         
  -9   4   5          0.79          0.14         0.33 o                         
  -8   4   5         42.03         37.26         1.19 o                         
  -7   4   5         62.59         41.98         1.11 o                         
  -6   4   5        283.63        257.89         4.51 o                         
  -5   4   5         93.68        111.53         2.30 o                         
  -4   4   5        182.25        197.35         3.96 o                         
  -3   4   5         61.08         60.50         2.13 o                         
  -2   4   5         31.28         30.01         1.30 o                         
  -1   4   5          2.31          2.32         0.34 o                         
   0   4   5        308.94        295.61         5.09 o                         
   1   4   5          1.81          2.02         0.33 o                         
   2   4   5        159.22        148.75         4.47 o                         
   3   4   5        849.98        905.66        13.52 o                         
   4   4   5        320.14        357.65         5.56 o                         
   5   4   5        376.07        407.93         6.30 o                         
   6   4   5        111.21        108.15         1.94 o                         
   7   4   5          0.45          0.21         0.28 o                         
   8   4   5         40.28         36.67         0.89 o                         
   9   4   5         15.11         16.29         0.89 o                         
  10   4   5        406.89        418.56        13.21 o                         
  11   4   5         97.14        100.96         2.66 o                         
  12   4   5          3.43          2.66         0.42 o                         
  13   4   5          0.31          0.31         0.26 o                         
  14   4   5         10.78         15.53         0.65 o                         
  15   4   5          3.96          4.64         0.66 o                         
 -14   5   5         16.40         15.13         0.77 o                         
 -13   5   5         45.65         44.14         1.15 o                         
 -12   5   5         35.92         36.13         0.93 o                         
 -11   5   5          4.08          4.45         0.71 o                         
 -10   5   5         79.18         81.97         1.81 o                         
  -9   5   5        176.80        170.58         3.54 o                         
  -8   5   5         10.05          9.85         0.68 o                         
  -7   5   5        360.24        388.64        17.58 o                         
  -6   5   5          5.97         10.96         0.63 o                         
  -5   5   5         49.49         54.38         1.37 o                         
  -4   5   5         62.28         62.38         1.98 o                         
  -3   5   5         67.54         70.27         1.59 o                         
  -2   5   5         92.79         96.36         1.91 o                         
  -1   5   5        214.15        219.71         3.98 o                         
   0   5   5        408.69        431.79         7.24 o                         
   1   5   5         27.80         29.84         0.80 o                         
   2   5   5        132.02        129.62         2.05 o                         
   3   5   5        117.18        123.69         2.62 o                         
   4   5   5         27.32         23.43         0.68 o                         
   5   5   5         31.01         28.06         0.74 o                         
   6   5   5         19.56         18.19         1.20 o                         
   7   5   5         25.73         27.27         0.70 o                         
   8   5   5         43.34         50.00         1.11 o                         
   9   5   5         57.99         63.62         1.45 o                         
  10   5   5         91.27         92.29         2.24 o                         
  11   5   5          0.14          2.53         1.02 o                         
  12   5   5          2.86          2.79         0.60 o                         
  -9   6   5         43.88         45.24         2.00 o                         
  -8   6   5          8.52         10.35         0.90 o                         
  -6   6   5         55.20         53.81         2.11 o                         
  -5   6   5        165.36        164.01         3.69 o                         
  -4   6   5        105.77         93.93         2.26 o                         
  -3   6   5        124.74        130.01         3.01 o                         
  -2   6   5          2.46          3.06         0.67 o                         
  -1   6   5         33.01         30.74         0.98 o                         
   0   6   5         87.32         86.14         2.11 o                         
   1   6   5         86.77         85.31         2.10 o                         
   2   6   5         98.77         97.24         2.91 o                         
   3   6   5         66.55         68.13         2.18 o                         
   4   6   5          0.24          1.32         0.84 o                         
   5   6   5         26.19         25.28         1.33 o                         
   6   6   5         13.20         11.75         0.84 o                         
   7   6   5          6.82          8.73         0.72 o                         
   8   6   5          6.46          4.94         1.26 o                         
 -21   0   6          0.24          0.48         0.84 o                         
 -20   0   6         13.40         12.61         0.74 o                         
 -19   0   6         48.36         51.38         1.69 o                         
 -18   0   6         27.49         28.91         1.17 o                         
 -17   0   6          0.32         -0.02         0.44 o                         
 -16   0   6         18.63         20.73         1.36 o                         
 -15   0   6         23.07         33.40         1.48 o                         
 -14   0   6        959.80        940.68        27.13 o                         
 -13   0   6        525.88        536.68        11.64 o                         
 -12   0   6         99.61         99.86         2.49 o                         
 -11   0   6         27.19         22.76         2.20 o                         
 -10   0   6          3.27          1.46         0.49 o                         
  -9   0   6        220.72        214.93         8.78 o                         
  -8   0   6        339.70        344.20        13.12 o                         
  -7   0   6       2527.78       2946.22       105.77 o                         
  -6   0   6       1607.94       1658.00        42.23 o                         
  -5   0   6          7.24          8.16         0.60 o                         
  -4   0   6        189.24        178.90         4.88 o                         
  -3   0   6       1068.65       1112.31        28.36 o                         
  -2   0   6       3334.05       3725.99       133.06 o                         
  -1   0   6       3064.19       3334.00       119.15 o                         
   0   0   6         66.90         71.32         2.10 o                         
   1   0   6        761.25        777.31        19.89 o                         
   2   0   6         24.08         23.54         1.33 o                         
   3   0   6        481.37        482.73        12.54 o                         
   4   0   6        228.00        219.76         5.96 o                         
   5   0   6         12.94         12.79         0.64 o                         
   6   0   6         21.22         20.33         1.24 o                         
   7   0   6         15.11         13.43         1.05 o                         
   8   0   6        176.60        169.29        13.14 o                         
   9   0   6        571.75        570.65        14.89 o                         
  10   0   6       2010.37       2174.70        55.32 o                         
  11   0   6         72.07         68.65         2.84 o                         
  12   0   6         99.75        115.78         3.53 o                         
  13   0   6         69.70         77.30         3.87 o                         
  14   0   6          3.89          4.69         1.20 o                         
  15   0   6         38.22         32.34         2.11 o                         
  16   0   6          9.63          9.76         1.39 o                         
  17   0   6          9.79         10.54         1.69 o                         
  18   0   6         45.33         43.26         2.05 o                         
  19   0   6         14.62         14.34         0.84 o                         
 -20   1   6         37.90         37.55         1.09 o                         
 -19   1   6         60.13         56.57         1.31 o                         
 -18   1   6         78.80         75.69         1.67 o                         
 -17   1   6         28.47         20.13         1.16 o                         
 -16   1   6         42.36         55.46         1.30 o                         
 -15   1   6          5.01          4.91         0.61 o                         
 -14   1   6          1.44          1.53         0.34 o                         
 -13   1   6         44.92         43.39         1.47 o                         
 -12   1   6         45.04         41.71         1.56 o                         
 -11   1   6          2.32          2.12         0.34 o                         
 -10   1   6        235.83        224.99         3.55 o                         
  -9   1   6       2150.50       2242.00        36.01 o                         
  -8   1   6         11.02          8.62         1.36 o                         
  -7   1   6        637.17        634.46        14.29 o                         
  -6   1   6        447.03        435.32         9.34 o                         
  -5   1   6         76.79         77.18         1.82 o                         
  -4   1   6        136.61        136.86         2.81 o                         
  -3   1   6         58.04         56.38         1.41 o                         
  -2   1   6         16.58         16.52         1.03 o                         
  -1   1   6         17.49         20.46         0.64 o                         
   0   1   6        390.20        383.98         8.13 o                         
   1   1   6        673.17        666.56        10.84 o                         
   2   1   6        846.38        902.64        18.85 o                         
   3   1   6       1488.35       1593.38        28.65 o                         
   4   1   6         47.07         49.75         1.22 o                         
   5   1   6        349.22        346.57         6.49 o                         
   6   1   6        123.35        123.22         3.59 o                         
   7   1   6         73.07         80.67         1.85 o                         
   8   1   6          7.68          9.50         0.58 o                         
   9   1   6         45.52         44.49         1.11 o                         
  10   1   6          0.26          0.03         0.28 o                         
  11   1   6         32.00         30.10         1.00 o                         
  12   1   6         37.24         31.69         1.06 o                         
  13   1   6        584.02        592.03        12.80 o                         
  14   1   6        180.34        181.08         3.66 o                         
  15   1   6         58.40         55.54         2.79 o                         
  16   1   6         35.19         34.54         1.19 o                         
  17   1   6         82.60         81.44         2.52 o                         
  18   1   6          8.16          5.78         0.72 o                         
  19   1   6          1.50          1.20         0.60 o                         
 -20   2   6         44.42         56.36         1.67 o                         
 -19   2   6         69.17         93.31         2.20 o                         
 -18   2   6        105.89        113.87         3.82 o                         
 -17   2   6         36.44         34.58         0.97 o                         
 -16   2   6         40.17         42.70         1.19 o                         
 -15   2   6         20.56         21.80         0.91 o                         
 -14   2   6          9.59          8.81         1.07 o                         
 -13   2   6         87.62         82.63         1.88 o                         
 -12   2   6        237.79        235.01         4.59 o                         
 -11   2   6         77.78         72.50         2.08 o                         
 -10   2   6        111.37        110.45         2.12 o                         
  -9   2   6          5.26          6.01         0.53 o                         
  -8   2   6         26.83         27.11         0.77 o                         
  -7   2   6         14.00         14.27         0.69 o                         
  -6   2   6        157.08        155.65         3.65 o                         
  -5   2   6        181.66        180.80         4.11 o                         
  -4   2   6        274.76        285.38         6.22 o                         
  -3   2   6         48.33         46.95         1.70 o                         
  -2   2   6       2750.82       2941.14       280.67 o                         
  -1   2   6        225.12        225.16         9.70 o                         
   0   2   6          9.54          8.31         0.78 o                         
   1   2   6        128.14        128.39         3.61 o                         
   2   2   6        145.45        171.10         3.93 o                         
   3   2   6         15.64         21.95         1.04 o                         
   4   2   6         14.93         16.50         0.92 o                         
   5   2   6         51.13         56.61         1.27 o                         
   6   2   6        746.62        816.83        13.34 o                         
   7   2   6        107.23        107.19         2.27 o                         
   8   2   6        193.70        202.67         3.60 o                         
   9   2   6         73.52         70.08         1.50 o                         
  10   2   6         57.35         51.80         1.10 o                         
  11   2   6         18.24         17.42         0.71 o                         
  12   2   6          8.41          7.78         0.58 o                         
  13   2   6         53.05         51.25         1.21 o                         
  14   2   6          0.62          1.82         0.99 o                         
  15   2   6         90.49         85.51         1.54 o                         
  16   2   6         27.67         30.27         0.92 o                         
  17   2   6         57.59         59.94         1.63 o                         
 -18   3   6         76.24         78.23         1.84 o                         
 -17   3   6         36.14         37.34         1.12 o                         
 -16   3   6          3.02          2.42         0.60 o                         
 -15   3   6         10.62          6.93         0.96 o                         
 -14   3   6          2.86          1.76         0.59 o                         
 -13   3   6          0.36          1.47         0.73 o                         
 -12   3   6        111.13        113.13         2.24 o                         
 -11   3   6        165.51        170.86         2.85 o                         
 -10   3   6         26.20         22.79         0.79 o                         
  -9   3   6        144.81        138.48         2.97 o                         
  -8   3   6         14.73         13.13         0.60 o                         
  -7   3   6         22.83         19.96         0.70 o                         
  -6   3   6          1.31          2.73         0.38 o                         
  -5   3   6         10.86         10.57         0.81 o                         
  -4   3   6          0.67         -0.05         0.30 o                         
  -3   3   6        110.59        125.45         2.35 o                         
  -2   3   6         48.18         43.41         0.99 o                         
  -1   3   6        458.89        430.61         6.11 o                         
   0   3   6        123.74        113.43         2.03 o                         
   1   3   6         57.78         57.81         1.28 o                         
   2   3   6        423.53        395.31         6.60 o                         
   3   3   6        113.51        104.33         2.00 o                         
   4   3   6         53.94         58.12         1.27 o                         
   5   3   6        131.88        130.24         2.42 o                         
   6   3   6          5.30          7.90         0.55 o                         
   7   3   6         84.37         66.08         1.44 o                         
   8   3   6          3.27          7.17         0.55 o                         
   9   3   6          5.91          3.36         0.45 o                         
  10   3   6          1.82          2.09         0.35 o                         
  11   3   6         53.81         58.34         1.68 o                         
  12   3   6         43.34         46.44         1.93 o                         
  13   3   6         99.46         98.23         4.22 o                         
  14   3   6          5.48          5.47         0.54 o                         
  15   3   6         18.91         21.45         0.67 o                         
  16   3   6         21.85         22.91         0.79 o                         
  17   3   6          1.25          1.38         0.54 o                         
 -16   4   6         53.85         57.05         1.41 o                         
 -15   4   6          7.22          5.51         0.55 o                         
 -14   4   6         74.92         70.11         1.55 o                         
 -13   4   6         14.84         14.48         0.69 o                         
 -12   4   6          1.98          2.41         0.56 o                         
 -11   4   6          5.24          2.33         0.43 o                         
 -10   4   6         12.52         10.27         0.65 o                         
  -9   4   6         31.19         31.07         1.12 o                         
  -8   4   6        135.55        117.46         2.27 o                         
  -7   4   6         22.89         16.32         0.74 o                         
  -6   4   6         55.00         46.57         1.17 o                         
  -5   4   6         38.86         28.68         0.99 o                         
  -4   4   6         42.34         35.50         1.08 o                         
  -3   4   6          4.42          4.53         0.70 o                         
  -2   4   6          0.39          0.11         0.30 o                         
  -1   4   6          0.81          0.96         0.27 o                         
   0   4   6          0.88          0.73         0.27 o                         
   1   4   6        108.07        109.19         1.95 o                         
   2   4   6         21.53         19.28         0.66 o                         
   3   4   6         27.58         27.36         0.74 o                         
   4   4   6          9.08          7.19         0.49 o                         
   5   4   6          6.34          6.88         0.50 o                         
   6   4   6         11.29         12.36         0.84 o                         
   7   4   6         42.10         44.24         1.37 o                         
   8   4   6         55.65         52.67         1.11 o                         
   9   4   6         57.82         56.31         1.16 o                         
  10   4   6        117.40        114.00         3.16 o                         
  11   4   6          6.93          6.23         0.53 o                         
  12   4   6         98.07         99.75         2.45 o                         
  13   4   6          0.84          0.50         0.26 o                         
  14   4   6         20.40         19.05         0.68 o                         
  15   4   6         15.96         18.90         0.72 o                         
 -14   5   6          0.19          0.48         0.66 o                         
 -13   5   6         72.38         76.36         1.78 o                         
 -12   5   6         25.79         26.86         1.02 o                         
 -11   5   6          1.37          0.61         0.28 o                         
 -10   5   6          4.30          6.14         0.58 o                         
  -9   5   6          3.75          5.19         0.64 o                         
  -8   5   6         90.35         86.52         2.03 o                         
  -7   5   6         52.90         63.16         1.75 o                         
  -6   5   6         43.91         52.23         2.26 o                         
  -5   5   6          8.11          4.47         0.57 o                         
  -4   5   6          5.59          5.26         0.55 o                         
  -3   5   6          1.97          1.98         0.56 o                         
  -2   5   6         27.34         26.87         0.82 o                         
  -1   5   6          1.54          2.68         0.42 o                         
   0   5   6         62.75         66.03         1.31 o                         
   1   5   6          5.40          7.20         0.55 o                         
   2   5   6         64.15         62.84         1.17 o                         
   3   5   6          1.43          1.96         0.36 o                         
   4   5   6         34.84         36.12         0.98 o                         
   5   5   6          4.57          5.32         0.58 o                         
   6   5   6          1.75          1.94         0.28 o                         
   7   5   6          5.32          6.65         0.42 o                         
   8   5   6          7.60          9.39         0.51 o                         
   9   5   6          0.32         -0.02         0.32 o                         
  10   5   6         49.07         49.34         1.39 o                         
  11   5   6        155.45        173.60         4.59 o                         
  12   5   6         33.40         29.94         0.98 o                         
  -9   6   6         76.26         79.65         3.16 o                         
  -8   6   6          2.72          2.53         0.66 o                         
  -7   6   6          0.42          0.42         0.42 o                         
  -6   6   6          0.39          0.29         0.26 o                         
  -5   6   6          0.03          0.45         0.24 o                         
  -4   6   6         48.53         60.49         1.58 o                         
  -3   6   6         51.87         54.56         1.44 o                         
  -2   6   6         31.54         28.19         0.83 o                         
  -1   6   6         17.15         16.39         0.70 o                         
   0   6   6         22.88         21.16         1.09 o                         
   1   6   6          4.05          3.29         0.61 o                         
   2   6   6          2.51          1.69         0.60 o                         
   3   6   6          1.68          1.12         0.27 o                         
   4   6   6          9.74          7.65         0.84 o                         
   5   6   6         11.75          9.22         0.72 o                         
   6   6   6         32.29         34.11         1.51 o                         
   7   6   6          0.00          0.54         0.36 o                         
 -20   1   7          0.35          0.52         0.34 o                         
 -19   1   7          1.65          1.66         0.56 o                         
 -18   1   7          6.25          6.27         0.49 o                         
 -17   1   7          4.71          7.12         0.83 o                         
 -16   1   7          0.50         -0.21         0.33 o                         
 -15   1   7          7.70          8.14         0.66 o                         
 -14   1   7         15.49         16.29         0.73 o                         
 -13   1   7        129.80        115.76         2.20 o                         
 -12   1   7        343.49        329.16         5.62 o                         
 -11   1   7          1.75          1.23         0.25 o                         
 -10   1   7          1.05          1.20         0.48 o                         
  -9   1   7         93.00         86.54         1.55 o                         
  -8   1   7          8.29          9.02         0.85 o                         
  -7   1   7         44.00         39.98         1.69 o                         
  -6   1   7          0.44          0.29         0.16 o                         
  -5   1   7         21.99         23.12         0.88 o                         
  -4   1   7          6.13          6.87         0.50 o                         
  -3   1   7         36.31         38.37         1.34 o                         
  -2   1   7        217.39        217.18         5.84 o                         
  -1   1   7        896.60        942.52        15.25 o                         
   0   1   7          9.96         13.13         0.45 o                         
   1   1   7       3434.33       4031.94        78.22 o                         
   2   1   7          1.29          3.11         0.44 o                         
   3   1   7        319.06        346.66         7.46 o                         
   4   1   7       1031.86       1132.28        29.98 o                         
   5   1   7         98.55        111.75         2.71 o                         
   6   1   7        187.07        210.99         5.86 o                         
   7   1   7         16.89         18.18         0.75 o                         
   8   1   7         34.42         35.06         1.16 o                         
   9   1   7        108.61        111.87         2.17 o                         
  10   1   7         17.91         21.15         1.04 o                         
  11   1   7          8.63          8.28         0.67 o                         
  12   1   7        596.74        582.86        21.11 o                         
  13   1   7         39.28         35.37         1.13 o                         
  14   1   7         17.97         17.30         0.85 o                         
  15   1   7         10.47          9.41         0.71 o                         
  16   1   7         31.73         32.40         1.12 o                         
  17   1   7        114.68        118.48         3.46 o                         
  18   1   7         11.05         12.56         0.63 o                         
 -19   2   7          2.14          2.42         0.50 o                         
 -18   2   7         38.46         46.57         1.13 o                         
 -17   2   7          6.31          6.49         0.54 o                         
 -16   2   7         17.75         16.76         0.73 o                         
 -15   2   7         58.55         56.63         1.41 o                         
 -14   2   7         66.95         65.54         1.59 o                         
 -13   2   7          4.92          6.59         0.66 o                         
 -12   2   7         28.51         24.35         1.29 o                         
 -11   2   7        584.01        588.37        10.90 o                         
 -10   2   7         37.31         37.07         1.01 o                         
  -9   2   7        155.02        137.98         2.27 o                         
  -8   2   7         28.04         24.94         0.67 o                         
  -7   2   7        121.33        106.61         1.73 o                         
  -6   2   7        142.72        131.49         2.23 o                         
  -5   2   7        229.31        240.27        16.42 o                         
  -4   2   7        372.71        373.27         8.10 o                         
  -3   2   7       1348.04       1449.82        48.59 o                         
  -2   2   7         37.56         44.02         2.48 o                         
  -1   2   7       1316.99       1479.00        53.56 o                         
   0   2   7        210.60        232.04        11.67 o                         
   1   2   7        343.45        395.73         8.57 o                         
   2   2   7        270.73        299.82         6.64 o                         
   3   2   7        119.51        122.52         3.01 o                         
   4   2   7        145.41        135.98         2.51 o                         
   5   2   7        227.50        233.35         4.06 o                         
   6   2   7        106.57        107.43         2.06 o                         
   7   2   7         13.40          9.70         0.53 o                         
   8   2   7          0.15          0.31         0.25 o                         
   9   2   7         72.05         69.93         1.49 o                         
  10   2   7        203.87        212.22         3.79 o                         
  11   2   7        141.37        145.71         3.07 o                         
  12   2   7         50.97         53.23         1.33 o                         
  13   2   7         29.19         30.83         0.95 o                         
  14   2   7         70.21         69.29         1.36 o                         
  15   2   7         10.50          9.17         0.49 o                         
  16   2   7         26.41         27.93         1.49 o                         
  17   2   7         12.03         10.12         1.45 o                         
 -18   3   7          5.06          6.43         0.62 o                         
 -17   3   7          6.27          3.93         0.42 o                         
 -16   3   7         19.21         14.05         0.65 o                         
 -15   3   7         20.54         18.27         0.72 o                         
 -14   3   7          0.04          0.54         0.57 o                         
 -13   3   7         30.98         29.91         0.95 o                         
 -12   3   7         66.39         64.08         1.41 o                         
 -11   3   7        560.70        594.81        11.02 o                         
 -10   3   7        334.71        318.48         4.97 o                         
  -9   3   7        295.49        283.96         4.47 o                         
  -8   3   7         23.99         25.96         0.88 o                         
  -7   3   7          5.20          6.97         0.60 o                         
  -6   3   7         50.75         46.44         1.22 o                         
  -5   3   7        335.70        319.01         5.48 o                         
  -4   3   7        385.46        419.68         7.55 o                         
  -3   3   7         88.92         76.73         1.46 o                         
  -2   3   7        210.32        216.55         3.46 o                         
  -1   3   7        191.53        176.79         2.89 o                         
   0   3   7       1146.60       1116.53        16.52 o                         
   1   3   7        187.36        184.21         3.28 o                         
   2   3   7        133.81        134.65         2.48 o                         
   3   3   7          6.03          5.11         0.52 o                         
   4   3   7         18.34         21.07         0.93 o                         
   5   3   7        112.60        123.74         2.31 o                         
   6   3   7        202.06        211.50         3.73 o                         
   7   3   7        454.77        470.51         7.48 o                         
   8   3   7        321.95        341.20         5.86 o                         
   9   3   7        130.65        124.75         2.64 o                         
  10   3   7         58.39         54.10         1.37 o                         
  11   3   7          5.43          4.91         0.62 o                         
  12   3   7         24.04         22.33         0.96 o                         
  13   3   7          3.38          1.24         0.47 o                         
  14   3   7        440.94        440.10         9.48 o                         
  15   3   7          8.13          8.07         0.58 o                         
  16   3   7         16.50         18.99         1.15 o                         
 -16   4   7          0.01          0.19         0.32 o                         
 -15   4   7        166.08        176.87         3.92 o                         
 -14   4   7        110.29        105.19         2.16 o                         
 -13   4   7          3.46          3.67         0.62 o                         
 -12   4   7          5.65          8.92         0.74 o                         
 -11   4   7          3.91          3.55         0.48 o                         
 -10   4   7         37.69         38.99         1.18 o                         
  -9   4   7         20.62         21.84         0.77 o                         
  -8   4   7          7.75         12.51         0.66 o                         
  -7   4   7        151.31        162.10         3.00 o                         
  -6   4   7        389.53        374.72         6.40 o                         
  -5   4   7         60.28         62.42         1.57 o                         
  -4   4   7        159.20        148.94         3.10 o                         
  -3   4   7         70.28         69.63         1.56 o                         
  -2   4   7          0.01         -0.06         0.26 o                         
  -1   4   7         48.53         46.28         1.13 o                         
   0   4   7         32.95         35.65         0.96 o                         
   1   4   7        551.10        577.72         8.77 o                         
   2   4   7          9.15          7.89         0.51 o                         
   3   4   7         92.85         93.32         1.71 o                         
   4   4   7        764.22        820.00        12.43 o                         
   5   4   7        202.53        198.95         3.28 o                         
   6   4   7         62.16         56.71         1.29 o                         
   7   4   7          2.37          2.37         0.34 o                         
   8   4   7         32.70         29.74         0.93 o                         
   9   4   7          5.23          5.58         0.50 o                         
  10   4   7        332.44        328.38         6.28 o                         
  11   4   7        293.69        304.86         5.81 o                         
  12   4   7          1.73          1.17         0.25 o                         
  13   4   7         25.13         22.40         0.76 o                         
  14   4   7          5.24          5.35         1.05 o                         
 -13   5   7         10.45         16.37         0.89 o                         
 -12   5   7         52.46         45.62         1.22 o                         
 -11   5   7        117.56        107.35         3.86 o                         
 -10   5   7         97.02         99.06         2.09 o                         
  -9   5   7         13.56         18.18         0.83 o                         
  -8   5   7         17.77         12.59         0.72 o                         
  -7   5   7         12.02         12.33         0.79 o                         
  -6   5   7          0.27          0.74         0.36 o                         
  -5   5   7          3.13          4.95         0.53 o                         
  -4   5   7         15.39         19.46         0.96 o                         
  -3   5   7         41.44         51.66         1.32 o                         
  -2   5   7        123.04        136.86         2.55 o                         
  -1   5   7        273.83        291.81         5.03 o                         
   0   5   7        288.24        298.92         4.67 o                         
   1   5   7        398.83        430.95         6.58 o                         
   2   5   7        107.92        115.34         2.18 o                         
   3   5   7         10.44         11.31         0.60 o                         
   4   5   7        175.21        177.61         3.34 o                         
   5   5   7        127.95        125.62         2.12 o                         
   6   5   7         79.54         75.55         1.39 o                         
   7   5   7         41.36         41.00         0.86 o                         
   8   5   7         14.46         15.12         0.54 o                         
   9   5   7         14.65         16.35         0.68 o                         
  10   5   7         90.33         81.71         1.97 o                         
  11   5   7         20.63         18.48         0.76 o                         
  -8   6   7         31.68         28.33         1.39 o                         
  -7   6   7         29.65         26.93         1.39 o                         
  -6   6   7         65.89         67.23         3.01 o                         
  -5   6   7        118.61        129.10         2.86 o                         
  -4   6   7         12.60         10.01         0.51 o                         
  -3   6   7         33.14         42.17         1.01 o                         
  -2   6   7          6.76          4.84         0.55 o                         
  -1   6   7         52.72         51.61         1.73 o                         
   0   6   7          3.78          3.49         0.45 o                         
   1   6   7         72.89         75.42         2.89 o                         
   2   6   7         89.34         89.25         2.41 o                         
   3   6   7         57.94         55.76         1.90 o                         
   4   6   7         40.04         42.35         1.87 o                         
   5   6   7         26.24         24.68         1.21 o                         
   6   6   7         11.29          9.04         0.78 o                         
 -20   0   8         27.29         27.40         1.45 o                         
 -19   0   8         10.70         10.84         0.96 o                         
 -18   0   8          7.71          7.78         0.69 o                         
 -17   0   8          2.61          4.39         0.81 o                         
 -16   0   8          7.92          8.68         0.88 o                         
 -15   0   8          8.58         22.65         1.15 o                         
 -14   0   8        995.20       1000.06        21.02 o                         
 -13   0   8        442.02        456.84         8.53 o                         
 -12   0   8        488.48        487.83         9.07 o                         
 -11   0   8        199.63        188.88         3.74 o                         
 -10   0   8          0.36          0.74         0.33 o                         
  -9   0   8          3.24          5.78         0.95 o                         
  -8   0   8          0.01          0.32         0.41 o                         
  -7   0   8        379.18        391.69        15.01 o                         
  -6   0   8        763.55        836.01        30.71 o                         
  -5   0   8       1983.19       2225.21        80.06 o                         
  -4   0   8        925.74       1033.07        37.56 o                         
  -3   0   8        184.14        188.61         7.36 o                         
  -2   0   8         65.78         77.51         3.39 o                         
  -1   0   8        417.32        478.44        15.69 o                         
   0   0   8          3.48          5.05         0.56 o                         
   1   0   8        282.05        316.69         7.38 o                         
   2   0   8        772.83        819.53        28.79 o                         
   3   0   8       7291.24       9469.09       337.57 o                         
   4   0   8          2.03          3.73         0.90 o                         
   5   0   8        113.64         78.13         4.20 o                         
   6   0   8        232.65        244.40         9.52 o                         
   7   0   8        292.88        322.50        10.70 o                         
   8   0   8        268.78        279.37         7.59 o                         
   9   0   8        315.70        288.47         8.54 o                         
  10   0   8        455.29        456.93        12.13 o                         
  11   0   8         10.51          8.90         0.85 o                         
  12   0   8          9.28          6.34         0.78 o                         
  13   0   8          0.79          0.42         0.54 o                         
  14   0   8         43.57         43.34         2.60 o                         
  15   0   8         29.25         25.75         1.81 o                         
  16   0   8          0.12          0.24         0.72 o                         
  17   0   8          1.74          0.66         0.84 o                         
  18   0   8          4.57          2.29         0.60 o                         
 -20   1   8        184.39        196.42         7.73 o                         
 -19   1   8        142.55        151.30         3.04 o                         
 -18   1   8         96.02         95.60         2.00 o                         
 -17   1   8         53.95         45.08         1.15 o                         
 -16   1   8         66.77         78.94         2.09 o                         
 -15   1   8         34.51         33.79         1.16 o                         
 -14   1   8         22.25         23.50         1.40 o                         
 -13   1   8        114.56        106.21         2.06 o                         
 -12   1   8        345.34        331.16         5.13 o                         
 -11   1   8        261.45        254.04         3.70 o                         
 -10   1   8        828.04        853.40        11.74 o                         
  -9   1   8        882.75        888.60        12.20 o                         
  -8   1   8       1767.73       1768.96        22.51 o                         
  -7   1   8          0.68          0.27         0.45 o                         
  -6   1   8          0.01         -0.18         0.30 o                         
  -5   1   8         15.36         17.37         0.92 o                         
  -4   1   8         21.29         26.64         1.57 o                         
  -3   1   8         32.76         32.11         1.29 o                         
  -2   1   8         53.07         49.71         1.21 o                         
  -1   1   8          9.79          9.00         0.69 o                         
   0   1   8        309.09        303.10         5.71 o                         
   1   1   8       1906.70       2142.25        34.37 o                         
   2   1   8          3.96          3.81         0.54 o                         
   3   1   8          0.90          1.54         0.34 o                         
   4   1   8        769.84        774.13        27.72 o                         
   5   1   8        128.40        128.47         4.65 o                         
   6   1   8        311.35        307.98         5.86 o                         
   7   1   8        214.44        219.34         4.49 o                         
   8   1   8         22.26         24.12         1.03 o                         
   9   1   8          1.55          1.91         0.35 o                         
  10   1   8          0.49          0.01         0.36 o                         
  11   1   8          0.31          0.82         0.32 o                         
  12   1   8         17.03         14.57         0.80 o                         
  13   1   8        344.10        342.10        12.95 o                         
  14   1   8         64.81         63.14         2.08 o                         
  15   1   8        139.83        144.24         3.43 o                         
  16   1   8        114.72        120.44         2.91 o                         
  17   1   8          1.39          1.58         0.45 o                         
  18   1   8         45.64         44.16         1.94 o                         
 -19   2   8         74.35         81.86         3.12 o                         
 -18   2   8         23.15         21.89         0.97 o                         
 -17   2   8          4.17          3.60         0.44 o                         
 -16   2   8         73.59         74.61         1.69 o                         
 -15   2   8        229.61        242.89         5.50 o                         
 -14   2   8        397.02        424.44         7.96 o                         
 -13   2   8        213.40        216.21         4.26 o                         
 -12   2   8          9.53          8.96         0.64 o                         
 -11   2   8        368.39        356.55         5.70 o                         
 -10   2   8       1788.97       1866.46        33.61 o                         
  -9   2   8        557.04        508.70         7.11 o                         
  -8   2   8          5.88          4.81         0.48 o                         
  -7   2   8          5.75          6.54         0.55 o                         
  -6   2   8          0.28          1.13         0.32 o                         
  -5   2   8         93.88         80.22         1.37 o                         
  -4   2   8        278.50        254.05         4.37 o                         
  -3   2   8        229.63        208.49         4.70 o                         
  -2   2   8       1719.24       2249.77       231.11 o                         
  -1   2   8          2.49          0.48         0.42 o                         
   0   2   8        140.14        183.26         8.05 o                         
   1   2   8         36.53         29.10         0.88 o                         
   2   2   8        122.26        124.93         2.64 o                         
   3   2   8         44.60         58.39         1.18 o                         
   4   2   8         44.64         49.41         1.06 o                         
   5   2   8         35.75         33.04         0.84 o                         
   6   2   8        258.05        277.51         4.78 o                         
   7   2   8         29.91         25.91         0.79 o                         
   8   2   8         54.53         58.55         1.32 o                         
   9   2   8         45.58         41.57         1.06 o                         
  10   2   8        229.33        238.60         4.28 o                         
  11   2   8        329.92        340.66         7.58 o                         
  12   2   8        375.56        381.38         7.26 o                         
  13   2   8         76.42         74.01         1.75 o                         
  14   2   8        117.68        117.60         2.21 o                         
  15   2   8        106.24        104.61         2.58 o                         
  16   2   8        383.21        385.44        14.46 o                         
 -18   3   8         77.48         81.65         2.84 o                         
 -17   3   8         36.98         37.82         1.04 o                         
 -16   3   8         10.52         10.43         0.73 o                         
 -15   3   8          1.58          2.65         0.82 o                         
 -14   3   8          0.37          0.12         0.30 o                         
 -13   3   8          6.69          7.77         0.61 o                         
 -12   3   8         61.20         61.84         1.36 o                         
 -11   3   8        395.09        389.66         7.36 o                         
 -10   3   8         29.37         23.47         0.77 o                         
  -9   3   8         99.49        100.69         1.81 o                         
  -8   3   8        332.73        307.04         5.29 o                         
  -7   3   8         36.14         36.55         0.94 o                         
  -6   3   8         36.98         42.23         1.04 o                         
  -5   3   8         70.88         70.67         1.37 o                         
  -4   3   8         29.14         25.05         0.72 o                         
  -3   3   8         81.36         87.39         1.60 o                         
  -2   3   8          2.87          2.61         0.56 o                         
  -1   3   8        736.84        754.04        11.29 o                         
   0   3   8          8.01          4.90         0.54 o                         
   1   3   8         97.87         89.33         1.64 o                         
   2   3   8          3.70          4.06         0.44 o                         
   3   3   8          7.94          8.73         0.56 o                         
   4   3   8         11.52          7.43         1.04 o                         
   5   3   8         24.90         24.13         0.84 o                         
   6   3   8        175.32        176.39         3.18 o                         
   7   3   8         72.16         60.64         1.35 o                         
   8   3   8         57.09         46.41         1.24 o                         
   9   3   8          0.12          0.09         0.28 o                         
  10   3   8          0.00          0.41         0.29 o                         
  11   3   8          6.36          7.08         0.78 o                         
  12   3   8          2.51          0.92         0.30 o                         
  13   3   8        130.95        127.44         3.98 o                         
  14   3   8         20.71         22.47         0.67 o                         
  15   3   8         40.48         38.87         1.52 o                         
 -16   4   8          4.88          7.56         0.52 o                         
 -15   4   8         13.96         11.84         0.70 o                         
 -14   4   8          3.02          6.21         0.54 o                         
 -13   4   8         60.87         54.51         1.55 o                         
 -12   4   8         17.75         21.88         0.92 o                         
 -11   4   8        117.72        109.58         2.38 o                         
 -10   4   8        140.13        128.73         2.72 o                         
  -9   4   8         55.25         48.14         1.15 o                         
  -8   4   8          6.75          4.97         0.54 o                         
  -7   4   8        148.23        133.32         2.53 o                         
  -6   4   8        120.46        118.45         2.56 o                         
  -5   4   8         97.56         90.46         2.08 o                         
  -4   4   8         12.13         10.24         0.62 o                         
  -3   4   8         14.59         14.72         0.65 o                         
  -2   4   8         47.15         48.79         1.18 o                         
  -1   4   8         66.25         61.37         1.38 o                         
   0   4   8          0.04          0.25         0.30 o                         
   1   4   8        669.91        695.21        11.49 o                         
   2   4   8         50.42         50.53         1.19 o                         
   3   4   8        496.36        475.50         7.30 o                         
   4   4   8        150.52        171.38         2.85 o                         
   5   4   8         12.31         10.98         0.78 o                         
   6   4   8         15.87         15.94         0.74 o                         
   7   4   8         73.88         64.99         1.37 o                         
   8   4   8         26.26         22.64         0.74 o                         
   9   4   8          1.62          5.00         1.56 o                         
  10   4   8          3.24          4.29         0.51 o                         
  11   4   8          4.96          4.46         0.55 o                         
  12   4   8         18.14         19.37         0.75 o                         
  13   4   8          4.27          2.42         0.63 o                         
  14   4   8          9.61         10.78         0.57 o                         
 -13   5   8          5.65          6.08         1.32 o                         
 -12   5   8          0.02          0.25         0.27 o                         
 -11   5   8         16.41         20.26         0.89 o                         
 -10   5   8         13.00         16.14         0.75 o                         
  -9   5   8          5.35          2.54         0.64 o                         
  -8   5   8         11.26          7.01         0.61 o                         
  -7   5   8          6.68          6.92         0.52 o                         
  -6   5   8         30.94         21.33         0.76 o                         
  -5   5   8          0.08          1.13         0.29 o                         
  -4   5   8         16.44         18.70         1.19 o                         
  -3   5   8         30.03         31.89         1.30 o                         
  -2   5   8          3.66          4.35         0.55 o                         
  -1   5   8          0.07         -0.08         0.25 o                         
   0   5   8          0.18          0.41         0.24 o                         
   1   5   8         97.28         98.22         1.98 o                         
   2   5   8        106.83        100.61         2.01 o                         
   3   5   8          2.21          3.77         0.47 o                         
   4   5   8        170.33        170.33         3.03 o                         
   5   5   8          3.07          2.22         0.45 o                         
   6   5   8          0.01         -0.20         0.20 o                         
   7   5   8          7.90          7.31         0.40 o                         
   8   5   8          4.98          5.31         0.43 o                         
   9   5   8          4.12          4.46         0.63 o                         
  10   5   8          0.28          0.66         0.48 o                         
  -7   6   8         31.60         30.92         1.45 o                         
  -6   6   8         42.73         37.90         1.02 o                         
  -5   6   8         16.51         12.24         0.54 o                         
  -4   6   8          0.11          1.50         0.44 o                         
  -3   6   8          0.07          0.31         0.23 o                         
  -2   6   8          1.88          0.10         0.31 o                         
  -1   6   8          4.36          1.81         0.39 o                         
   0   6   8        186.23        175.84         4.33 o                         
   1   6   8          3.17          4.12         0.50 o                         
   2   6   8         15.09         16.68         0.89 o                         
   3   6   8         51.58         41.63         2.00 o                         
   4   6   8         19.81         18.76         1.03 o                         
   5   6   8          5.41          6.26         0.66 o                         
 -20   1   9         33.66         41.59         1.32 o                         
 -19   1   9          3.32          5.50         0.55 o                         
 -18   1   9          1.06          1.06         0.39 o                         
 -17   1   9          1.67          1.55         0.28 o                         
 -16   1   9          1.29          0.54         0.60 o                         
 -15   1   9          9.64          5.97         0.64 o                         
 -14   1   9          1.42          1.93         0.35 o                         
 -13   1   9        149.47        140.86         2.21 o                         
 -12   1   9         45.53         42.66         0.90 o                         
 -11   1   9          0.24          0.34         0.25 o                         
 -10   1   9          8.04          8.24         0.48 o                         
  -9   1   9          6.81          7.03         0.47 o                         
  -8   1   9        724.74        701.11         9.68 o                         
  -7   1   9         40.02         24.76         0.70 o                         
  -6   1   9        178.27        175.48         2.83 o                         
  -5   1   9         66.72         62.88         1.39 o                         
  -4   1   9        496.82        529.12        13.99 o                         
  -3   1   9        575.31        643.88        16.83 o                         
  -2   1   9        757.46        839.93        25.26 o                         
  -1   1   9        128.00        152.08         4.74 o                         
   0   1   9        193.19        198.96         6.37 o                         
   1   1   9         12.48         16.77         0.67 o                         
   2   1   9        200.18        229.17         4.02 o                         
   3   1   9        119.99        143.59         3.41 o                         
   4   1   9        664.96        746.86        12.23 o                         
   5   1   9        390.52        399.39        10.82 o                         
   6   1   9          0.09          0.39         0.26 o                         
   7   1   9          3.67          4.51         0.73 o                         
   8   1   9          6.66          5.56         0.49 o                         
   9   1   9          3.35          2.51         0.38 o                         
  10   1   9         20.51         22.04         0.90 o                         
  11   1   9         27.54         25.67         1.06 o                         
  12   1   9         91.65         84.21         2.26 o                         
  13   1   9          0.22         -0.18         0.34 o                         
  14   1   9         56.64         53.17         1.56 o                         
  15   1   9          7.71          7.91         0.79 o                         
  16   1   9          5.18          5.43         0.86 o                         
 -19   2   9         42.23         45.18         1.15 o                         
 -18   2   9          5.36          6.60         0.45 o                         
 -17   2   9         22.87         28.72         0.94 o                         
 -16   2   9          0.30         -0.07         0.29 o                         
 -15   2   9          1.46          0.82         0.76 o                         
 -14   2   9         12.37         11.74         0.65 o                         
 -13   2   9         73.27         74.19         1.72 o                         
 -12   2   9         88.12         88.49         1.63 o                         
 -11   2   9         80.98         76.65         1.44 o                         
 -10   2   9          8.03         14.29         0.54 o                         
  -9   2   9        141.98        130.46         2.05 o                         
  -8   2   9        546.74        538.24         7.53 o                         
  -7   2   9        553.44        547.93         7.16 o                         
  -6   2   9        330.60        332.19         4.74 o                         
  -5   2   9         63.95         61.13         1.12 o                         
  -4   2   9          0.93          1.88         0.42 o                         
  -3   2   9         10.20         11.63         0.63 o                         
  -2   2   9          7.26          8.48         0.69 o                         
  -1   2   9        539.41        560.37         9.22 o                         
   0   2   9        472.93        512.22         9.45 o                         
   1   2   9        143.88        147.83         2.70 o                         
   2   2   9         87.78         85.01         1.55 o                         
   3   2   9        147.35        143.72         2.40 o                         
   4   2   9         21.13         20.05         0.66 o                         
   5   2   9         44.82         47.24         1.12 o                         
   6   2   9          0.00          0.05         0.25 o                         
   7   2   9         59.84         76.79         1.62 o                         
   8   2   9          0.05          0.67         0.29 o                         
   9   2   9          2.61          2.48         0.37 o                         
  10   2   9         34.15         32.98         0.92 o                         
  11   2   9         51.08         50.85         1.77 o                         
  12   2   9         47.07         48.08         1.48 o                         
  13   2   9          2.34          2.22         0.52 o                         
  14   2   9         89.80         86.49         1.77 o                         
  15   2   9         36.21         35.31         1.93 o                         
  16   2   9          5.97          6.92         1.26 o                         
 -17   3   9         44.34         43.43         1.15 o                         
 -16   3   9         55.74         46.60         1.34 o                         
 -15   3   9         41.85         34.55         0.94 o                         
 -14   3   9          1.62          0.90         0.27 o                         
 -13   3   9         30.05         30.88         0.96 o                         
 -12   3   9         43.70         45.88         1.22 o                         
 -11   3   9        711.96        744.58        12.22 o                         
 -10   3   9         82.42         78.46         1.62 o                         
  -9   3   9        439.92        445.64         6.87 o                         
  -8   3   9        190.80        165.49         2.75 o                         
  -7   3   9          0.08          0.86         0.27 o                         
  -6   3   9         10.35          8.30         0.54 o                         
  -5   3   9         70.36         74.67         1.43 o                         
  -4   3   9        338.86        337.62         6.58 o                         
  -3   3   9        391.10        401.73         6.18 o                         
  -2   3   9         37.03         34.65         0.84 o                         
  -1   3   9         11.94         13.95         0.58 o                         
   0   3   9        166.68        169.78         3.04 o                         
   1   3   9        121.94        114.39         2.21 o                         
   2   3   9          0.33          0.01         0.34 o                         
   3   3   9         24.65         28.55         0.82 o                         
   4   3   9         57.76         63.94         1.38 o                         
   5   3   9        507.57        526.05         8.73 o                         
   6   3   9         99.06         93.28         1.85 o                         
   7   3   9        540.49        541.82        10.13 o                         
   8   3   9         92.20         84.15         1.91 o                         
   9   3   9        129.81        118.90         2.56 o                         
  10   3   9        194.08        197.75         3.90 o                         
  11   3   9        137.94        131.32         3.80 o                         
  12   3   9         10.96          9.52         0.61 o                         
  13   3   9         17.60         16.52         0.69 o                         
  14   3   9          6.46          5.67         0.59 o                         
 -15   4   9         43.52         43.77         1.97 o                         
 -14   4   9        135.93        143.84         4.27 o                         
 -13   4   9          6.08          6.99         0.78 o                         
 -12   4   9          0.13         -0.28         0.31 o                         
 -11   4   9          0.03          0.42         0.33 o                         
 -10   4   9          0.48          0.44         0.34 o                         
  -9   4   9         38.15         44.49         1.12 o                         
  -8   4   9        201.51        208.86         3.70 o                         
  -7   4   9         60.53         64.41         1.56 o                         
  -6   4   9        216.33        191.73         3.45 o                         
  -5   4   9        139.93        131.20         2.28 o                         
  -4   4   9         34.09         47.37         1.35 o                         
  -3   4   9         77.68         82.46         1.72 o                         
  -2   4   9          8.66          9.79         0.56 o                         
  -1   4   9          5.14          6.46         0.93 o                         
   0   4   9        204.59        208.30         3.72 o                         
   1   4   9       1167.77       1259.34        20.51 o                         
   2   4   9        216.33        221.66         3.94 o                         
   3   4   9         27.37         26.96         0.80 o                         
   4   4   9        290.54        306.48         4.81 o                         
   5   4   9         95.54         88.66         1.64 o                         
   6   4   9        122.43        123.27         2.14 o                         
   7   4   9        105.09        107.59         1.90 o                         
   8   4   9         14.86         12.57         0.95 o                         
   9   4   9          0.62          0.63         0.24 o                         
  10   4   9          2.69          1.10         0.42 o                         
  11   4   9        159.37        160.25         3.17 o                         
  12   4   9          8.45         10.76         0.52 o                         
  13   4   9          8.50          7.11         0.37 o                         
 -12   5   9         11.42         14.05         0.96 o                         
 -11   5   9         26.10         29.78         1.07 o                         
 -10   5   9         62.35         70.72         2.14 o                         
  -9   5   9         69.06         73.85         2.33 o                         
  -8   5   9         83.43         81.12         1.75 o                         
  -7   5   9          4.86          3.79         0.42 o                         
  -6   5   9        204.08        186.07         3.65 o                         
  -5   5   9         62.78         57.38         1.37 o                         
  -4   5   9        331.88        363.97         6.87 o                         
  -3   5   9        405.12        417.02         7.81 o                         
  -2   5   9        310.10        301.08         4.68 o                         
  -1   5   9        113.60        107.23         1.86 o                         
   0   5   9         30.95         30.12         0.75 o                         
   1   5   9          1.66          2.54         0.40 o                         
   2   5   9        269.51        259.93         4.47 o                         
   3   5   9          8.75         10.98         0.47 o                         
   4   5   9        148.75        141.66         2.54 o                         
   5   5   9         18.17         17.89         0.61 o                         
   6   5   9         52.67         54.13         1.11 o                         
   7   5   9         39.21         40.52         1.03 o                         
   8   5   9         11.96         12.76         0.62 o                         
   9   5   9          0.00          0.36         0.36 o                         
  10   5   9          2.64          2.35         0.60 o                         
  -5   6   9         68.40         70.40         2.50 o                         
  -4   6   9         13.37         11.24         0.56 o                         
  -3   6   9          5.04          8.24         1.01 o                         
  -2   6   9          1.03          1.49         0.36 o                         
   0   6   9         14.26         12.69         0.90 o                         
   1   6   9         41.47         39.88         1.26 o                         
   2   6   9         57.30         53.25         1.77 o                         
   3   6   9         67.23         68.32         2.67 o                         
 -19   0  10         15.99         15.55         1.02 o                         
 -18   0  10        118.02        114.94         7.36 o                         
 -17   0  10        226.38        223.72         8.77 o                         
 -16   0  10        111.69        116.30         4.98 o                         
 -15   0  10          0.00          0.00         0.60 o                         
 -14   0  10         84.85         83.30         2.18 o                         
 -13   0  10        211.31        181.90         4.20 o                         
 -12   0  10          6.84          6.38         0.69 o                         
 -11   0  10         18.08         17.92         0.89 o                         
 -10   0  10          0.02          0.66         0.60 o                         
  -9   0  10         22.75         25.49         1.84 o                         
  -8   0  10        347.08        382.10         8.25 o                         
  -7   0  10        237.32        255.84         5.65 o                         
  -6   0  10        243.00        212.27         5.29 o                         
  -5   0  10         35.48         33.91         1.25 o                         
  -4   0  10       1010.01       1042.22        21.86 o                         
  -3   0  10        400.58        495.31        45.98 o                         
  -2   0  10          3.50          0.78         0.48 o                         
  -1   0  10        708.91        792.51        31.27 o                         
   0   0  10        880.46       1047.55        26.97 o                         
   1   0  10        100.21        120.52         3.67 o                         
   2   0  10          4.14          4.45         1.08 o                         
   3   0  10        130.03        137.04         5.66 o                         
   4   0  10        290.72        282.71        10.91 o                         
   5   0  10         26.03         18.57         1.45 o                         
   6   0  10         50.15         62.46         4.71 o                         
   7   0  10        101.08        107.61         4.00 o                         
   8   0  10        240.27        230.02        35.12 o                         
   9   0  10        344.22        369.58         9.95 o                         
  10   0  10        148.63        147.77         4.38 o                         
  11   0  10         85.35         74.55         4.03 o                         
  13   0  10         10.07         10.54         1.26 o                         
  14   0  10         11.68         10.84         1.33 o                         
  15   0  10         31.92         27.94         1.81 o                         
  16   0  10         36.66         33.96         2.23 o                         
 -19   1  10         13.69         12.61         0.74 o                         
 -18   1  10         10.72          9.29         0.50 o                         
 -17   1  10         17.58         18.30         0.75 o                         
 -16   1  10          4.25          1.91         0.40 o                         
 -15   1  10         10.62          9.06         0.63 o                         
 -14   1  10        103.10        111.06         2.14 o                         
 -13   1  10        250.84        274.44         4.03 o                         
 -12   1  10        239.14        240.11         3.54 o                         
 -11   1  10         11.43          9.81         0.70 o                         
 -10   1  10         67.42         64.16         1.27 o                         
  -9   1  10         66.97         64.28         1.25 o                         
  -8   1  10          0.58          0.34         0.35 o                         
  -7   1  10        385.36        379.35         5.63 o                         
  -6   1  10        157.30        145.64         2.23 o                         
  -5   1  10        147.55        135.74         2.13 o                         
  -4   1  10         32.67         27.93         0.79 o                         
  -3   1  10         45.68         48.54         1.16 o                         
  -2   1  10          0.83          1.58         0.37 o                         
  -1   1  10        238.23        226.26         4.40 o                         
   0   1  10        434.85        416.70        10.31 o                         
   1   1  10        473.26        456.04         7.65 o                         
   2   1  10         91.29        104.64         2.93 o                         
   3   1  10        350.38        346.12         6.93 o                         
   4   1  10        812.71        853.60        13.92 o                         
   5   1  10        122.31        123.38         2.34 o                         
   6   1  10        127.21        129.07         2.72 o                         
   7   1  10          6.35          5.80         0.72 o                         
   8   1  10         39.31         37.60         1.13 o                         
   9   1  10         21.73         19.89         0.93 o                         
  10   1  10         74.94         72.39         1.77 o                         
  11   1  10          9.37          6.09         0.64 o                         
  12   1  10          4.58          5.50         0.79 o                         
  13   1  10          1.00          1.54         0.41 o                         
  14   1  10        325.83        326.67         7.20 o                         
  15   1  10          6.85          7.60         0.84 o                         
  16   1  10         12.78         14.22         1.45 o                         
 -18   2  10          7.46         13.26         0.97 o                         
 -17   2  10        270.09        299.33         5.65 o                         
 -16   2  10         70.58         63.21         1.44 o                         
 -15   2  10         39.59         36.66         1.00 o                         
 -14   2  10          0.03          0.05         0.38 o                         
 -13   2  10         11.36         10.03         0.59 o                         
 -12   2  10          0.48          0.39         0.33 o                         
 -11   2  10          0.05          0.20         0.29 o                         
 -10   2  10        307.21        306.91         4.42 o                         
  -9   2  10         19.17         19.93         0.61 o                         
  -8   2  10         21.48         20.43         0.70 o                         
  -7   2  10         24.33         21.67         0.66 o                         
  -6   2  10         75.80         73.47         1.29 o                         
  -5   2  10        189.52        185.40         2.78 o                         
  -4   2  10        166.76        152.13         2.33 o                         
  -3   2  10          3.14          1.24         0.28 o                         
  -2   2  10         34.20         34.85         0.94 o                         
  -1   2  10       1670.59       1748.21        28.14 o                         
   0   2  10         25.40         31.73         0.89 o                         
   1   2  10         11.22          9.06         0.54 o                         
   2   2  10          0.05          0.44         0.25 o                         
   3   2  10          4.01          4.02         0.46 o                         
   4   2  10          4.05          3.69         0.40 o                         
   5   2  10        180.82        191.42         3.57 o                         
   6   2  10        313.96        341.83         5.87 o                         
   7   2  10         11.93         15.56         0.93 o                         
   8   2  10          3.47          3.79         0.86 o                         
   9   2  10        232.84        237.33         4.18 o                         
  10   2  10        178.03        181.32         3.46 o                         
  11   2  10         77.44         81.78         2.87 o                         
  12   2  10          0.18          0.19         0.30 o                         
  13   2  10         16.12         12.67         0.61 o                         
  14   2  10          4.64          3.22         0.52 o                         
  15   2  10         12.47         10.54         1.14 o                         
 -17   3  10          4.28          3.85         0.66 o                         
 -16   3  10          1.56          1.43         0.55 o                         
 -15   3  10          3.23          3.92         0.43 o                         
 -14   3  10         11.97         12.81         0.59 o                         
 -13   3  10          0.00          0.02         0.26 o                         
 -12   3  10          2.65          4.67         0.51 o                         
 -11   3  10         58.07         55.79         1.25 o                         
 -10   3  10          7.96          8.73         0.73 o                         
  -9   3  10        133.42        132.48         2.47 o                         
  -8   3  10         19.96         21.45         0.70 o                         
  -7   3  10          0.02          0.15         0.25 o                         
  -6   3  10         13.79         17.80         0.64 o                         
  -5   3  10          1.51          0.59         0.25 o                         
  -4   3  10          7.76          6.67         0.51 o                         
  -3   3  10          1.35          2.53         0.56 o                         
  -2   3  10        168.50        177.45         2.93 o                         
  -1   3  10         33.62         32.76         0.85 o                         
   0   3  10          0.94          1.18         0.56 o                         
   1   3  10        637.91        642.14        11.84 o                         
   2   3  10          0.86          3.85         1.14 o                         
   3   3  10        142.49        142.56         2.63 o                         
   4   3  10         84.06         82.22         1.87 o                         
   5   3  10         10.79         10.18         0.77 o                         
   6   3  10        176.31        179.98         3.24 o                         
   7   3  10          2.73          3.76         0.53 o                         
   8   3  10         27.11         26.22         0.97 o                         
   9   3  10          6.55          2.47         0.37 o                         
  10   3  10          9.24         12.02         0.59 o                         
  11   3  10          8.64          8.94         0.86 o                         
  12   3  10          0.57          0.89         0.27 o                         
  13   3  10          4.91          5.15         0.46 o                         
  14   3  10         29.38         30.00         1.11 o                         
 -15   4  10         10.81         13.26         1.36 o                         
 -14   4  10         14.24         17.49         0.67 o                         
 -13   4  10          4.78          5.08         0.58 o                         
 -12   4  10          0.01         -0.01         0.30 o                         
 -11   4  10         26.91         25.20         0.87 o                         
 -10   4  10         23.99         22.32         0.79 o                         
  -9   4  10          7.49          8.65         0.64 o                         
  -8   4  10          4.84          3.89         0.52 o                         
  -7   4  10         57.45         44.05         1.06 o                         
  -6   4  10         24.46         21.90         0.67 o                         
  -5   4  10         33.33         27.87         0.75 o                         
  -4   4  10         58.36         47.74         1.14 o                         
  -3   4  10          6.90          7.73         0.63 o                         
  -2   4  10         79.16         72.87         1.56 o                         
  -1   4  10         38.14         39.60         1.01 o                         
   0   4  10          3.64          1.55         0.27 o                         
   1   4  10         57.49         54.61         1.24 o                         
   2   4  10        264.22        280.20         4.98 o                         
   3   4  10         72.46         81.26         2.39 o                         
   4   4  10         11.90         20.59         0.67 o                         
   5   4  10         38.46         50.37         1.06 o                         
   6   4  10          6.08          4.70         0.49 o                         
   7   4  10         15.88         16.90         0.65 o                         
   8   4  10         25.02         29.11         0.81 o                         
   9   4  10          2.51          3.26         0.42 o                         
  10   4  10         59.18         49.52         1.29 o                         
  11   4  10         51.92         50.84         1.35 o                         
  12   4  10          1.34          1.81         0.48 o                         
 -11   5  10          2.43          2.05         0.42 o                         
 -10   5  10          1.41          1.45         0.36 o                         
  -9   5  10          0.02         -0.22         0.22 o                         
  -8   5  10          1.34          1.04         0.32 o                         
  -7   5  10         62.18         60.71         1.37 o                         
  -6   5  10         51.85         49.22         1.36 o                         
  -5   5  10         11.37         15.86         0.61 o                         
  -4   5  10         43.10         49.73         1.23 o                         
  -3   5  10         42.59         45.91         1.15 o                         
  -2   5  10         25.21         28.03         0.70 o                         
  -1   5  10          3.39          5.25         0.40 o                         
   0   5  10         33.16         26.93         0.70 o                         
   1   5  10         38.84         33.66         0.83 o                         
   2   5  10         14.88         14.74         0.58 o                         
   3   5  10        144.21        137.34         2.48 o                         
   4   5  10         18.61         16.97         0.52 o                         
   5   5  10          0.85          0.17         0.19 o                         
   6   5  10          1.35          1.97         0.28 o                         
   7   5  10         42.67         42.42         1.04 o                         
   8   5  10        168.38        153.66         7.57 o                         
  -2   6  10         56.51         60.85         2.42 o                         
  -1   6  10         21.38         19.28         1.69 o                         
   0   6  10          8.91          7.83         0.66 o                         
 -19   1  11         38.27         36.43         1.00 o                         
 -18   1  11         22.94         22.05         0.78 o                         
 -17   1  11          1.57          1.34         0.40 o                         
 -16   1  11        114.71        125.09         7.17 o                         
 -15   1  11        189.69        173.83         3.07 o                         
 -14   1  11         50.21         55.42         1.39 o                         
 -13   1  11          8.00          9.98         0.56 o                         
 -12   1  11        365.35        374.59         5.34 o                         
 -11   1  11          6.26          6.89         0.46 o                         
 -10   1  11        144.00        136.05         2.31 o                         
  -9   1  11          8.04          8.36         0.49 o                         
  -8   1  11        170.73        173.60         6.45 o                         
  -7   1  11         36.27         31.67         0.75 o                         
  -6   1  11          1.27          0.36         0.30 o                         
  -5   1  11         31.50         34.10         0.92 o                         
  -4   1  11        117.52        120.09         2.25 o                         
  -3   1  11         76.79         73.17         1.38 o                         
  -2   1  11          9.72          9.52         0.82 o                         
  -1   1  11          7.10         10.69         0.59 o                         
   0   1  11         39.50         40.90         0.98 o                         
   1   1  11        413.18        418.14         5.90 o                         
   2   1  11         73.33         77.65         1.47 o                         
   3   1  11        349.80        366.76         5.65 o                         
   4   1  11         37.99         38.56         1.07 o                         
   5   1  11         22.26         18.65         0.77 o                         
   6   1  11        392.57        421.84         7.96 o                         
   7   1  11         97.61        101.01         2.24 o                         
   8   1  11         17.98         18.04         1.17 o                         
   9   1  11         13.96         12.36         1.34 o                         
  10   1  11         39.17         40.96         1.34 o                         
  11   1  11        134.45        130.54         4.89 o                         
  12   1  11         65.45         63.97         1.80 o                         
  13   1  11         53.86         51.84         1.92 o                         
  14   1  11        314.64        323.76         8.79 o                         
  15   1  11         42.87         41.83         1.66 o                         
  16   1  11         33.31         32.62         1.51 o                         
 -18   2  11          0.08          0.26         0.25 o                         
 -17   2  11         14.36         17.34         0.63 o                         
 -16   2  11          0.13          0.08         0.25 o                         
 -15   2  11         27.74         25.22         0.78 o                         
 -14   2  11         90.45         89.20         1.74 o                         
 -13   2  11         40.11         43.70         1.40 o                         
 -12   2  11         21.31         20.57         0.67 o                         
 -11   2  11        268.03        270.80         4.26 o                         
 -10   2  11        604.54        627.21         9.44 o                         
  -9   2  11          1.68          2.53         0.37 o                         
  -8   2  11         67.59         59.04         1.19 o                         
  -7   2  11         14.11         11.83         0.53 o                         
  -6   2  11         81.56         78.60         1.62 o                         
  -5   2  11         73.29         67.16         1.37 o                         
  -4   2  11          0.82          0.88         0.24 o                         
  -3   2  11         15.49         12.49         0.57 o                         
  -2   2  11         44.99         42.89         1.32 o                         
  -1   2  11        100.74         99.06         1.91 o                         
   0   2  11        587.81        637.36        10.47 o                         
   1   2  11         79.12         76.51         1.74 o                         
   2   2  11        141.73        137.21         2.34 o                         
   3   2  11        166.16        178.21         2.97 o                         
   4   2  11         67.51         74.01         1.56 o                         
   5   2  11          0.87          0.64         0.27 o                         
   6   2  11         52.54         54.38         1.27 o                         
   7   2  11         43.15         42.97         1.07 o                         
   8   2  11         13.99         12.69         0.62 o                         
   9   2  11          0.14          0.56         0.29 o                         
  10   2  11         24.25         25.67         1.12 o                         
  11   2  11         19.83         22.05         0.78 o                         
  12   2  11          0.18          0.16         0.29 o                         
  13   2  11          5.60          6.68         0.56 o                         
  14   2  11          0.02          0.30         0.54 o                         
 -16   3  11          0.34          0.25         0.23 o                         
 -15   3  11         27.27         25.32         0.75 o                         
 -14   3  11         42.69         39.64         1.18 o                         
 -13   3  11          8.02          8.09         0.49 o                         
 -12   3  11          0.00          0.59         0.49 o                         
 -11   3  11          0.62          1.02         0.33 o                         
 -10   3  11        467.35        506.88         8.41 o                         
  -9   3  11          1.09          1.34         0.38 o                         
  -8   3  11         61.49         59.21         1.31 o                         
  -7   3  11        439.75        443.81         6.82 o                         
  -6   3  11        410.11        427.42         6.57 o                         
  -5   3  11        247.25        263.32         4.18 o                         
  -4   3  11          7.12          9.31         0.54 o                         
  -3   3  11        260.45        244.18         3.91 o                         
  -2   3  11       1117.44       1240.99        18.40 o                         
  -1   3  11        303.75        304.42         4.79 o                         
   0   3  11        145.81        146.69         2.70 o                         
   1   3  11       1184.72       1238.14        22.43 o                         
   2   3  11        215.08        230.76         4.51 o                         
   3   3  11         51.26         54.40         1.35 o                         
   4   3  11         35.00         36.47         0.96 o                         
   5   3  11        107.82        114.71         2.20 o                         
   6   3  11         64.21         78.06         1.78 o                         
   7   3  11          3.37          4.50         0.52 o                         
   8   3  11          2.78          2.95         0.48 o                         
   9   3  11         86.65         86.92         1.90 o                         
  10   3  11         54.05         57.07         1.55 o                         
  11   3  11          0.16          0.16         0.25 o                         
  12   3  11         14.07         11.71         0.57 o                         
  13   3  11          7.52          6.39         0.75 o                         
 -14   4  11        200.98        218.21         4.68 o                         
 -13   4  11         17.55         16.39         0.67 o                         
 -12   4  11        131.48        136.05         3.09 o                         
 -11   4  11         64.17         62.79         1.42 o                         
 -10   4  11        131.49        134.74         2.71 o                         
  -9   4  11         68.38         69.61         1.59 o                         
  -8   4  11          3.36          4.07         0.62 o                         
  -7   4  11         99.23         98.15         3.43 o                         
  -6   4  11         16.80         21.65         0.68 o                         
  -5   4  11          2.56          0.82         0.23 o                         
  -4   4  11          0.02         -0.02         0.27 o                         
  -3   4  11         19.95         24.98         0.76 o                         
  -2   4  11         12.31         10.75         0.54 o                         
  -1   4  11        118.03        118.84         2.27 o                         
   0   4  11         88.75         96.54         1.90 o                         
   1   4  11          2.58          1.54         0.24 o                         
   2   4  11         14.72         16.34         0.76 o                         
   3   4  11        728.40        782.84        12.92 o                         
   4   4  11         47.92         51.76         1.31 o                         
   5   4  11         91.76         96.06         1.92 o                         
   6   4  11         39.28         37.02         0.88 o                         
   7   4  11         57.92         55.12         1.23 o                         
   8   4  11         17.92         16.34         0.60 o                         
   9   4  11          1.39          1.26         0.26 o                         
  10   4  11          0.57          0.23         0.45 o                         
  11   4  11        111.52        103.84         2.84 o                         
 -10   5  11          5.76          7.21         0.49 o                         
  -9   5  11         38.20         37.70         0.93 o                         
  -8   5  11         20.04         20.16         1.07 o                         
  -7   5  11          0.95          0.91         0.23 o                         
  -6   5  11          0.04          0.25         0.22 o                         
  -5   5  11         75.61         68.47         2.04 o                         
  -4   5  11         66.09         72.57         1.60 o                         
  -3   5  11         11.16         11.17         0.46 o                         
  -2   5  11         14.06         15.06         0.49 o                         
  -1   5  11         29.27         28.79         0.68 o                         
   0   5  11          6.86          6.49         0.42 o                         
   1   5  11          0.65          0.51         0.26 o                         
   2   5  11          3.91          4.76         0.40 o                         
   3   5  11        148.96        156.00         2.73 o                         
   4   5  11         23.14         21.16         0.58 o                         
   5   5  11          0.78          0.77         0.19 o                         
   6   5  11         49.80         52.38         1.29 o                         
   7   5  11         72.57         73.67         2.08 o                         
 -18   0  12         30.75         33.27         1.19 o                         
 -17   0  12        280.03        302.21        11.54 o                         
 -16   0  12        440.95        449.32        16.72 o                         
 -15   0  12        232.37        231.80         6.33 o                         
 -14   0  12         32.91         30.45         1.35 o                         
 -13   0  12       1016.65       1081.34        22.71 o                         
 -12   0  12        101.66        112.38         2.78 o                         
 -11   0  12         16.97         15.84         0.92 o                         
 -10   0  12        118.24        120.96         2.94 o                         
  -9   0  12        344.11        352.34         7.69 o                         
  -8   0  12         96.78        101.09         2.52 o                         
  -7   0  12         16.70         17.96         1.01 o                         
  -6   0  12         86.06         81.27         2.12 o                         
  -5   0  12        279.99        274.02         6.06 o                         
  -4   0  12        215.20        213.01         4.80 o                         
  -3   0  12        143.16        147.85         4.09 o                         
  -2   0  12         33.01         34.54         1.45 o                         
  -1   0  12         18.59         16.12         1.81 o                         
   0   0  12         23.45         21.23         1.02 o                         
   1   0  12         10.72         13.56         1.66 o                         
   2   0  12         16.16         17.77         1.19 o                         
   3   0  12        320.46        328.15        17.80 o                         
   4   0  12       1395.73       1575.95        99.31 o                         
   5   0  12        470.80        502.33        18.95 o                         
   6   0  12         35.57         41.33         2.47 o                         
   7   0  12         71.91         67.82         3.45 o                         
   8   0  12        509.74        488.76        12.96 o                         
   9   0  12        809.79        823.86        31.44 o                         
  10   0  12        303.56        303.47        11.94 o                         
  11   0  12          0.46          0.42         0.60 o                         
  12   0  12          0.46          0.84         0.60 o                         
  13   0  12        354.64        344.60        13.26 o                         
  14   0  12        443.60        443.87        11.67 o                         
 -18   1  12          2.48          3.65         0.47 o                         
 -17   1  12          7.81          9.06         0.81 o                         
 -16   1  12         24.79         27.35         1.11 o                         
 -15   1  12         47.96         40.72         1.07 o                         
 -14   1  12         10.72         10.78         0.59 o                         
 -13   1  12         22.88         24.19         0.69 o                         
 -12   1  12         37.16         39.39         0.83 o                         
 -11   1  12       1021.14       1123.64        15.42 o                         
 -10   1  12          0.56          1.10         0.26 o                         
  -9   1  12         31.35         30.14         0.74 o                         
  -8   1  12         45.92         43.79         0.92 o                         
  -7   1  12        100.84         92.19         1.56 o                         
  -6   1  12        176.80        156.18         3.34 o                         
  -5   1  12         67.22         62.81         1.49 o                         
  -4   1  12         57.05         53.37         1.11 o                         
  -3   1  12          5.80          6.90         0.52 o                         
  -2   1  12         20.75         20.59         0.71 o                         
  -1   1  12         86.02         79.36         1.38 o                         
   0   1  12        139.12        136.10         2.14 o                         
   1   1  12        184.55        194.67         3.15 o                         
   2   1  12        358.50        379.69         5.84 o                         
   3   1  12        265.41        254.95         6.34 o                         
   4   1  12        323.62        325.91         6.25 o                         
   5   1  12         87.96         81.72         1.89 o                         
   6   1  12        444.42        499.60         9.66 o                         
   7   1  12         40.52         43.17         1.20 o                         
   8   1  12         79.56         83.85         1.93 o                         
   9   1  12         88.14         83.51         2.31 o                         
  10   1  12        143.21        141.37         5.13 o                         
  11   1  12        110.68        105.83         2.68 o                         
  12   1  12         77.16         74.07         1.96 o                         
  13   1  12        115.33        113.64         3.48 o                         
  14   1  12          0.57          3.75         0.81 o                         
 -17   2  12          8.82          9.82         0.72 o                         
 -16   2  12          0.05          0.53         0.25 o                         
 -15   2  12         11.51         11.98         0.65 o                         
 -14   2  12         27.90         28.40         0.76 o                         
 -13   2  12         42.95         39.78         0.89 o                         
 -12   2  12        125.06        125.58         2.34 o                         
 -11   2  12        114.58        114.27         1.98 o                         
 -10   2  12         54.64         57.90         1.09 o                         
  -9   2  12        272.46        271.45         3.97 o                         
  -8   2  12       1786.72       1909.21        28.08 o                         
  -7   2  12        253.75        259.93         4.15 o                         
  -6   2  12        106.76        103.87         1.84 o                         
  -5   2  12         20.19         19.97         0.65 o                         
  -4   2  12        343.25        333.66         4.80 o                         
  -3   2  12        301.95        304.17         4.40 o                         
  -2   2  12         17.43         19.25         0.78 o                         
  -1   2  12          0.27         -0.02         0.30 o                         
   0   2  12       1422.38       1552.08        27.98 o                         
   1   2  12        475.83        463.79         8.63 o                         
   2   2  12        182.79        186.44         3.34 o                         
   3   2  12         70.54         69.97         1.37 o                         
   4   2  12        539.07        552.53         8.39 o                         
   5   2  12        490.20        506.70         8.52 o                         
   6   2  12        215.71        216.74         3.86 o                         
   7   2  12        180.16        182.99         3.50 o                         
   8   2  12          0.32          0.46         0.32 o                         
   9   2  12          0.82          0.81         0.28 o                         
  10   2  12         19.78         19.31         0.75 o                         
  11   2  12          7.30          6.62         0.50 o                         
  12   2  12          4.98          5.59         0.53 o                         
  13   2  12         15.11         14.24         0.77 o                         
 -16   3  12          3.79          3.35         0.46 o                         
 -15   3  12          7.04          8.28         0.52 o                         
 -14   3  12          1.28          2.82         0.63 o                         
 -13   3  12          5.67          6.04         0.47 o                         
 -12   3  12         37.28         42.25         1.08 o                         
 -11   3  12        186.62        192.67         3.38 o                         
 -10   3  12        111.76        111.74         2.43 o                         
  -9   3  12         50.22         47.45         1.10 o                         
  -8   3  12         59.88         52.84         1.19 o                         
  -7   3  12        126.31        142.15         2.64 o                         
  -6   3  12         22.84         18.14         0.68 o                         
  -5   3  12         18.13         16.75         0.63 o                         
  -4   3  12          1.72          2.34         0.46 o                         
  -3   3  12          4.32          3.39         0.36 o                         
  -2   3  12        133.47        137.00         2.43 o                         
  -1   3  12         30.62         30.18         1.04 o                         
   0   3  12         36.97         36.41         0.96 o                         
   1   3  12        185.83        182.74         3.64 o                         
   2   3  12          1.71          3.45         0.56 o                         
   3   3  12         28.84         27.44         0.87 o                         
   4   3  12         31.39         27.14         0.88 o                         
   5   3  12         20.63         15.57         0.77 o                         
   6   3  12         56.23         51.72         1.32 o                         
   7   3  12         85.77         89.83         2.67 o                         
   8   3  12         49.69         49.11         1.22 o                         
   9   3  12         75.80         70.84         1.56 o                         
  10   3  12         12.06         10.59         0.57 o                         
  11   3  12         20.02         17.12         0.68 o                         
  12   3  12         21.07         21.03         0.81 o                         
 -13   4  12         63.00         57.38         1.42 o                         
 -12   4  12          0.08         -0.20         0.29 o                         
 -11   4  12         51.91         51.83         1.25 o                         
 -10   4  12          1.70          1.55         0.46 o                         
  -9   4  12         33.23         32.39         1.01 o                         
  -8   4  12         75.90         67.71         1.78 o                         
  -7   4  12         13.52         10.49         0.70 o                         
  -6   4  12          0.24         -0.11         0.24 o                         
  -5   4  12        142.62        136.45         2.96 o                         
  -4   4  12        175.20        176.22         3.18 o                         
  -3   4  12        166.40        171.29         3.65 o                         
  -2   4  12         69.96         65.97         1.49 o                         
  -1   4  12          1.17          1.90         0.52 o                         
   0   4  12         60.08         72.36         1.52 o                         
   1   4  12        222.25        249.18         5.81 o                         
   2   4  12        467.48        504.40         8.47 o                         
   3   4  12         57.73         56.57         1.22 o                         
   4   4  12         60.15         58.74         1.24 o                         
   5   4  12        239.20        249.21         4.32 o                         
   6   4  12          0.63          0.43         0.23 o                         
   7   4  12          1.65          2.45         0.38 o                         
   8   4  12          5.55          6.14         0.41 o                         
   9   4  12         65.33         67.28         1.67 o                         
  10   4  12         81.03         82.62         2.32 o                         
  -9   5  12         18.12         17.87         0.70 o                         
  -8   5  12         55.34         51.42         1.15 o                         
  -7   5  12         19.41         17.56         0.57 o                         
  -6   5  12          2.11          2.66         0.36 o                         
  -5   5  12         20.08         18.00         0.55 o                         
  -4   5  12          3.57          5.36         0.54 o                         
  -3   5  12         50.56         60.06         1.20 o                         
  -2   5  12         32.57         34.64         0.89 o                         
  -1   5  12          6.56          6.16         0.37 o                         
   0   5  12          6.99          5.73         0.43 o                         
   1   5  12         14.26         11.20         0.42 o                         
   2   5  12          2.83          4.76         0.49 o                         
   3   5  12         78.00         75.32         1.42 o                         
   4   5  12         14.54         13.37         0.59 o                         
   5   5  12        125.41        121.40         2.69 o                         
   6   5  12          8.16          5.39         0.90 o                         
 -17   1  13         72.63         66.14         2.40 o                         
 -16   1  13          1.49          0.62         0.36 o                         
 -15   1  13         43.01         45.44         1.29 o                         
 -14   1  13        128.54        127.51         2.32 o                         
 -13   1  13        350.86        350.07         6.59 o                         
 -12   1  13        276.48        294.34         4.60 o                         
 -11   1  13         97.94        106.03         1.86 o                         
 -10   1  13        102.87        105.61         1.86 o                         
  -9   1  13        166.96        170.64         2.87 o                         
  -8   1  13         75.53         73.65         1.40 o                         
  -7   1  13        150.98        149.50         2.74 o                         
  -6   1  13        171.25        160.70         2.90 o                         
  -5   1  13          0.88          0.76         0.34 o                         
  -4   1  13         88.70         89.70         1.77 o                         
  -3   1  13         15.15         13.75         0.67 o                         
  -2   1  13         68.96         67.56         1.78 o                         
  -1   1  13         90.98         85.94         1.97 o                         
   0   1  13        193.60        203.33         3.33 o                         
   1   1  13        147.80        157.78         3.25 o                         
   2   1  13        133.80        125.76         2.18 o                         
   3   1  13        156.48        155.68         3.21 o                         
   4   1  13        211.15        202.04         4.64 o                         
   5   1  13          1.62          1.19         0.34 o                         
   6   1  13        101.01        117.77         2.53 o                         
   7   1  13        186.19        180.34         3.63 o                         
   8   1  13        167.33        159.84         3.34 o                         
   9   1  13         87.15         80.03         2.19 o                         
  10   1  13          4.44          4.74         0.61 o                         
  11   1  13        199.52        190.30         4.37 o                         
  12   1  13         45.86         47.65         1.77 o                         
  13   1  13         15.65          8.92         1.21 o                         
 -17   2  13          6.18          6.02         1.23 o                         
 -16   2  13          2.04          1.10         0.27 o                         
 -15   2  13          9.01         10.05         0.59 o                         
 -14   2  13          1.58          0.92         0.24 o                         
 -13   2  13          0.08          0.12         0.26 o                         
 -12   2  13          7.40          9.61         0.55 o                         
 -11   2  13         26.28         29.99         0.78 o                         
 -10   2  13          1.48          1.53         0.23 o                         
  -9   2  13        258.63        283.87         4.45 o                         
  -8   2  13        423.45        429.26         7.23 o                         
  -7   2  13         44.51         46.71         1.01 o                         
  -6   2  13          4.78          5.21         0.47 o                         
  -5   2  13          0.83          0.92         0.23 o                         
  -4   2  13          0.00          0.14         0.27 o                         
  -3   2  13         20.44         18.23         0.68 o                         
  -2   2  13        178.59        178.21         3.19 o                         
  -1   2  13        182.51        180.60         3.22 o                         
   0   2  13          4.00          5.54         0.49 o                         
   1   2  13          2.47          1.74         0.35 o                         
   2   2  13          3.41          5.13         0.60 o                         
   3   2  13         19.50         16.32         0.72 o                         
   4   2  13         63.97         58.52         1.22 o                         
   5   2  13          0.48         -0.02         0.27 o                         
   6   2  13         61.34         63.61         1.38 o                         
   7   2  13         25.37         24.77         0.84 o                         
   8   2  13          0.22          1.47         0.43 o                         
   9   2  13          5.39          5.29         0.52 o                         
  10   2  13          0.53          0.22         0.27 o                         
  11   2  13          4.44          3.91         0.57 o                         
  12   2  13          1.89          2.25         0.54 o                         
 -15   3  13          1.23          1.78         0.32 o                         
 -14   3  13          8.16          9.53         1.32 o                         
 -13   3  13         10.40         14.11         0.54 o                         
 -12   3  13         22.30         23.12         0.77 o                         
 -11   3  13         76.14         72.67         1.43 o                         
 -10   3  13          4.28          4.63         0.47 o                         
  -9   3  13        203.85        199.83         3.63 o                         
  -8   3  13          3.71          5.40         0.51 o                         
  -7   3  13         32.76         27.51         0.79 o                         
  -6   3  13        638.65        720.28        11.83 o                         
  -5   3  13        785.10        872.63        13.04 o                         
  -4   3  13        412.39        439.49         6.73 o                         
  -3   3  13          5.87          7.34         0.81 o                         
  -2   3  13        103.59        116.13         2.02 o                         
  -1   3  13        129.85        132.49         2.26 o                         
   0   3  13        189.74        200.62         3.65 o                         
   1   3  13        207.54        218.10         4.26 o                         
   2   3  13          3.45          4.22         0.61 o                         
   3   3  13         87.75         97.77         2.10 o                         
   4   3  13         59.88         65.06         1.73 o                         
   5   3  13          7.25          7.90         0.68 o                         
   6   3  13         27.88         27.08         0.88 o                         
   7   3  13         33.88         33.45         0.93 o                         
   8   3  13         10.92          8.32         0.50 o                         
   9   3  13         42.17         42.75         1.22 o                         
  10   3  13        203.73        194.76         7.27 o                         
  11   3  13         44.96         46.01         1.41 o                         
 -12   4  13         16.99         18.11         0.75 o                         
 -11   4  13         30.15         28.65         1.08 o                         
 -10   4  13        218.07        219.55         4.79 o                         
  -9   4  13        323.05        346.15         7.43 o                         
  -8   4  13         93.72         95.83         3.00 o                         
  -7   4  13          0.04          0.03         0.28 o                         
  -6   4  13          1.14          1.56         0.26 o                         
  -5   4  13         80.40         74.55         1.50 o                         
  -4   4  13         30.40         32.51         0.84 o                         
  -3   4  13         17.24         21.28         0.76 o                         
  -2   4  13         51.75         52.95         1.17 o                         
  -1   4  13         49.49         48.34         1.08 o                         
   0   4  13         57.65         59.00         1.25 o                         
   1   4  13          1.33          1.56         0.27 o                         
   2   4  13         92.02         95.54         1.83 o                         
   3   4  13          0.85          0.41         0.21 o                         
   4   4  13          3.84          2.54         0.31 o                         
   5   4  13         87.27         83.16         1.77 o                         
   6   4  13         82.11         78.96         2.05 o                         
   7   4  13         42.44         37.42         1.10 o                         
   8   4  13         15.70         13.92         0.90 o                         
   9   4  13          2.10          2.26         0.38 o                         
  -7   5  13         19.14         17.89         0.60 o                         
  -6   5  13          0.32          0.24         0.17 o                         
  -5   5  13        105.86        115.17         2.77 o                         
  -4   5  13          3.39          1.53         0.46 o                         
  -3   5  13          8.07          9.33         0.42 o                         
  -2   5  13          0.00         -0.07         0.20 o                         
  -1   5  13          1.33          0.67         0.42 o                         
   0   5  13          4.42          4.38         0.46 o                         
   1   5  13          0.02         -0.02         0.17 o                         
   2   5  13          3.21          3.27         0.36 o                         
   3   5  13          4.55          3.89         0.50 o                         
   4   5  13        180.55        185.48         6.83 o                         
 -17   0  14          1.35          2.35         0.78 o                         
 -16   0  14         45.89         40.79         1.93 o                         
 -15   0  14         27.66         25.57         1.09 o                         
 -14   0  14          0.92          1.20         0.32 o                         
 -13   0  14         53.17         51.25         1.44 o                         
 -12   0  14         17.53         17.97         1.29 o                         
 -11   0  14        524.70        550.56        11.76 o                         
 -10   0  14        404.25        422.83        11.22 o                         
  -9   0  14        111.62        111.09         2.73 o                         
  -8   0  14         19.46         13.53         0.78 o                         
  -7   0  14          0.69         -0.29         0.41 o                         
  -6   0  14        146.45        153.76         3.63 o                         
  -5   0  14        974.67       1024.30        21.50 o                         
  -4   0  14        654.67        642.08        13.62 o                         
  -3   0  14       1255.10       1242.87        31.81 o                         
  -2   0  14        317.36        294.11         7.91 o                         
  -1   0  14         18.52         16.69         1.04 o                         
   0   0  14         39.53         37.42         1.96 o                         
   1   0  14         33.13         32.88         1.31 o                         
   2   0  14          9.07         11.24         1.18 o                         
   3   0  14          0.02         -0.23         0.63 o                         
   4   0  14        300.44        312.62        12.25 o                         
   5   0  14        573.13        606.26        22.77 o                         
   6   0  14        607.18        578.86        21.83 o                         
   7   0  14        530.87        486.77        18.52 o                         
   8   0  14        223.26        206.94         8.45 o                         
   9   0  14         14.20         12.89         1.33 o                         
  10   0  14        289.21        268.00        10.60 o                         
  11   0  14        341.08        332.02        12.76 o                         
  12   0  14        222.42        214.29         8.42 o                         
 -17   1  14         10.43          7.90         0.57 o                         
 -16   1  14          2.17          1.08         0.33 o                         
 -15   1  14          2.41          3.24         0.69 o                         
 -14   1  14         27.01         23.51         0.66 o                         
 -13   1  14         14.71         16.00         0.57 o                         
 -12   1  14         26.06         25.94         0.70 o                         
 -11   1  14          1.79          2.90         0.56 o                         
 -10   1  14        112.94        117.14         2.01 o                         
  -9   1  14        141.66        155.86         2.59 o                         
  -8   1  14        227.52        231.16         3.69 o                         
  -7   1  14        235.97        227.32         3.98 o                         
  -6   1  14        666.38        678.70        11.17 o                         
  -5   1  14          4.91          5.65         0.57 o                         
  -4   1  14          6.01          5.79         0.54 o                         
  -3   1  14          0.77          0.15         0.26 o                         
  -2   1  14          6.21          5.22         0.71 o                         
  -1   1  14        214.71        211.30         3.69 o                         
   0   1  14        823.23        842.66        15.36 o                         
   1   1  14       1100.76       1140.68        20.73 o                         
   2   1  14        920.32        928.53        23.85 o                         
   3   1  14        125.94        117.92         2.58 o                         
   4   1  14         24.66         21.13         0.89 o                         
   5   1  14        102.53        103.78         2.28 o                         
   6   1  14        135.47        127.66         2.83 o                         
   7   1  14        220.64        207.78         4.33 o                         
   8   1  14         29.14         26.08         1.03 o                         
   9   1  14         13.07         13.24         0.76 o                         
  10   1  14         38.40         36.17         1.21 o                         
  11   1  14        257.14        255.04         7.05 o                         
  12   1  14         41.63         41.20         1.54 o                         
 -16   2  14         30.40         35.29         1.17 o                         
 -15   2  14         39.13         41.16         1.16 o                         
 -14   2  14         60.73         55.35         1.58 o                         
 -13   2  14        114.06        106.55         1.78 o                         
 -12   2  14         68.90         64.57         1.31 o                         
 -11   2  14          0.14         -0.21         0.24 o                         
 -10   2  14          0.68          0.84         0.50 o                         
  -9   2  14         70.43         76.58         1.55 o                         
  -8   2  14         31.60         32.87         0.81 o                         
  -7   2  14         49.40         55.16         1.11 o                         
  -6   2  14          3.35          3.80         0.35 o                         
  -5   2  14         12.78         13.65         0.55 o                         
  -4   2  14        304.36        308.92         4.83 o                         
  -3   2  14        730.97        781.92        12.82 o                         
  -2   2  14        667.06        682.53        10.26 o                         
  -1   2  14        337.77        344.55         5.83 o                         
   0   2  14         74.06         88.32         1.76 o                         
   1   2  14         73.38         74.48         1.70 o                         
   2   2  14        232.12        245.33         4.72 o                         
   3   2  14        302.27        306.89         5.80 o                         
   4   2  14        191.96        188.66         4.26 o                         
   5   2  14        148.60        141.65         5.73 o                         
   6   2  14        203.69        198.70         3.57 o                         
   7   2  14        122.76        121.11         3.20 o                         
   8   2  14          0.68          0.24         0.32 o                         
   9   2  14          3.30          3.06         0.47 o                         
  10   2  14         79.70         77.11         2.35 o                         
  11   2  14         27.57         29.81         1.45 o                         
 -14   3  14          3.87          4.03         0.84 o                         
 -13   3  14          4.99          4.75         0.81 o                         
 -12   3  14          0.06         -0.16         0.25 o                         
 -11   3  14          0.00         -0.07         0.20 o                         
 -10   3  14         19.20         20.15         0.75 o                         
  -9   3  14         44.64         42.83         0.96 o                         
  -8   3  14        366.16        349.83         5.88 o                         
  -7   3  14         75.34         68.16         1.42 o                         
  -6   3  14        137.96        135.98         5.58 o                         
  -5   3  14         13.50         12.57         0.55 o                         
  -4   3  14          0.00          0.14         0.23 o                         
  -3   3  14         27.07         28.65         0.76 o                         
  -2   3  14         61.59         58.52         1.17 o                         
  -1   3  14        131.04        138.90         3.16 o                         
   0   3  14         13.96         10.45         0.64 o                         
   1   3  14         24.08         23.15         0.72 o                         
   2   3  14        428.84        477.11        10.34 o                         
   3   3  14         18.27         17.59         0.70 o                         
   4   3  14          0.40          0.58         0.27 o                         
   5   3  14          1.87          1.13         0.29 o                         
   6   3  14          0.19          0.16         0.27 o                         
   7   3  14         94.98         93.63         2.21 o                         
   8   3  14         13.25         11.98         0.66 o                         
   9   3  14         62.86         48.94         4.60 o                         
  10   3  14          1.77          0.87         0.29 o                         
 -11   4  14        113.25         96.89         2.70 o                         
 -10   4  14         23.90         19.42         0.68 o                         
  -9   4  14          5.14          4.45         0.40 o                         
  -8   4  14          5.32          4.30         0.41 o                         
  -7   4  14         28.29         25.56         0.72 o                         
  -6   4  14         36.65         39.73         0.96 o                         
  -5   4  14        142.35        128.56         2.56 o                         
  -4   4  14          0.85          0.55         0.20 o                         
  -3   4  14         35.97         30.31         0.76 o                         
  -2   4  14          0.20          0.36         0.21 o                         
  -1   4  14          8.56          6.09         0.39 o                         
   0   4  14          0.14          0.37         0.21 o                         
   1   4  14         12.79         14.33         0.50 o                         
   2   4  14          9.72          8.66         0.42 o                         
   3   4  14         10.09         10.31         0.44 o                         
   4   4  14          4.47          6.02         0.36 o                         
   5   4  14          0.28          0.54         0.19 o                         
   6   4  14         29.48         25.89         0.69 o                         
   7   4  14         12.58         10.39         0.53 o                         
  -4   5  14         12.50         12.54         0.78 o                         
  -2   5  14          9.71          5.06         0.54 o                         
  -1   5  14          1.00         -0.18         0.39 o                         
   0   5  14          1.19          1.31         0.29 o                         
 -16   1  15         22.48         20.58         1.15 o                         
 -15   1  15         11.90          9.34         1.31 o                         
 -14   1  15          4.34          5.80         0.45 o                         
 -13   1  15         37.56         36.61         0.85 o                         
 -12   1  15         16.60         16.40         0.50 o                         
 -11   1  15          7.34          6.62         0.42 o                         
 -10   1  15        295.74        300.37         5.54 o                         
  -9   1  15          7.37          7.21         0.60 o                         
  -8   1  15         77.75         82.40         1.67 o                         
  -7   1  15         34.29         38.70         0.96 o                         
  -6   1  15         25.08         22.04         0.70 o                         
  -5   1  15         57.37         51.15         1.21 o                         
  -4   1  15         58.63         49.32         1.14 o                         
  -3   1  15          9.50          7.37         0.62 o                         
  -2   1  15         50.24         45.77         1.08 o                         
  -1   1  15         71.76         63.61         1.41 o                         
   0   1  15         46.39         40.81         1.18 o                         
   1   1  15          4.66          4.27         0.82 o                         
   2   1  15          2.87          3.12         0.87 o                         
   3   1  15        281.95        270.12         7.42 o                         
   4   1  15         41.26         44.57         1.48 o                         
   5   1  15          2.55          0.73         0.58 o                         
   6   1  15          2.59          4.70         0.94 o                         
   7   1  15         17.20         24.29         1.32 o                         
   8   1  15          0.33          0.08         0.51 o                         
   9   1  15          4.46          1.81         0.72 o                         
  10   1  15          3.36          1.84         1.35 o                         
  11   1  15         12.88         14.16         1.39 o                         
 -15   2  15          0.01          0.08         0.30 o                         
 -14   2  15         49.60         48.75         3.21 o                         
 -13   2  15        104.69        107.74         2.16 o                         
 -12   2  15         66.90         70.14         1.51 o                         
 -11   2  15          6.55          6.94         0.46 o                         
 -10   2  15          7.54          5.97         0.54 o                         
  -9   2  15         17.95         17.58         0.63 o                         
  -8   2  15         82.62         86.67         1.80 o                         
  -7   2  15          6.02          5.92         0.63 o                         
  -6   2  15         17.45         19.63         0.63 o                         
  -5   2  15          2.04          3.22         0.42 o                         
  -4   2  15         10.40         12.77         0.54 o                         
  -3   2  15         50.94         54.61         1.20 o                         
  -2   2  15         47.81         45.90         1.07 o                         
  -1   2  15          6.18          4.97         0.54 o                         
   0   2  15        262.43        258.03         4.95 o                         
   1   2  15        155.08        165.92         3.29 o                         
   2   2  15        104.80        125.11         2.58 o                         
   3   2  15        122.35        130.77         4.07 o                         
   4   2  15        124.45        132.64         3.10 o                         
   5   2  15         61.28         64.90         2.03 o                         
   6   2  15          7.44          5.30         1.08 o                         
   7   2  15          8.20         10.11         0.70 o                         
   8   2  15         45.17         41.27         1.25 o                         
   9   2  15         47.79         36.56         1.81 o                         
  10   2  15          8.32          7.65         0.84 o                         
 -13   3  15          0.13          0.78         0.42 o                         
 -12   3  15         15.14         14.58         0.70 o                         
 -11   3  15         21.97         21.96         0.56 o                         
 -10   3  15          0.05         -0.25         0.25 o                         
  -9   3  15        234.60        237.28         4.03 o                         
  -8   3  15         16.48         17.67         0.56 o                         
  -7   3  15         47.33         52.29         1.10 o                         
  -6   3  15          7.89          9.38         0.61 o                         
  -5   3  15          0.54          0.03         0.29 o                         
  -4   3  15         27.07         26.16         0.72 o                         
  -3   3  15         22.44         21.10         0.64 o                         
  -2   3  15          9.61         10.81         0.49 o                         
  -1   3  15        109.79        125.45         2.32 o                         
   0   3  15         10.16          6.64         0.55 o                         
   1   3  15         11.12         11.69         0.52 o                         
   2   3  15        250.30        256.87         4.38 o                         
   3   3  15         22.39         22.01         0.65 o                         
   4   3  15         11.22         12.51         0.57 o                         
   5   3  15         14.87         17.78         0.66 o                         
   6   3  15          0.65          1.19         0.78 o                         
   7   3  15         35.75         35.43         1.17 o                         
   8   3  15         92.92        104.56         2.49 o                         
   9   3  15         99.32        111.45         4.26 o                         
  -9   4  15         27.47         28.10         0.78 o                         
  -8   4  15         27.61         27.73         0.81 o                         
  -7   4  15          0.14          0.02         0.22 o                         
  -6   4  15         30.61         30.58         0.77 o                         
  -5   4  15          8.43          9.93         0.44 o                         
  -4   4  15          0.03         -0.21         0.21 o                         
  -3   4  15         11.17         13.68         0.49 o                         
  -2   4  15         56.26         55.60         1.15 o                         
  -1   4  15          3.12          1.91         0.28 o                         
   0   4  15         10.52         12.35         0.51 o                         
   1   4  15         10.21         11.31         0.42 o                         
   2   4  15          2.14          2.03         0.42 o                         
   3   4  15         13.21         14.61         0.49 o                         
   4   4  15        231.80        244.08         5.22 o                         
   5   4  15          8.44         11.97         0.47 o                         
 -15   0  16         21.83         22.15         1.15 o                         
 -13   0  16         71.34         62.31         1.58 o                         
 -12   0  16         61.24         64.01         1.64 o                         
 -11   0  16        338.81        336.43         7.28 o                         
 -10   0  16        230.93        223.81         5.01 o                         
  -9   0  16        141.59        126.07         3.10 o                         
  -8   0  16          0.02         -0.21         0.35 o                         
  -7   0  16        250.31        241.49         6.61 o                         
  -6   0  16        673.67        685.63        14.54 o                         
  -5   0  16        617.43        623.05        16.23 o                         
  -4   0  16        454.28        488.83        12.83 o                         
  -3   0  16         56.81         70.49         2.26 o                         
  -2   0  16         40.95         26.93         2.23 o                         
  -1   0  16        183.28        170.13         4.77 o                         
   0   0  16         60.66         64.37         2.14 o                         
   2   0  16          0.80         -0.30         0.72 o                         
   4   0  16         43.50         36.76         2.60 o                         
   5   0  16        811.47        811.79        29.99 o                         
   6   0  16         48.38         50.32         3.69 o                         
   7   0  16         76.79         73.21         3.57 o                         
   8   0  16         36.64         37.72         2.23 o                         
   9   0  16         11.43         10.42         1.51 o                         
 -15   1  16         23.33         22.43         0.94 o                         
 -14   1  16         50.86         45.21         0.98 o                         
 -13   1  16          7.53          7.22         0.41 o                         
 -12   1  16         13.44         11.59         0.51 o                         
 -11   1  16         65.30         57.99         1.19 o                         
 -10   1  16        706.69        708.43        11.61 o                         
  -9   1  16         30.12         24.59         1.11 o                         
  -8   1  16         66.03         64.73         2.14 o                         
  -7   1  16         43.15         49.97         1.53 o                         
  -6   1  16          2.28          3.60         0.52 o                         
  -5   1  16         60.60         61.08         1.30 o                         
  -4   1  16         16.12         15.38         0.63 o                         
  -3   1  16         17.90         16.95         0.71 o                         
  -2   1  16         37.08         36.65         0.96 o                         
  -1   1  16        162.89        162.30         2.94 o                         
   0   1  16        286.14        290.82         6.38 o                         
   1   1  16        198.08        210.55         5.79 o                         
   2   1  16         40.06         47.92         2.35 o                         
   3   1  16        266.00        264.66        10.01 o                         
   4   1  16         39.65         39.47         2.05 o                         
   5   1  16          0.12         -0.23         0.63 o                         
   6   1  16          4.47          2.65         1.08 o                         
   7   1  16         20.47         25.88         1.42 o                         
   8   1  16         23.52         24.19         2.59 o                         
 -14   2  16        187.93        188.21         4.07 o                         
 -13   2  16         90.04         81.53         2.78 o                         
 -12   2  16          7.40          6.04         0.61 o                         
 -11   2  16          0.03          0.16         0.30 o                         
 -10   2  16          6.12          5.74         0.43 o                         
  -9   2  16         43.98         41.89         1.04 o                         
  -8   2  16        173.24        191.30         3.76 o                         
  -7   2  16        388.79        384.34         6.41 o                         
  -6   2  16          8.62         10.12         0.51 o                         
  -5   2  16         34.79         31.29         0.82 o                         
  -4   2  16         72.05         69.35         2.52 o                         
  -3   2  16         63.71         62.36         1.36 o                         
  -2   2  16         68.88         65.24         1.53 o                         
  -1   2  16         40.18         37.69         0.96 o                         
   0   2  16         10.63          9.53         0.99 o                         
   1   2  16        118.47        129.92         2.61 o                         
   2   2  16         37.94         30.65         0.89 o                         
   3   2  16         70.04         55.76         1.51 o                         
   4   2  16        159.21        153.87         4.22 o                         
   5   2  16         91.76         89.78         3.82 o                         
   6   2  16          6.04          5.64         0.68 o                         
   7   2  16          3.78          2.49         0.61 o                         
 -11   3  16         58.08         60.62         1.52 o                         
 -10   3  16        153.85        147.90         2.55 o                         
  -9   3  16          2.16          3.32         0.33 o                         
  -8   3  16        140.01        130.89         3.05 o                         
  -7   3  16         15.83         13.61         0.46 o                         
  -6   3  16         72.02         77.99         1.52 o                         
  -5   3  16          8.80          8.27         0.40 o                         
  -4   3  16          3.89          6.29         0.39 o                         
  -3   3  16          7.34         10.99         0.48 o                         
  -2   3  16          0.44          3.03         0.37 o                         
  -1   3  16         39.58         34.21         0.87 o                         
   0   3  16         16.87         14.16         0.51 o                         
   1   3  16          2.03          2.54         0.37 o                         
   2   3  16        192.08        190.86         3.28 o                         
   3   3  16          0.09         -0.14         0.28 o                         
   4   3  16          5.66          5.65         0.51 o                         
   5   3  16          0.00          0.71         0.27 o                         
   6   3  16          0.00          0.22         0.29 o                         
   7   3  16          3.34          6.86         0.78 o                         
  -7   4  16          1.74          1.44         0.27 o                         
  -6   4  16         36.96         34.36         1.45 o                         
  -5   4  16         30.37         25.55         1.04 o                         
  -4   4  16         34.00         30.31         1.06 o                         
  -3   4  16          0.47         -0.03         0.18 o                         
  -2   4  16          1.11          1.93         0.29 o                         
  -1   4  16          0.91          1.12         0.26 o                         
   0   4  16          0.06         -0.26         0.26 o                         
   1   4  16          8.05         10.34         0.40 o                         
   2   4  16          7.07         10.86         0.50 o                         
   3   4  16          0.04          0.78         0.21 o                         
 -13   1  17         16.40         18.01         0.54 o                         
 -12   1  17          2.83          3.66         0.38 o                         
 -11   1  17         12.99         12.55         0.44 o                         
 -10   1  17        173.39        179.16         3.10 o                         
  -9   1  17          0.35          0.22         0.22 o                         
  -8   1  17         26.20         23.92         0.81 o                         
  -7   1  17         50.28         48.21         1.05 o                         
  -6   1  17          0.26          0.12         0.21 o                         
  -5   1  17         66.50         65.47         1.34 o                         
  -4   1  17         69.03         57.44         1.21 o                         
  -3   1  17          8.67          5.24         0.46 o                         
  -2   1  17         42.96         38.94         1.05 o                         
  -1   1  17         55.28         50.27         1.41 o                         
   0   1  17         16.40         15.32         1.17 o                         
   1   1  17         16.41         12.52         0.92 o                         
   2   1  17         14.57         12.65         1.14 o                         
   3   1  17        111.20        107.40         4.31 o                         
   4   1  17          0.13          0.90         0.54 o                         
 -12   2  17          9.44         10.22         0.41 o                         
 -11   2  17          0.38          0.14         0.29 o                         
 -10   2  17          7.09          7.05         0.42 o                         
  -9   2  17         36.18         40.20         0.96 o                         
  -8   2  17         28.25         21.85         0.69 o                         
  -7   2  17         17.22         13.06         0.60 o                         
  -6   2  17         57.10         65.36         1.47 o                         
  -5   2  17          2.55          2.18         0.33 o                         
  -4   2  17          5.20          4.70         0.57 o                         
  -3   2  17          0.26          0.56         0.23 o                         
  -2   2  17         16.84         14.94         0.67 o                         
  -1   2  17         42.76         41.91         1.21 o                         
   0   2  17          3.90          4.50         0.75 o                         
   1   2  17         32.12         31.43         1.04 o                         
   2   2  17         12.72         10.32         0.93 o                         
   3   2  17         16.33         16.51         1.14 o                         
   4   2  17          2.34          1.32         0.42 o                         
   5   2  17         15.92         14.04         1.02 o                         
   6   2  17          0.49          0.72         0.48 o                         
 -10   3  17          2.24          3.25         0.66 o                         
  -9   3  17        114.36        117.49         2.26 o                         
  -8   3  17          5.13          6.51         0.48 o                         
  -7   3  17        103.65        107.65         2.14 o                         
  -6   3  17          3.59          3.16         0.34 o                         
  -5   3  17         51.97         47.94         0.98 o                         
  -4   3  17          6.71          8.51         0.42 o                         
  -3   3  17         32.97         36.40         1.03 o                         
  -2   3  17         28.01         30.35         0.89 o                         
  -1   3  17          0.32          0.22         0.21 o                         
   0   3  17         28.38         30.16         0.78 o                         
   1   3  17          3.10          4.01         0.47 o                         
   2   3  17          7.30          6.73         0.61 o                         
   3   3  17          0.18          0.83         0.56 o                         
   4   3  17          0.15          0.27         0.28 o                         
   5   3  17         21.18         20.63         1.09 o                         
 -12   0  18          6.39          5.20         0.46 o                         
 -11   0  18         56.38         57.06         1.73 o                         
 -10   0  18        109.64        110.69         3.31 o                         
  -9   0  18          5.42          8.25         0.87 o                         
  -8   0  18          8.96          6.19         0.66 o                         
  -7   0  18          4.45          2.91         0.51 o                         
  -6   0  18          4.99          1.99         0.42 o                         
  -5   0  18          0.08         -0.03         0.36 o                         
  -4   0  18         47.28         49.70         2.36 o                         
  -3   0  18          0.96          1.36         0.48 o                         
  -2   0  18         47.87         41.33         1.45 o                         
  -1   0  18          2.33          3.84         0.78 o                         
   0   0  18          0.71          0.24         0.60 o                         
 -12   1  18          0.12          1.86         0.45 o                         
 -11   1  18          3.42          3.26         0.36 o                         
 -10   1  18         26.85         29.58         1.15 o                         
  -9   1  18         42.12         45.86         1.04 o                         
  -8   1  18          0.00         -0.05         0.19 o                         
  -7   1  18          0.28          0.43         0.22 o                         
  -6   1  18          2.85          3.24         0.40 o                         
  -5   1  18         68.90         66.21         1.37 o                         
  -4   1  18         19.93         17.35         0.84 o                         
  -3   1  18          3.59          2.89         0.46 o                         
  -2   1  18          3.18          2.79         0.55 o                         
  -1   1  18         15.93         11.78         0.78 o                         
   0   1  18         61.10         64.84         2.01 o                         
   1   1  18         57.26         56.53         2.48 o                         
   2   1  18         11.68          8.25         1.02 o                         
 -10   2  18         19.86         18.47         0.53 o                         
  -9   2  18         64.33         68.81         1.72 o                         
  -8   2  18        106.77        110.99         2.53 o                         
  -7   2  18         29.34         29.11         1.10 o                         
  -6   2  18          1.43          2.07         0.28 o                         
  -5   2  18         36.20         44.23         1.60 o                         
  -4   2  18         25.69         26.69         0.75 o                         
  -3   2  18         35.50         31.54         1.03 o                         
  -2   2  18          9.20          7.94         0.96 o                         
  -1   2  18          0.21         -0.36         0.48 o                         
   0   2  18          0.26         -0.06         0.36 o                         
   1   2  18         41.08         40.34         2.05 o                         
   2   2  18        128.46        134.84         5.18 o                         
   3   2  18         14.27         13.86         1.33 o                         
   4   2  18          1.63          0.90         0.42 o                         
  -7   3  18         61.03         56.36         1.33 o                         
  -6   3  18          3.13          3.85         0.60 o                         
  -5   3  18         45.49         51.38         1.25 o                         
  -4   3  18         11.52         13.72         0.54 o                         
  -3   3  18          5.26          7.14         0.59 o                         
  -2   3  18          3.20          3.45         0.47 o                         
  -1   3  18         16.71         15.93         0.73 o                         
   0   3  18         21.15         24.97         1.21 o                         
   1   3  18          1.25          0.90         0.30 o                         
   2   3  18          0.62          0.00         0.30 o                         
 -10   1  19          0.13          0.13         0.32 o                         
  -9   1  19        108.22        110.61         2.50 o                         
  -8   1  19          9.00          9.25         0.79 o                         
  -7   1  19          9.66          8.19         0.51 o                         
  -6   1  19          0.20         -0.28         0.29 o                         
  -5   1  19         31.18         31.69         0.80 o                         
  -4   1  19         33.27         36.93         1.22 o                         
  -3   1  19         36.77         36.41         1.17 o                         
  -2   1  19          5.35          5.42         1.32 o                         
  -1   1  19         28.67         26.87         1.06 o                         
   0   1  19         11.56         12.71         1.02 o                         
   1   1  19         14.70         16.69         1.14 o                         
  -8   2  19          5.86          5.29         0.37 o                         
  -7   2  19         26.47         23.73         0.70 o                         
  -6   2  19          4.64          5.71         0.68 o                         
  -5   2  19          5.98          6.84         0.50 o                         
  -4   2  19          6.82          7.87         1.25 o                         
  -3   2  19          4.64          6.01         0.52 o                         
  -2   2  19          0.00         -0.16         0.42 o                         
   0   2  19          0.20          0.18         0.36 o                         
   1   2  19         94.16         90.54         3.53 o                         
   2   2  19          7.84          5.42         0.78 o                         
  -8   0  20         13.20         10.67         0.78 o                         
  -7   0  20          0.14          0.36         0.26 o                         
  -6   0  20          0.11          0.36         0.26 o                         
  -5   0  20          1.59          3.14         0.81 o                         
  -4   0  20          2.72          4.37         1.26 o                         
  -3   0  20          1.38          1.24         0.52 o                         
  -7   1  20          0.77          0.68         0.27 o                         
  -6   1  20          2.46          3.63         0.64 o                         
  -5   1  20          0.25          0.31         0.47 o                         
  -4   1  20          7.54          3.55         0.42 o                         
  -3   1  20          0.91          0.06         0.36 o                         
  -2   1  20         43.57         39.30         1.75 o                         
  -1   1  20         97.28        104.76         4.02 o                         
                                                                                
